# Supplementary material for: Data integration to prioritize drugs using genomics and curated data
Source: BioData Min. 2016 May 26;9:21. doi: 10.1186/s13040-016-0097-1 (PMC4881054; doi:10.1186/s13040-016-0097-1)
Supplement: Additional file 2 — A spreadsheet file containing the list of studies. (XLS 15 kb) [file 13040_2016_97_MOESM2_ESM.xls]

## Sheet: Sheet1
study name	description	number of genes	rank type	study set
cancerGeneCensusAct	Frequent activating genetic alterations in cancer	321	Descending rank	activating
cancerGeneCensusInact	Frequent inactivating genetic alterations in cancer	152	Descending rank	inactivating
cosmicMetastasis	Consists of frequent somatic mutations in metastasis tumours as reported in COSMIC database.	2308	Proportion	inactivating
cosmicPrimary	Consists of frequent somatic mutations in primary tumours as reported in COSMIC database.	10335	Proportion	inactivating
cosmicRecurrent	Consists of frequent somatic mutations in recurrent tumours as reported in COSMIC database.	581	Proportion	inactivating
fileAmpOver	Amplified and overexpressed genes in human cancer.	77	Ascending rank	activating
fileBC2brain	Set of differentially expressed genes related to brain metastases of the breast cancer tumor.	26	Fold change	activating
tcgaBreastCGHa	CGH gains in TCGA Breast samples	9422	Proportion	activating
tcgaBreastCGHd	CGH losses in TCGA Breast samples	2225	Proportion	inactivating
tcgaBreastCGHSurv	Survival associated copy-number aberrations in TCGA Breast samples	2123	Proportion	phenotypic
tcgaBreastGE	Differentially expressed genes in TCGA Breast samples	9109	Fold change	activating>1,inactivating<1
tcgaBreastGESurv	Genes with survival associated expressions in TCGA Breast samples	268	Probability	phenotypic
tcgaBreastMethylSurv	Genes with survival assodicated methylation differences in TCGA Breast samples	128	Probability	phenotypic
tcgaColonCGHa	CGH gains in TCGA Colon samples	1194	Proportion	activating
tcgaColonCGHd	CGH losses in TCGA Colon samples	11	Proportion	inactivating
tcgaColonGE	Differentially expressed genes in TCGA Colon samples	8688	Fold change	activating>1,inactivating<1
tcgaColonGESurv	Genes with survival associated expressions in TCGA Colon samples	88	Probability	phenotypic
tcgaColonMethylSurv	Genes with survival assodicated methylation differences in TCGA Colon samples	372	Probability	phenotypic
tcgaGliomaCGHa	CGH gains in TCGA Glioma samples	25	Proportion	activating
tcgaGliomaCGHd	CGH losses in TCGA Glioma samples	465	Proportion	inactivating
tcgaGliomaCGHSurv	Survival associated copy-number aberrations in TCGA Glioma samples	7	Proportion	phenotypic
tcgaGliomaGE	Differentially expressed genes in TCGA Glioma samples	5847	Fold change	activating>1,inactivating<1
tcgaGliomaGESurv	Genes with survival associated expressions in TCGA Glioma samples	167	Probability	phenotypic
tcgaGliomaMethylSurv	Genes with survival assodicated methylation differences in TCGA Glioma samples	330	Probability	phenotypic
tcgaOvarianCGHa	CGH gains in TCGA Ovarian samples	546	Proportion	activating
tcgaOvarianCGHd	CGH losses in TCGA Ovarian samples	173	Proportion	inactivating
tcgaOvarianCGHSurv	Survival associated copy-number aberrations in TCGA Ovarian samples	127	Proportion	phenotypic
tcgaOvarianGE	Differentially expressed genes in TCGA Ovarian samples	505	Fold change	activating>1,inactivating<1
tcgaOvarianGESurv	Genes with survival associated expressions in TCGA Ovarian samples	31	Probability	phenotypic
tcgaOvarianMethylSurv	Genes with survival assodicated methylation differences in TCGA Ovarian sample	144	Probability	phenotypic
tscapeBCa	Frequent (minFreq=0.1, maxQ=0.25) chromosomal amplifications in Breast tumours	688	Proportion	activating
tscapeBCd	Frequent (minFreq=0.1, maxQ=0.25) chromosomal deletions in Breast tumours	1616	Proportion	inactivating
tscapeCRCa	Frequent (minFreq=0.1, maxQ=0.25) chromosomal amplifications in Colorectal tumours	213	Proportion	activating
tscapeCRCd	Frequent (minFreq=0.1, maxQ=0.25) chromosomal deletions in Colorectal tumours	856	Proportion	inactivating
tscapeGliomaa	Frequent (minFreq=0.1, maxQ=0.25) chromosomal amplifications in Glioma tumours	24	Proportion	activating
tscapeGliomad	Frequent (minFreq=0.1, maxQ=0.25) chromosomal deletions in Glioma tumours	87	Proportion	inactivating
tscapeHCCa	Frequent (minFreq=0.1, maxQ=0.25) chromosomal amplifications in Hepatocellular tumours	323	Proportion	activating
tscapeHCCd	Frequent (minFreq=0.1, maxQ=0.25) chromosomal deletions in Hepatocellular tumours	606	Proportion	inactivating
tscapeMelanomaa	Frequent (minFreq=0.1, maxQ=0.25) chromosomal amplifications in Melanoma tumours	326	Proportion	activating
tscapeMelanomad	Frequent (minFreq=0.1, maxQ=0.25) chromosomal deletions in Melanoma tumours	374	Proportion	inactivating
tscapeNSCLCa	Frequent (minFreq=0.1, maxQ=0.25) chromosomal amplifications in Lung NSC tumours	1068	Proportion	activating
tscapeNSCLCd	Frequent (minFreq=0.1, maxQ=0.25) chromosomal deletions in Lung NSC tumours	1792	Proportion	inactivating
tscapeOvariana	Frequent (minFreq=0.1, maxQ=0.25) chromosomal amplifications in Ovarian tumours	908	Proportion	activating
tscapeOvariand	Frequent (minFreq=0.1, maxQ=0.25) chromosomal deletions in Ovarian tumours	1470	Proportion	inactivating
tscapeProstatea	Frequent (minFreq=0.1, maxQ=0.25) chromosomal amplifications in Prostate tumours	70	Proportion	activating
tscapeProstated	Frequent (minFreq=0.1, maxQ=0.25) chromosomal deletions in Prostate tumours	706	Proportion	inactivating
tscapeRCCa	Frequent (minFreq=0.1, maxQ=0.25) chromosomal amplifications in Renal tumours	163	Proportion	activating
tscapeRCCd	Frequent (minFreq=0.1, maxQ=0.25) chromosomal deletions in Renal tumours	713	Proportion	inactivating
tscapeSCLCa	Frequent (minFreq=0.1, maxQ=0.25) chromosomal amplifications in Lung SC tumours	196	Proportion	activating
tscapeSCLCd	Frequent (minFreq=0.1, maxQ=0.25) chromosomal deletions in Lung SC tumours	309	Proportion	inactivating
