# Supplementary material for: Data integration to prioritize drugs using genomics and curated data
Source: BioData Min. 2016 May 26;9:21. doi: 10.1186/s13040-016-0097-1 (PMC4881054; doi:10.1186/s13040-016-0097-1)
Supplement: Additional file 3 — A spreadsheet file containing the cancer-essentiality results for genes and processes. (XLS 10752 kb) [file 13040_2016_97_MOESM3_ESM.xls]

## Sheet: act K-stat
.GeneId	.GeneName	tcgaOvarianCGHa	tcgaGliomaCGHa	tcgaBreastCGHa	tcgaColonCGHa	tcgaBreastGE	tcgaColonGE	tcgaGliomaGE	tcgaOvarianGE	tscapeBCa	tscapeCRCa	tscapeGliomaa	tscapeHCCa	tscapeMelanomaa	tscapeNSCLCa	tscapeOvariana	tscapeProstatea	tscapeRCCa	tscapeSCLCa	cancerGeneCensusAct	fileAmpOver	fileBC2brain	pScore	pEntity	scores	position
ENSG00000198625	MDM4	0	0	0.000201	0	4.7e-05	0	0.000112	0	0.00269	0	0.056856	0	0	0	0	0.026926	0	0	0.005657	0.022565	0	7e-06	0.037333	0.005479	1
ENSG00000146648	EGFR	0	0.074286	6.7e-05	0	0	0	0.000681	0	0.001388	0	0	0	0	0.001408	0	0	0	0	0.005019	0.025	0	7e-06	0	0.005136	2
ENSG00000158615	PPP1R15B	0	0	0.000201	0	0.000136	0	2e-05	0	0.00269	0	0.056856	0	0	0	0	0.026926	0	0	0	0	0	1.4e-05	0.146	0.004135	3
ENSG00000133056	PIK3C2B	0	0	0.000201	0	0	0	0	0	0.002794	0	0.056856	0	0	0	0	0.026926	0	0	0	0	0	1.4e-05	0.154	0.004132	4
ENSG00000135446	CDK4	0	0.047143	0	0	0.000143	0.000346	0.000612	0	0	0	0.021739	0	0.000274	0.00086	0	0	0	0	0	0.010552	0	1.4e-05	0.725333	0.003889	5
ENSG00000185811	IKZF1	0	0	3.7e-05	0	0	0	0	0	0	0	0.071906	0	0	0	0	0	0	0	0.005019	0	0	4.1e-05	0.061333	0.003665	6
ENSG00000135679	MDM2	0	0	3.7e-05	0	0.000157	6.8e-05	0.000202	0	0.000821	0	0.043478	0	0.000396	0.000852	0	0	0.00101	0	0.00591	0.022565	0	6.1e-05	0.442	0.003595	7
ENSG00000132432	SEC61G	0	0.071429	0	0	0	0	0.000481	0	0.001364	0	0	0	0	0	0	0	0	0	0	0	0	0.00021	0.066667	0.003489	8
ENSG00000042813	ZPBP	0	0	3.7e-05	0	0	0.000155	0	0	0	0	0.071906	0	0	0	0	0	0	0	0	0	0	0.000434	0.203333	0.003433	9
ENSG00000132436	FIGNL1	0	0	3.7e-05	0	0	9e-05	0	0	0	0	0.071906	0	0	0	0	0	0	0	0	0	0	0.000468	0.253333	0.00343	10
ENSG00000132437	DDC	0	0	4e-05	0	0	0	0	0	0	0	0.071906	0	0	0	0	0	0	0	0	0	0	0.000481	0.230667	0.003426	11
ENSG00000106070	GRB10	0	0	4e-05	0	0	0	0	0	0	0	0.071906	0	0	0	0	0	0	0	0	0	0	0.000481	0.222	0.003426	11
ENSG00000106078	COBL	0	0	3.7e-05	0	0	0	0	0	0	0	0.071906	0	0	0	0	0	0	0	0	0	0	0.000495	0.224	0.003426	12
ENSG00000169851	PCDH7	0	0	0	0	0.000163	0	0	0	0	0	0	0	0	0	0	0	0	0	0	0	0.071618	0.00057	0.015333	0.003418	13
ENSG00000135452	TSPAN31	0	0.047143	0	0	0	0	0.000118	0	0	0	0.021739	0	0.000274	0.00086	0	0	0	0	0	0	0	0.000671	0.724	0.00334	14
ENSG00000132434	LANCL2	0	0.068571	3.7e-05	0	8.5e-05	0	0	0	0.001364	0	0	0	0	0	0	0	0	0	0	0	0	0.000671	0.108667	0.003336	15
ENSG00000173705	SUSD5	0	0	0	0	0	0	0	0	0	0	0	0	0	0	0	0	0	0	0	0	0.068966	0.000746	0.075333	0.003284	16
ENSG00000115009	CCL20	0	0	0	0	0	0.000353	0	0	0	0	0	0	0	0	0	0	0	0	0	0	0.066313	0.000827	0.083333	0.003175	17
ENSG00000154978	VOPP1	0	0.065714	3.7e-05	0	0.000309	0	0	0	0	0	0	0	0	0	0	0	0	0	0	0	0	0.000888	0.13	0.003146	18
ENSG00000146729	GBAS	0	0.062857	3.4e-05	0	0	0	0	0	0.001175	0	0	0	0	0	0	0	0	0	0	0	0	0.000983	0.182	0.003051	19
ENSG00000117069	ST6GALNAC5	0	0	0	0	0	0	0	0	0	0	0	0	0	0	0	0	0	0	0	0	0.06366	0.001038	0.15	0.003031	20
ENSG00000145216	FIP1L1	0	0.06	9.1e-05	0	0.000122	0	0	0	0	0	0	0	0	0	0	0	0	0	0.002308	0	0	0.001078	0.235333	0.002977	21
ENSG00000163536	SERPINI1	0.002721	0	4e-05	0	0	0	0	0	0	0	0	0	0	0	0	0	0	0	0	0	0.058355	0.001126	0.193333	0.00291	22
ENSG00000218336	TENM3	0	0	0	0	0	0	0	0	0	0	0	0	0	0	0	0	0	0	0	0	0.061008	0.001146	0.196	0.002905	23
ENSG00000146733	PSPH	0	0.057143	3.4e-05	0	0.000292	0	0.000296	0	0.001175	0	0	0	0	0	0	0	0	0	0	0	0	0.001255	0.274667	0.002807	24
ENSG00000146731	CCT6A	0	0.054286	3.4e-05	0	0.000116	0.000147	0.000187	0	0.001175	0	0	0	0	0	0	0	0	0	0	0	0	0.001553	0.276	0.002664	25
ENSG00000152661	GJA1	0	0	0.000107	0	0	0	0	0	0	0	0	0	0	0	0	0	0	0	0	0	0.055703	0.001573	0.250667	0.002658	26
ENSG00000123297	TSFM	0	0.032857	0	0	8.8e-05	0	0	0	0	0	0.021739	0	0.000274	0	0	0	0	0	0	0	0	0.001607	0.855333	0.002617	27
ENSG00000132359	RAP1GAP2	0	0	6e-05	0	0	0	0	0	0	0	0	0	0	0	0	0	0	0	0	0	0.05305	0.001723	0.284667	0.002529	28
ENSG00000037897	METTL1	0	0.027143	0	0	0.000219	0.000316	0.000326	0	0	0	0.021739	0	0.000274	0.000852	0	0	0	0	0	0	0	0.001756	0.887333	0.002422	29
ENSG00000111012	CYP27B1	0	0.027143	0	0	0.000217	0.000395	7.3e-05	0	0	0	0.021739	0	0.000274	0.000852	0	0	0	0	0	0	0	0.001763	0.897333	0.002414	30
ENSG00000010438	PRSS3	0	0	0	0	0	0	0	0	0	0	0	0	0	0	0	0	0	0	0	0	0.050398	0.001811	0.348	0.0024	31
ENSG00000035687	ADSS	0	0	0.000206	0	0.00019	0	0	0	0.002535	0	0.043478	0	0	0.001666	0.001284	0	0	0	0	0	0	0.001858	0.402667	0.00235	32
ENSG00000153187	HNRNPU	0	0	0.000206	0	0	0	0	0	0.002486	0	0.043478	0	0	0.001694	0.00142	0	0	0	0	0	0	0.001858	0.399333	0.002347	33
ENSG00000173728	C1orf100	0	0	0	0	0	0	0	0	0.002535	0	0.043478	0	0	0.001678	0.001284	0	0	0	0	0	0	0.001872	0.416	0.002332	34
ENSG00000179397	C1orf101	0	0	0	0	0	0	0	0	0.002535	0	0.043478	0	0	0.001678	0.001284	0	0	0	0	0	0	0.001872	0.415333	0.002332	34
ENSG00000136997	MYC	0.003693	0	0.000224	0.000162	0	0.000254	0	0	0.002915	0.00957	0	0.002265	0.000698	0	0.002199	0	0.000673	0.010098	0.005657	0.010552	0	0.001872	0.256	0.002331	35
ENSG00000164776	PHKG1	0	0.047143	3.4e-05	0	0	0	0.000555	0	0.001175	0	0	0	0	0	0	0	0	0	0	0	0	0.001872	0.403333	0.002329	36
ENSG00000155660	PDIA4	0.002358	0.04	8.7e-05	0	0.000198	0	0.000686	0	0	0	0	0	0.004965	0	0	0	0	0	0	0	0	0.001899	0.496	0.0023	37
ENSG00000163389	POGLUT1	0	0	0	0	0	0	0.000267	0	0	0	0	0	0	0	0	0	0	0	0	0	0.047745	0.001919	0.382	0.002286	38
ENSG00000169083	AR	0	0	0	0	0	0	0.00062	0	0	0	0	0	0	0	0	0.022162	0	0	0	0.025	0	0.00196	0.025333	0.002275	39
ENSG00000135439	AGAP2	0	0.047143	0	0	0	0	0	0	0	0	0	0	0	0	0	0	0	0	0	0	0	0.002136	0.464667	0.002245	40
ENSG00000135407	AVIL	0	0.022857	0	0	0	0	0.000422	0	0	0	0.021739	0	0.000274	0	0	0	0	0	0	0	0	0.002251	0.903333	0.002157	41
ENSG00000116741	RGS2	0	0	0.000191	0	0	0	0	0	0	0	0	0	0	0	0	0	0	0	0	0	0.045093	0.002251	0.412667	0.002156	42
ENSG00000162174	ASRGL1	0	0	0	0	0	0	0	0	0	0	0	0	0	0	0	0	0	0	0	0	0.04244	0.002604	0.454	0.002021	43
ENSG00000141736	ERBB2	0	0	0.000208	0	0.000112	0	0.000418	0	0.001826	0.005889	0	0	0	0.001231	0	0	0	0	0.006004	0.025	0	0.002652	0.005333	0.001937	44
ENSG00000125538	IL1B	0	0	0	0	0	0	0	0	0	0	0	0	0	0	0	0	0	0	0	0	0.039788	0.00274	0.524667	0.001895	45
ENSG00000149968	MMP3	0	0	0	0	0.000354	0.000418	0	0	0	0	0	0	0	0	0	0	0	0	0	0	0.037135	0.002787	0.499333	0.001805	46
ENSG00000257335	MGAM	0	0.037143	8.7e-05	0	0	0	0	0	0	0	0	0	0	0	0	0	0	0	0	0	0	0.002855	0.541333	0.001773	47
ENSG00000116990	MYCL	0	0	0	0	0	1.6e-05	0	0	0	0	0	0	0	0.000673	0.000766	0	0	0.010257	0.002308	0.022565	0	0.002896	0.046667	0.001742	48
ENSG00000104998	IL27RA	0.002074	0	0	0	0	0	0	0	0	0	0	0	0	0	0	0	0	0	0	0	0.034483	0.002896	0.574	0.001741	49
ENSG00000135506	OS9	0	0.012857	0	0	2.8e-05	0	5.8e-05	0	0	0	0.021739	0	0.000274	0	0	0	0	0	0	0	0	0.00293	0.970667	0.001665	50
ENSG00000123427	METTL21B	0	0.032857	0	0	0	0.000193	0.000439	0	0	0	0	0	0	0	0	0	0	0	0	0	0	0.003018	0.596	0.001595	51
ENSG00000110092	CCND1	0	0	0.000175	0	0.000313	0.000378	0	0	0.001758	0	0	0.000401	9.4e-05	0.000803	8.7e-05	0	0	0	0.005657	0.022565	0	0.003167	0.168667	0.001535	52
ENSG00000134323	MYCN	0	0	0	0	0.000336	0.000371	0	0	0	0	0	0	0	0	0	0	0	0.006424	0.002308	0.022565	0	0.003187	0.073333	0.001524	53
ENSG00000139946	PELI2	0	0	0	0	0	0	0	0	0	0	0	0	0	0	0	0	0	0	0	0	0.03183	0.003214	0.604	0.001516	54
ENSG00000170382	LRRN2	0	0	0.0002	0	0.000289	0	0	0	0.00269	0	0	0	0	0	0	0.026926	0	0	0	0	0	0.003316	0.006667	0.001434	55
ENSG00000163531	NFASC	0	0	0.000201	0	0	0	0	0	0.00269	0	0	0	0	0	0	0.026926	0	0	0	0	0	0.003343	0.005333	0.00142	56
ENSG00000104221	BRF2	0	0	0.000224	0	0.000132	0.000228	0	0	0	0	0	0	0	0	0	0	0	0	0	0	0.029178	0.00335	0.647333	0.001417	57
ENSG00000168172	HOOK3	0	0	0.000212	5.2e-05	0	0.000125	0	0	0	0	0	0	0	0	0.001187	0.023819	0	0.001057	0.002308	0	0	0.003486	0.378667	0.001369	58
ENSG00000121879	PIK3CA	0.002762	0	0.000169	0	0	0	0	0	0.001075	0	0	0	0	0	0.00181	0	0	0	0	0.022565	0	0.003526	0.066667	0.001351	59
ENSG00000116833	NR5A2	0	0	0.000198	0	0	0	0.000343	0	0	0	0	0	0	0	0	0.026926	0	0	0	0	0	0.003777	0.064	0.001308	60
ENSG00000182795	C1orf116	0	0	0.0002	0	0	0	0	0	0	0	0	0	0	0	0	0.026926	0	0	0	0	0	0.003994	0.02	0.001292	61
ENSG00000180667	YOD1	0	0	0.0002	0	0	0	0	0	0	0	0	0	0	0	0	0.026926	0	0	0	0	0	0.003994	0.016667	0.001292	61
ENSG00000162670	BRINP3	0	0	0.000191	0	0	0	0	0	0	0	0	0	0	0	0	0.026926	0	0	0	0	0	0.004015	0.018667	0.001291	62
ENSG00000145604	SKP2	0	0	4e-05	0	6.1e-05	0.000333	0.000264	0.00354	0	0	0	0	0	0	0	0	0	0	0	0.022565	0	0.004232	0.098667	0.001276	63
ENSG00000132698	RAB25	0	0	0.000174	0	0.000343	0	0	0	0	0	0	0.003536	0	0	0	0	0	0	0	0.022565	0	0.004245	0.092667	0.001268	64
ENSG00000121895	TMEM156	0	0	0	0	0	0	0	0	0	0	0	0	0	0	0	0	0	0	0	0	0.026525	0.004272	0.674	0.001263	65
ENSG00000165102	HGSNAT	0	0	0.000211	0	0.000233	0	0	0	0	0	0	0	0	0	0.001187	0.023819	0	0.001057	0	0	0	0.004272	0.306667	0.001262	66
ENSG00000143374	TARS2	0	0	0.0001	0	0.000312	0.000142	0	0.003801	0.002447	0.000437	0	0.002618	0.00404	0.001858	0.00142	0	0	0.009279	0	0	0	0.004279	0.246	0.00126	67
ENSG00000104365	IKBKB	0	0	0.000213	0.000306	2.9e-05	4.6e-05	0.000503	0	0	0.007914	0	0	0	0.000699	0.001143	0.014292	0	0.001057	0	0	0	0.004313	0.586	0.001248	68
ENSG00000092020	PPP2R3C	0	0	1.3e-05	0	0	0	0	0	0.000924	0	0	0.000573	0	0	0	0.024441	0	0	0	0	0	0.004381	0.276	0.001236	69
ENSG00000104368	PLAT	0	0	0.000212	0	0	0	0.000595	0	0	0.007914	0	0	0	0.000691	0.001166	0.014292	0	0.001057	0	0	0	0.004381	0.532	0.001235	70
ENSG00000104371	DKK4	0	0	0.000212	0	0	0.000408	0	0	0	0.007914	0	0	0	0.000734	0.001143	0.014292	0	0.001057	0	0	0	0.004408	0.548667	0.001227	71
ENSG00000175215	CTDSP2	0	0.018571	0	0	0	0	0.000218	0	0	0	0.006689	0	0.000151	0	0	0	0	0	0	0	0	0.004415	0.992667	0.00122	72
ENSG00000070718	AP3M2	0	0	0.000212	0	5.5e-05	0.00019	0	0	0	0.007914	0	0	0	0.000686	0.001166	0.014292	0	0.001057	0	0	0	0.004428	0.566667	0.001218	73
ENSG00000123836	PFKFB2	0	0	0.0002	0	0.00017	0	0	0	0	0	0	0	0	0	0	0.024855	0	0	0	0	0	0.00453	0.12	0.001201	74
ENSG00000136327	NKX2-8	0	0	1e-05	0	0.000309	0.000408	0	0	0.000998	0	0	0.000917	0	0	0	0	0	0	0	0.022565	0	0.004544	0.177333	0.0012	75
ENSG00000070501	POLB	0	0	0	0	0	0	0	0	0	0.007914	0	0	0	0.000734	0.001143	0.014292	0	0.001057	0	0	0	0.004578	0.569333	0.001197	76
ENSG00000151413	NUBPL	0	0	3.4e-05	0	0	0	0	0	0.001436	0	0	0.001147	0	0	0	0.022162	0	0	0	0	0	0.00472	0.287333	0.00118	77
ENSG00000100852	ARHGAP5	0	0	0	0	0	0	0	0	0.001388	0	0	0.001147	0	0	0	0.022162	0	0	0	0	0	0.004733	0.292	0.001176	78
ENSG00000124151	NCOA3	0.000678	0	0.00015	0.000724	7.9e-05	0	0	0	0	0	0	0	0	0	0	0	0	0	0	0.022565	0	0.004957	0.154667	0.001152	79
ENSG00000141441	GAREM	0	0	0.000107	0	0	0	0	0	0	0	0	0	0	0	0	0	0	0	0	0	0.023873	0.005052	0.701333	0.001142	80
ENSG00000077782	FGFR1	0	0	0.000224	0.000437	0	0	0	0	0	0.007269	0	0	0	0.000426	0	0	0	0	0.005019	0.010552	0	0.005066	0.312667	0.001139	81
ENSG00000133703	KRAS	0.001972	0	0	0	0.000241	0	0	0	0	0.008236	0	0	0.000434	0.00122	0.001199	0	0	0	0	0.010552	0	0.005093	0.492	0.001136	82
ENSG00000151320	AKAP6	0	0	2.9e-05	0	0	0	0	0	0.001436	0	0	0	0	0	0	0.022162	0	0	0	0	0	0.005174	0.234667	0.001125	83
ENSG00000147434	CHRNA6	0	0	0.000212	5.2e-05	0.00033	0	0	0	0	0	0	0	0	0.000784	0.001187	0.019677	0	0.001057	0	0	0	0.005276	0.478	0.001109	84
ENSG00000105173	CCNE1	0.003074	0	0	0	0.0003	0.000265	0	0.005217	0.000298	0	0	0	0	0.000617	0.000616	0	0	0	0.002308	0.010552	0	0.005296	0.485333	0.001107	85
ENSG00000139266	MARCH9	0	0	0	0	0.00015	0.000183	0	0	0	0	0.021739	0	0.000274	0.00086	0	0	0	0	0	0	0	0.005317	0.946667	0.001105	86
ENSG00000110330	BIRC2	0	0	0	0	0	0	1.9e-05	0	0	0	0	0	0	0.000407	0	0	0	0	0	0.022565	0	0.005452	0.192667	0.001095	87
ENSG00000131931	THAP1	0	0	0.000212	0	0	0	0	0	0	0	0	0	0	0.000786	0.001187	0.019677	0	0.001057	0	0	0	0.005507	0.478	0.001091	88
ENSG00000137693	YAP1	0	0	0	0	0	0.000141	0.000204	0	0	0	0	0	0	0	0	0	0	0	0	0.022565	0	0.005507	0.160667	0.001091	89
ENSG00000120925	RNF170	0	0	0.000212	0	0	0	0	0	0	0	0	0	0	0.000734	0.001187	0.019677	0	0.001057	0	0	0	0.00554	0.466	0.001089	90
ENSG00000147432	CHRNB3	0	0	0.000213	0	0	0	0	0	0	0	0	0	0	0.000754	0.001166	0.019677	0	0.001057	0	0	0	0.00554	0.472667	0.001089	91
ENSG00000143369	ECM1	0	0	0.0001	0	0.000326	0.000281	0	0	0.002447	0.000437	0	0.002618	0.00404	0.001858	0.00142	0	0	0.009279	0	0	0	0.005635	0.285333	0.001086	92
ENSG00000143384	MCL1	0	0	0.0001	0	0	0	0.000483	0	0.002411	0.000437	0	0.002618	0.00404	0.001858	0.00142	0	0	0.009279	0	0	0	0.005832	0.313333	0.001078	93
ENSG00000143457	GOLPH3L	0	0	0.000113	0	0.000108	0	0	0	0.002388	0.000437	0	0.002618	0.00404	0.001871	0.00142	0	0	0.009279	0	0	0	0.006266	0.311333	0.001061	94
ENSG00000143382	ADAMTSL4	0	0	0.0001	0	0	0	0	0	0.002447	0.000437	0	0.002618	0.00404	0.001858	0.00142	0	0	0.009279	0	0	0	0.006307	0.306667	0.001057	95
ENSG00000072422	RHOBTB1	0	0	0	0	0	0	0	0	0	0	0	0	0	0	0	0.022162	0	0	0	0	0	0.006341	0.276	0.001055	96
ENSG00000196932	TMEM26	0	0	0	0	0	0	0	0	0	0	0	0	0	0	0	0.022162	0	0	0	0	0	0.006341	0.29	0.001055	96
ENSG00000143420	ENSA	0	0	0	0	0	0	0	0	0.002388	0.000437	0	0.002618	0.00404	0.001858	0.00142	0	0	0.009279	0	0	0	0.006381	0.342	0.00105	97
ENSG00000163131	CTSS	0	0	9.3e-05	0	0	0	0.000602	0	0.00209	0.000437	0	0.002618	0.003436	0.001871	0.00142	0	0	0.009279	0	0	0	0.00651	0.367333	0.00104	98
ENSG00000143452	HORMAD1	0	0	0	0	0	0	0	0	0.002145	0.000437	0	0.002618	0.00404	0.001871	0.00142	0	0	0.009279	0	0	0	0.006524	0.340667	0.001039	99
ENSG00000197632	SERPINB2	0	0	0.000107	0	0	0.00027	0	0	0	0	0	0	0	0	0	0	0	0	0	0	0.02122	0.006612	0.762	0.001028	100
ENSG00000143437	ARNT	0	0	9.3e-05	0	0	0	0	0	0	0	0	0.002618	0.003436	0.001858	0.00142	0	0	0.009279	0.002308	0	0	0.00668	0.154667	0.001001	101
ENSG00000143398	PIP5K1A	0	0	9.1e-05	0	0.000282	0	1.8e-05	0.00394	0	0	0	0.002962	0.002681	0	0.001553	0	0	0.009279	0	0	0	0.0067	0.128667	0.000991	102
ENSG00000147548	WHSC1L1	0	0	0.000223	0.000284	0	0	0	0	0	0.007269	0	0	0	0	0	0	0	0	0.002308	0.010552	0	0.006734	0.458	0.000983	103
ENSG00000141738	GRB7	0	0	0.000208	0	0.000111	0.000364	0	0	0.001826	0.005889	0	0	0	0.001231	0	0	0	0	0	0.010552	0	0.006788	0.428667	0.000961	104
ENSG00000168575	SLC20A2	0	0	0.000213	0	0	0	0	0	0	0	0	0	0	0.000699	0.001166	0.016984	0	0.001057	0	0	0	0.006802	0.567333	0.000958	105
ENSG00000143379	SETDB1	0	0	9.6e-05	0	0.00016	0	5.8e-05	0	0	0	0	0.002962	0.003436	0.001871	0.00142	0	0	0.010098	0	0	0	0.006815	0.059333	0.000957	106
ENSG00000163558	PRKCI	0.002992	0	0	0	0	0	0	0.002939	0.000821	0	0	0	0	0.000826	0.001937	0	0	0	0	0.010552	0	0.006829	0.44	0.000956	107
ENSG00000143412	ANXA9	0	0	9.3e-05	0	0.000353	0.000401	0	0	0	0	0	0.002962	0.002681	0.001871	0.00142	0	0	0.010098	0	0	0	0.006937	0.065333	0.000947	108
ENSG00000143387	CTSK	0	0	9.3e-05	0	0	0.000292	0.000312	0	0	0.000437	0	0.002618	0.003436	0.001858	0.00142	0	0	0.009279	0	0	0	0.006999	0.442667	0.00094	109
ENSG00000183346	C10orf107	0	0	0	0	0	0	0	0	0	0	0	0	0	0	0	0.019677	0	0	0	0	0	0.00708	0.376667	0.000937	110
ENSG00000150347	ARID5B	0	0	0	0	0	0	0	0	0	0	0	0	0	0	0	0.019677	0	0	0	0	0	0.00708	0.374667	0.000937	110
ENSG00000187498	COL4A1	0	0	0.000147	0.001574	0	0.000351	0.000717	0	0	0.009386	0	0	0	5.8e-05	0	0	0	0.00727	0	0	0	0.007093	0.044	0.000929	111
ENSG00000143363	PRUNE	0	0	9.3e-05	0	0.000273	0	0	0	0	0	0	0.002962	0.002681	0.001871	0.00142	0	0	0.010098	0	0	0	0.007093	0.081333	0.000924	112
ENSG00000143409	FAM63A	0	0	9.3e-05	0	0.000245	0	0	0	0	0	0	0.002962	0.002681	0.001871	0.00142	0	0	0.010098	0	0	0	0.0071	0.078667	0.000922	113
ENSG00000112769	LAMA4	0	0	0.000119	0	0	0	0.000524	0	0	0	0	0	0	0	0	0	0	0	0	0	0.018568	0.007134	0.793333	0.000915	114
ENSG00000213190	MLLT11	0	0	9.1e-05	0	0.000294	0	0	0	0	0	0	0.002962	0.002681	0	0.001553	0	0	0.009279	0.002308	0	0	0.007141	0.196667	0.000913	115
ENSG00000134853	PDGFRA	0	0.012857	8.3e-05	0	0	0	5e-05	0	0	0	0	0	0	9.7e-05	0	0	0	0	0.005657	0	0	0.007249	0.876667	0.000893	116
ENSG00000185950	IRS2	0	0	0.000147	0.001668	0	0.000205	0	0	0	0.009386	0	0	0	6.6e-05	0	0	0	0.00727	0	0	0	0.007249	0.058	0.000892	117
ENSG00000105854	PON2	0	0.018571	1.9e-05	0	0	0	0	0	0	0	0	0	0	0	0	0	0	0	0	0	0	0.007297	0.830667	0.000885	118
ENSG00000173334	TRIB1	0.003266	0	0.000223	0	0	0	0	0	0	0	0	0.002265	0	0	0.002223	0	0	0	0	0.010552	0	0.007324	0.368	0.000882	119
ENSG00000175324	LSM1	0	0	0.000223	0.000162	0.000127	0	0	0	0	0.007269	0	0	0	0	0	0	0	0	0	0.010552	0	0.007344	0.434	0.000873	120
ENSG00000134871	COL4A2	0	0	0.000147	0.001574	0	0	0.000693	0	0	0.009386	0	0	0	4.5e-05	0	0	0	0.006424	0	0	0	0.007344	0.072667	0.00087	121
ENSG00000156735	BAG4	0	0	0.000223	0.000162	0	0	0	0	0	0.007269	0	0	0	0	0	0	0	0	0	0.010552	0	0.007351	0.430667	0.000867	122
ENSG00000131748	STARD3	0	0	0.000208	0	0.000145	0.000112	0	0	0	0.005889	0	0	0	0.001231	0	0	0	0	0	0.010552	0	0.007365	0.484667	0.000864	123
ENSG00000078401	EDN1	0	0	0.000159	0	0	0	0	0	0.000998	0	0	0	0	0	0.001017	0	0	0	0	0	0.015915	0.007365	0.840667	0.000861	124
ENSG00000139832	RAB20	0	0	0.000147	0.001574	0	0	0.000612	0	0	0.009248	0	0	0	2.5e-05	0	0	0	0.006424	0	0	0	0.007371	0.096	0.000859	125
ENSG00000163159	VPS72	0	0	9.1e-05	0	0.000163	0	0	0.001	0	0	0	0.002962	0.002681	0	0.001553	0	0	0.009279	0	0	0	0.007446	0.304667	0.000844	126
ENSG00000171940	ZNF217	0	0	0.00018	0.000883	0.000202	0	0.000662	0	0.001866	0	0	0	0	0.001351	0.001947	0	0	0	0	0.010552	0	0.007473	0.242667	0.00084	127
ENSG00000182010	RTKN2	0	0	0	0	0.000345	0	0.00022	0	0	0	0	0	0	0	0	0.016984	0	0	0	0	0	0.00748	0.412	0.000836	128
ENSG00000029153	ARNTL2	0.000678	0	0	0	3.8e-05	0.000406	0	0	0	0.008374	0	0	0	0	0	0	0	0.008036	0	0	0	0.007487	0.12	0.000835	129
ENSG00000181163	NPM1	0	0	0	0	0	0	0.000208	0	0	0	0	0	0	0.000443	0	0	0.011223	0	0.005657	0	0	0.007487	0.028667	0.000835	130
ENSG00000078668	VDAC3	0	0	0.000212	0	6.7e-05	0	0	0	0	0	0	0	0	0.000699	0.001143	0.014292	0	0.001057	0	0	0	0.007514	0.675333	0.000832	131
ENSG00000163577	EIF5A2	0.002913	0	6.7e-05	0	0	0.000373	0	0	0.000821	0	0	0	0	0.000816	0.001901	0	0	0	0	0.010552	0	0.007534	0.394667	0.000831	132
ENSG00000112242	E2F3	0	0	0.000159	0	0.000162	0	0	0.004586	0.000736	0	0	0	0	0	0.001017	0	0	0	0	0.010552	0	0.007602	0.438	0.00082	133
ENSG00000165476	REEP3	0	0	0	0	0	0	0.000179	0	0	0	0	0	0	0	0	0.016984	0	0	0	0	0	0.007629	0.438	0.000817	134
ENSG00000143549	TPM3	0	0	0.000174	0	0.000325	0	0	0	0	0	0	0.004768	0.004436	0.001752	0	0	0	0	0.005657	0	0	0.007677	0.016667	0.000815	135
ENSG00000197622	CDC42SE1	0	0	9.1e-05	0	0.000278	0	0.000266	0	0	0	0	0.002962	0.002681	0	0.001553	0	0	0.009279	0	0	0	0.007677	0.162	0.000815	136
ENSG00000160691	SHC1	0	0	0.000176	0	0.000212	0	0.000224	0	0	0	0	0.005925	0	0	0	0	0	0	0	0.010552	0	0.007683	0.242667	0.000814	137
ENSG00000138311	ZNF365	0	0	0	0	0	0.0001	0	0	0	0	0	0	0	0	0	0.016984	0	0	0	0	0	0.007683	0.444667	0.000814	138
ENSG00000181915	ADO	0	0	0	0	0	0	0	0	0	0	0	0	0	0	0	0.016984	0	0	0	0	0	0.007812	0.464667	0.000809	139
ENSG00000148572	NRBF2	0	0	0	0	0	0	0	0	0	0	0	0	0	0	0	0.016984	0	0	0	0	0	0.007812	0.491333	0.000809	139
ENSG00000171988	JMJD1C	0	0	0	0	0	0	0	0	0	0	0	0	0	0	0	0.016984	0	0	0	0	0	0.007812	0.490667	0.000809	139
ENSG00000143373	ZNF687	0	0	8.7e-05	0	0.000249	0	0	0	0	0	0	0.002962	0.002681	0	0.001655	0	0	0.009279	0	0	0	0.007819	0.152	0.000805	140
ENSG00000159377	PSMB4	0	0	8.7e-05	0	0.000161	0	0	0	0	0	0	0.002962	0.002681	0	0.001696	0	0	0.009279	0	0	0	0.007819	0.149333	0.000803	141
ENSG00000163156	SCNM1	0	0	9.1e-05	0	0.00019	0	0	0	0	0	0	0.002962	0.002681	0	0.001553	0	0	0.009279	0	0	0	0.007833	0.163333	0.000798	142
ENSG00000163154	TNFAIP8L2	0	0	9.1e-05	0	0.000172	0	0	0	0	0	0	0.002962	0.002681	0	0.001553	0	0	0.009279	0	0	0	0.007839	0.16	0.000797	143
ENSG00000143416	SELENBP1	0	0	8.7e-05	0	0	0	0	0	0	0	0	0.002962	0.002681	0	0.001696	0	0	0.009279	0	0	0	0.007846	0.153333	0.000795	144
ENSG00000163155	LYSMD1	0	0	9.1e-05	0	0.000137	0	0	0	0	0	0	0.002962	0.002681	0	0.001553	0	0	0.009279	0	0	0	0.007846	0.160667	0.000795	145
ENSG00000143393	PI4KB	0	0	8.7e-05	0	3e-05	0	0	0	0	0	0	0.002962	0.002681	0	0.001655	0	0	0.009279	0	0	0	0.007846	0.17	0.000795	146
ENSG00000006468	ETV1	0	0	0.000192	0.000284	0	0	0.000581	0	0	0	0	0	0	0	0	0	0	0	0.005019	0.010552	0	0.007846	0.364	0.000792	147
ENSG00000118971	CCND2	0.001027	0	2.6e-05	0	0	0	0	0	0	0	0	0	0	0	0	0	0	0	0.005019	0.010552	0	0.007846	0.361333	0.000792	148
ENSG00000159352	PSMD4	0	0	0	0	0	0	0	0	0	0	0	0.002962	0.002681	0	0.001655	0	0	0.009279	0	0	0	0.00786	0.167333	0.000789	149
ENSG00000143443	C1orf56	0	0	9.1e-05	0	0	0	0	0	0	0	0	0.002962	0.002681	0	0.001553	0	0	0.009279	0	0	0	0.00786	0.170667	0.000789	150
ENSG00000143434	SEMA6C	0	0	9.1e-05	0	0	0	0	0	0	0	0	0.002962	0.002681	0	0.001553	0	0	0.009279	0	0	0	0.00786	0.175333	0.000789	150
ENSG00000163157	TMOD4	0	0	0	0	0	0	0	0	0	0	0	0.002962	0.002681	0	0.001553	0	0	0.009279	0	0	0	0.007887	0.166667	0.000785	151
ENSG00000163141	BNIPL	0	0	9.1e-05	0	0	0	0	0	0	0	0	0.002962	0.002681	0	0.00142	0	0	0.009279	0	0	0	0.007894	0.170667	0.000782	152
ENSG00000121864	ZNF639	0.002667	0	9.3e-05	0	0	0	0	0	0.001075	0	0	0	0	0	0.00181	0	0	0	0	0.010552	0	0.007968	0.386	0.000771	153
ENSG00000143442	POGZ	0	0	8.7e-05	0	3.6e-05	0	0	0	0	0	0	0.002962	0.002681	0	0.001553	0	0	0.008565	0	0	0	0.008056	0.21	0.000756	154
ENSG00000105221	AKT2	0	0	0	0	0	0.000256	0	0	0	0	0	0	0	0	0	0	0	0	0.005019	0.010552	0	0.008063	0.328667	0.000754	155
ENSG00000147649	MTDH	0.001972	0	0.000216	0	0.000193	7.8e-05	0	0	0.002486	0	0	0	0	0	0	0	0	0	0	0.010552	0	0.008151	0.365333	0.000738	156
ENSG00000164924	YWHAZ	0.002667	0	0.000218	0	0.000254	8.5e-05	0	0	0	0	0	0	0	0.00153	0	0	0	0	0	0.010552	0	0.008199	0.3	0.000729	157
ENSG00000147536	GINS4	0	0	0.000212	0	0.000244	0	0.000592	0.004371	0	0.007683	0	0	0	0	0.001143	0	0	0.001057	0	0	0	0.008199	0.425333	0.000729	158
ENSG00000105810	CDK6	0	0	2.9e-05	0	0	0	0.000633	0	0.000509	0	0	0	0	0.001185	0	0	0	0	0.002308	0.010552	0	0.008212	0.82	0.000725	159
ENSG00000043093	DCUN1D1	0.00241	0	8.7e-05	0	0	0	0	0	0	0	0	0	0	0	0.001901	0	0	0	0	0.010552	0	0.008314	0.337333	0.000712	160
ENSG00000136352	NKX2-1	0	0	1e-05	0	0	0.000132	0	0	0.000998	0	0	0.000917	0	0	0	0	0	0	0.002308	0.010552	0	0.008334	0.954	0.00071	161
ENSG00000204764	RANBP17	0	0	7.1e-05	0	0.000293	0.0003	0	0	0	0	0	0	0	0.000443	0	0	0.011223	0	0.002308	0	0	0.008477	0.178667	0.000697	162
ENSG00000173207	CKS1B	0	0	0	0	0	0	0	0.004001	0	0	0	0	0	0	0	0	0	0	0	0.010552	0	0.008511	0.414	0.000693	163
ENSG00000164438	TLX3	0	0	6.7e-05	0	0	0	0	0	0	0	0	0	0	0.000443	0	0	0.011223	0	0.002308	0	0	0.008843	0.187333	0.000669	164
ENSG00000117020	AKT3	0	0	0.000208	0	0	0	0	0	0	0	0	0	0	0.001639	0.00142	0	0	0	0	0.010552	0	0.008918	0.274667	0.000658	165
ENSG00000136982	DSCC1	0.003142	0	0	0	0	0	0.000473	0.004201	0	0	0	0.002265	0	0.001587	0.00214	0	0	0	0	0	0	0.008918	0.095333	0.000658	166
ENSG00000156802	ATAD2	0.003225	0	0.000222	0	0.000339	0.000315	0.000561	0.005202	0	0	0	0	0	0.001612	0.002199	0	0	0	0	0	0	0.008965	0	0.000651	167
ENSG00000115008	IL1A	0	0	0	0	0	0.00041	0	0	0	0	0	0	0	0	0	0	0	0	0	0	0.013263	0.008965	0.844	0.000651	168
ENSG00000110841	PPFIBP1	0.001243	0	0	0	0	0	0	0.004386	0	0	0	0	0	0	0	0	0	0.008036	0	0	0	0.008965	0.144667	0.000651	169
ENSG00000124092	CTCFL	0	0	0.000177	0.001095	0	0	0	0.005433	0	0	0	0	0.005607	0.001334	0	0	0	0	0	0	0	0.008985	0.002	0.00065	170
ENSG00000087586	AURKA	0	0	0.000176	0.001095	0.000341	0.000321	0.000697	0	0	0	0	0	0	0	0	0	0	0	0	0.010552	0	0.009392	0.245333	0.000628	171
ENSG00000198807	PAX9	0	0	1e-05	0	0.0003	0.000391	0	0	0.000998	0	0	0.000917	0	0	0	0	0	0	0	0.010552	0	0.009413	0.896667	0.000627	172
ENSG00000064313	TAF2	0.003142	0	0.000223	0	0.000155	0	7e-06	0.003617	0	0	0	0.002265	0	0.001587	0.002161	0	0	0	0	0	0	0.00942	0.172	0.000627	173
ENSG00000143621	ILF2	0	0	0.000172	0	0.000234	3.5e-05	0.000265	0.001754	0	0	0	0.004768	0.00404	0.001808	0	0	0	0	0	0	0	0.009514	0.243333	0.000623	174
ENSG00000177606	JUN	0	0	0	0	0	0	0.0002	0	0	0	0	0	0	0	0	0	0	0	0.002308	0.010552	0	0.009528	0.83	0.000622	175
ENSG00000162924	REL	0	0	0	0	0.000184	0	0	0	0	0	0	0	0	0	0	0	0	0	0.002308	0.010552	0	0.009535	0.696	0.000621	176
ENSG00000101210	EEF1A2	0.000678	0	0.00018	0.001095	0.000357	0	0	0	0	0	0	0	0	0	0	0	0	0	0	0.010552	0	0.009752	0.735333	0.000612	177
ENSG00000187098	MITF	0	0	0	0	0	0	0	0	0	0	0	0	0	0	0	0	0	0	0.002308	0.010552	0	0.009752	1	0.000612	178
ENSG00000101213	PTK6	0.000678	0	0.00018	0.001095	0.000355	0	0	0	0	0	0	0	0	0	0	0	0	0	0	0.010552	0	0.009752	0.744	0.000612	179
ENSG00000125798	FOXA2	0	0	9.6e-05	0.000572	0	0.000351	0	0	0	0	0	0	0	0.001134	0	0	0	0	0	0	0.01061	0.009854	0.894	0.000608	180
ENSG00000124615	MOCS1	0	0	0.000125	0	0	0	0	0	0	0.004049	0	0	0	0	0.000616	0	0	0	0	0	0.007958	0.009854	0.952	0.000607	181
ENSG00000113739	STC2	0	0	7.5e-05	0	0	0.000349	0.000571	0	0	0	0	0	0	0.000457	0	0	0.011223	0	0	0	0	0.009887	0.107333	0.000604	182
ENSG00000174705	SH3PXD2B	0	0	7.5e-05	0	0.000106	0.000241	0.000564	0	0	0	0	0	0	0.000426	0	0	0.011223	0	0	0	0	0.009921	0.118	0.000602	183
ENSG00000060982	BCAT1	0.002845	0	0	0	0	0	0.000501	0	0	0.008052	0	0	0	0	0.001187	0	0	0	0	0	0	0.009989	0.062667	0.000599	184
ENSG00000108443	RPS6KB1	0	0	0.000203	0	0	0	0	0	0.001826	0	0	0	0	0	0	0	0	0	0	0.010552	0	0.009989	0.467333	0.000599	185
ENSG00000113732	ATP6V0E1	0	0	6.7e-05	0	8.3e-05	0	0.000538	0	0	0	0	0	0	0.000467	0	0	0.011223	0	0	0	0	0.010179	0.117333	0.000589	186
ENSG00000072786	STK10	0	0	7.1e-05	0	0.000127	0	0.000499	0	0	0	0	0	0	0.000426	0	0	0.011223	0	0	0	0	0.010186	0.132667	0.000588	187
ENSG00000197442	MAP3K5	0	0	0.000119	0	0	0	0	0	0	0.001633	0	0	0	0	0	0	0	0	0	0.010552	0	0.010233	0.871333	0.000586	188
ENSG00000134516	DOCK2	0	0	6e-05	0	0.000167	0	0.000427	0	0	0	0	0	0	0.000397	0	0	0.011223	0	0	0	0	0.010294	0.128	0.000585	189
ENSG00000063322	MED29	0	0	0	0	0.000172	0	0	0	0	0	0	0	0	0.000639	0.000895	0	0	0	0	0.010552	0	0.010294	0.790667	0.000584	190
ENSG00000113719	ERGIC1	0	0	7.1e-05	0	0.000266	0	0.000168	0	0	0	0	0	0	0.000467	0	0	0.011223	0	0	0	0	0.010382	0.151333	0.000581	191
ENSG00000179399	GPC5	0	0	0.000147	0.00146	0	0	0	0	0	0	0	0	0	0	0	0	0	0	0	0.010552	0	0.01043	0.288	0.000579	192
ENSG00000183309	ZNF623	0.003358	0	0.00022	0.000162	0.000315	0.00022	0	0.004401	0	0	0	0	0	0.001434	0.00204	0	0	0	0	0	0	0.010444	0.026	0.000579	193
ENSG00000143570	SLC39A1	0	0	0.000174	0	0.000267	0.0001	0.000538	0.000431	0	0	0	0.004768	0.00404	0.001808	0	0	0	0	0	0	0	0.010471	0.338667	0.000577	194
ENSG00000120149	MSX2	0	0	7.1e-05	0	0	0.000413	0	0	0	0	0	0	0	0.000416	0	0	0.011223	0	0	0	0	0.010471	0.121333	0.000577	195
ENSG00000156427	FGF18	0	0	6.7e-05	0	0	0.000388	0	0	0	0	0	0	0	0.000426	0	0	0.011223	0	0	0	0	0.010484	0.120667	0.000576	196
ENSG00000172167	MTBP	0	0	0.000223	0	0.000216	0.000385	0.000512	0.004725	0	0	0	0.002265	0	0.001595	0.002161	0	0	0	0	0	0	0.010518	0.104	0.000575	197
ENSG00000176907	C8orf4	0	0	0.000217	0	0	0	0.000675	0	0	0	0	0	0	0	0.000616	0	0	0	0	0.010552	0	0.010532	0.624	0.000574	198
ENSG00000168246	UBTD2	0	0	7.1e-05	0	0	0	0.000258	0	0	0	0	0	0	0.000426	0	0	0.011223	0	0	0	0	0.010613	0.148667	0.00057	199
ENSG00000105976	MET	0	0	8.3e-05	0	0	0.000381	0	0	0	0	0	0	0	0.000918	0	0	0	0	0	0.010552	0	0.010694	0.545333	0.000568	200
ENSG00000120137	PANK3	0	0	6e-05	0	0.000252	0	0	0	0	0	0	0	0	0.000388	0	0	0.011223	0	0	0	0	0.010708	0.144667	0.000568	201
ENSG00000168269	FOXI1	0	0	6e-05	0	0	0.000211	0	0	0	0	0	0	0	0.000392	0	0	0.011223	0	0	0	0	0.010789	0.129333	0.000566	202
ENSG00000043462	LCP2	0	0	6e-05	0	0.000176	0	0	0	0	0	0	0	0	0.000397	0	0	0.011223	0	0	0	0	0.010884	0.122	0.000565	203
ENSG00000094755	GABRP	0	0	6.7e-05	0	0	0.000154	0	0	0	0	0	0	0	0.000407	0	0	0.011223	0	0	0	0	0.010891	0.150667	0.000564	204
ENSG00000183072	NKX2-5	0	0	7.1e-05	0	3.6e-05	3.1e-05	0	0	0	0	0	0	0	0.000457	0	0	0.011223	0	0	0	0	0.010959	0.160667	0.000563	205
ENSG00000113734	BNIP1	0	0	7.1e-05	0	6.3e-05	0	0	0	0	0	0	0	0	0.000457	0	0	0.011223	0	0	0	0	0.010966	0.156	0.000563	206
ENSG00000196754	S100A2	0	0	0.000172	0	0	0.000407	0.00061	0	0	0	0	0.004768	0.00404	0.001808	0	0	0	0	0	0	0	0.010966	0.064667	0.000562	207
ENSG00000166913	YWHAB	0	0	0.000152	0.000883	0.000202	0	0	0	0	0	0	0	0	0	0	0	0	0	0	0.010552	0	0.010993	0.602	0.000561	208
ENSG00000184347	SLIT3	0	0	6e-05	0	0	7.1e-05	0	0	0	0	0	0	0	0.000426	0	0	0.011223	0	0	0	0	0.011	0.137333	0.000561	209
ENSG00000094804	CDC6	0	0	0.000172	0	0.000344	0.000166	0.000541	0	0	0	0	0	0	0	0	0	0	0	0	0.010552	0	0.011006	0.266667	0.000561	210
ENSG00000188015	S100A3	0	0	0.000172	0	0	0.000321	0.000666	0	0	0	0	0.004768	0.00404	0.001808	0	0	0	0	0	0	0	0.011006	0.056	0.000561	211
ENSG00000120129	DUSP1	0	0	7.1e-05	0	0	0	0	0	0	0	0	0	0	0.000467	0	0	0.011223	0	0	0	0	0.01102	0.118667	0.00056	212
ENSG00000113742	CPEB4	0	0	7.1e-05	0	0	0	0	0	0	0	0	0	0	0.000457	0	0	0.011223	0	0	0	0	0.01104	0.132667	0.00056	213
ENSG00000198742	SMURF1	0	0	3.1e-05	0	0	0	0	0	0	0	0	0	0	0.001154	0	0	0	0	0	0.010552	0	0.011061	0.548667	0.000559	214
ENSG00000072803	FBXW11	0	0	6.7e-05	0	0	0	0	0	0	0	0	0	0	0.000443	0	0	0.011223	0	0	0	0	0.011061	0.119333	0.000559	215
ENSG00000241685	ARPC1A	0	0	0	0	0	0	0	0	0	0	0	0	0	0.001173	0	0	0	0	0	0.010552	0	0.011081	0.47	0.000558	216
ENSG00000157764	BRAF	0	0	0	0	0	0	0	0	0	0	0	0	0.005607	0	0	0	0	0	0.006116	0	0	0.011081	0.001333	0.000558	217
ENSG00000182132	KCNIP1	0	0	6.7e-05	0	0	0	0	0	0	0	0	0	0	0.000416	0	0	0.011223	0	0	0	0	0.011115	0.14	0.000557	218
ENSG00000145936	KCNMB1	0	0	6.7e-05	0	0	0	0	0	0	0	0	0	0	0.000407	0	0	0.011223	0	0	0	0	0.011128	0.138	0.000557	219
ENSG00000037241	RPL26L1	0	0	0	0	0	0	0	0	0	0	0	0	0	0.000467	0	0	0.011223	0	0	0	0	0.011135	0.130667	0.000557	220
ENSG00000132975	GPR12	0	0	0.000152	0.001668	0	0.00036	0	0	0	0.009501	0	0	0	0	0	0	0	0	0	0	0	0.011162	0	0.000556	221
ENSG00000113645	WWC1	0	0	6e-05	0	0	0	0	0	0	0	0	0	0	0.000392	0	0	0.011223	0	0	0	0	0.011169	0.131333	0.000556	222
ENSG00000113643	RARS	0	0	6e-05	0	0	0	0	0	0	0	0	0	0	0.000392	0	0	0.011223	0	0	0	0	0.011169	0.127333	0.000556	222
ENSG00000182134	TDRKH	0	0	8.7e-05	0	0.000314	0.000156	0	0.002847	0	0	0	0.004768	0.003436	0	0	0	0	0	0	0	0	0.01142	0.248667	0.000553	223
ENSG00000188643	S100A16	0	0	0.000172	0	0.000328	0	0.000491	0	0	0	0	0.004768	0.00404	0.001808	0	0	0	0	0	0	0	0.011427	0.071333	0.000553	224
ENSG00000127337	YEATS4	0	0	1e-05	0	0	3.1e-05	0	0	0.000998	0	0	0	0	0	0	0	0	0	0	0.010552	0	0.011522	0.796667	0.000552	225
ENSG00000158636	C11orf30	0	0	3.7e-05	0	0.000115	0	0	0.000877	0	0	0	0	0	0	0	0	0	0	0	0.010552	0	0.011556	0.903333	0.000551	226
ENSG00000112210	RAB23	0	0	0.000103	0	0	0	0	0	0	0	0	0	0	0.000839	0	0	0	0	0	0.010552	0	0.011779	0.646667	0.000547	227
ENSG00000196154	S100A4	0	0	0.000172	0	0	0	0.000697	0	0	0	0	0.004768	0.00404	0.001808	0	0	0	0	0	0	0	0.011854	0.069333	0.000547	228
ENSG00000143367	TUFT1	0	0	9.1e-05	0	0.000323	0	0	0.003093	0	0	0	0.002962	0.003436	0	0.001553	0	0	0	0	0	0	0.011956	0.378667	0.000546	229
ENSG00000143578	CREB3L4	0	0	0.000174	0	0.000329	2.6e-05	0.000193	0	0	0	0	0.004768	0.00404	0.001808	0	0	0	0	0	0	0	0.012464	0.104	0.00054	230
ENSG00000104332	SFRP1	0	0	0.000211	0	0	0	0	0	0.001492	0.007545	0	0	0	0	0.001017	0	0	0.001057	0	0	0	0.012553	0.608667	0.000539	231
ENSG00000143545	RAB13	0	0	0	0	0	0	0.00065	0	0	0	0	0.004768	0.00404	0.001808	0	0	0	0	0	0	0	0.01281	0.074	0.000536	232
ENSG00000132970	WASF3	0	0	0.000152	0.001574	0	0	0	0	0	0.009501	0	0	0	0	0	0	0	0	0	0	0	0.013014	0.000667	0.000535	233
ENSG00000175792	RUVBL1	0	0	0	0	6.2e-05	0.000291	0.000318	0	0	0	0	0	0	0	0	0	0	0	0	0.010552	0	0.013163	0.687333	0.000534	234
ENSG00000132661	NXT1	0	0	0.0001	0.000572	8.2e-05	0.000358	0.00025	0	0	0.008719	0	0	0	0.001134	0	0	0	0	0	0	0	0.013176	0.108	0.000534	235
ENSG00000143552	NUP210L	0	0	0.000175	0	0	0	0	0	0	0	0	0.004768	0.004436	0.001808	0	0	0	0	0	0	0	0.013271	0.066667	0.000533	236
ENSG00000110888	CAPRIN2	0	0	0	0	0	7.5e-05	0	0.001831	0	0	0	0	0	0.001194	0	0	0	0.008036	0	0	0	0.013393	0.292667	0.00053	237
ENSG00000189334	S100A14	0	0	0.000172	0	0.000346	0	0	0	0	0	0	0.004768	0.00404	0.001808	0	0	0	0	0	0	0	0.013421	0.085333	0.00053	238
ENSG00000143556	S100A7	0	0	0.000172	0	5.4e-05	0.000281	0	0	0	0	0	0.004768	0.00404	0.001808	0	0	0	0	0	0	0	0.013448	0.095333	0.00053	239
ENSG00000196420	S100A5	0	0	0.000172	0	0	0.00038	0	0	0	0	0	0.004768	0.00404	0.001752	0	0	0	0	0	0	0	0.013488	0.082	0.000529	240
ENSG00000198837	DENND4B	0	0	0.000174	0	8.5e-05	0.000225	0	0	0	0	0	0.004768	0.00404	0.001808	0	0	0	0	0	0	0	0.013556	0.108667	0.000529	241
ENSG00000197956	S100A6	0	0	0.000172	0	0	0	0.000364	0	0	0	0	0.004768	0.00404	0.001752	0	0	0	0	0	0	0	0.01357	0.101333	0.000528	242
ENSG00000143543	JTB	0	0	0.000174	0	0.000279	0	0	0	0	0	0	0.004768	0.00404	0.001808	0	0	0	0	0	0	0	0.013678	0.096667	0.000527	243
ENSG00000069764	PLA2G10	0	0	0.000154	0	0.000356	0	0	0	0	0	0	0	0	0	0	0	0	0	0	0.010552	0	0.013699	0.217333	0.000527	244
ENSG00000123104	ITPR2	0.002256	0	0	0	0	0	0.00023	0	0	0.008558	0	0	0	0	0	0	0	0	0	0	0	0.013739	0.098667	0.000526	245
ENSG00000159527	PGLYRP3	0	0	0.000172	0	0	0.000304	0	0	0	0	0	0.004768	0.00404	0.001752	0	0	0	0	0	0	0	0.013794	0.076667	0.000526	246
ENSG00000168040	FADD	0	0	0.00017	0	0.000233	7.8e-05	0	0	0	0	0	0	0	0	0	0	0	0	0	0.010552	0	0.013794	0.622667	0.000525	247
ENSG00000170836	PPM1D	0	0	0.000201	0	0	0	0.000278	0	0	0	0	0	0	0	0	0	0	0	0	0.010552	0	0.013794	0.6	0.000525	248
ENSG00000205707	LYRM5	0	0	0	0	0	0	0	0	0	0.008167	0	0	0.000434	0.001223	0.001197	0	0	0	0	0	0	0.013834	0.416667	0.000525	249
ENSG00000164690	SHH	0	0	8.3e-05	0	0	0.000366	0	0	0	0	0	0	0	0	0	0	0	0	0	0.010552	0	0.013882	0.322667	0.000524	250
ENSG00000125814	NAPB	0	0	0.0001	0.000572	0	0.000227	0	0	0	0.008995	0	0	0	0.001089	0	0	0	0	0	0	0	0.013956	0.086	0.000523	251
ENSG00000132964	CDK8	0	0	0.00015	0.001574	0	1e-05	0	0	0	0.009248	0	0	0	0	0	0	0	0	0	0	0	0.013956	0.016667	0.000523	252
ENSG00000149269	PAK1	0	0	9.6e-05	0	0.000312	0	0	0	0	0	0	0	0	0	0	0	0	0	0	0.010552	0	0.014044	0.353333	0.000522	253
ENSG00000163263	C1orf189	0	0	0	0	0	0	0	0	0	0	0	0.004768	0.004436	0.001752	0	0	0	0	0	0	0	0.014051	0.071333	0.000522	254
ENSG00000141448	GATA6	0	0	8.3e-05	0	0	0	0	0	0	0	0	0	0	0.000241	6.8e-05	0	0	0	0	0.010552	0	0.014126	0.990667	0.000521	255
ENSG00000160741	CRTC2	0	0	0.000174	0	0.000119	0	0	0	0	0	0	0.004768	0.00404	0.001808	0	0	0	0	0	0	0	0.014302	0.078667	0.000519	256
ENSG00000127870	RNF6	0	0	0.00015	0.00146	0	0	0	0	0	0.009248	0	0	0	0	0	0	0	0	0	0	0	0.01454	0.010667	0.000517	257
ENSG00000143553	SNAPIN	0	0	0.000172	0	6.6e-05	0	0	0	0	0	0	0.004768	0.00404	0.001808	0	0	0	0	0	0	0	0.014567	0.098	0.000517	258
ENSG00000182149	IST1	0	0	0.00017	0	0	0	8.6e-05	0	0	0	0	0	0	0	0	0	0	0	0	0.010552	0	0.01477	0.84	0.000515	259
ENSG00000189171	S100A13	0	0	0.000172	0	0	0	0	0	0	0	0	0.004768	0.00404	0.001808	0	0	0	0	0	0	0	0.014926	0.097333	0.000514	260
ENSG00000160678	S100A1	0	0	0.000172	0	0	0	0	0	0	0	0	0.004768	0.00404	0.001808	0	0	0	0	0	0	0	0.014926	0.075333	0.000514	260
ENSG00000169418	NPR1	0	0	0.000172	0	0	0	0	0	0	0	0	0.004768	0.00404	0.001808	0	0	0	0	0	0	0	0.014926	0.098	0.000514	260
ENSG00000198216	CACNA1E	0	0	0.000184	0	0	0	0	0	0	0	0	0	0	0	0	0	0	0	0	0.010552	0	0.015265	0.357333	0.000511	261
ENSG00000203784	LELP1	0	0	0.000172	0	0	0	0	0	0	0	0	0.004768	0.00404	0.001752	0	0	0	0	0	0	0	0.015292	0.101333	0.000511	262
ENSG00000203782	LOR	0	0	0.000172	0	0	0	0	0	0	0	0	0.004768	0.00404	0.001752	0	0	0	0	0	0	0	0.015292	0.096	0.000511	262
ENSG00000118307	CASC1	0.002074	0	0	0	0	0	0	0	0	0.008167	0	0	0.000434	0	0	0	0	0	0	0	0	0.015597	0.402	0.000508	263
ENSG00000127334	DYRK2	0	0	6e-06	0	0.000116	0	0	0	0	0	0	0	0	0	0	0	0	0	0	0.010552	0	0.015597	0.924	0.000508	264
ENSG00000169469	SPRR1B	0	0	0.000172	0	0.000157	0.000381	0	0	0	0	0	0.004768	0.003436	0.001752	0	0	0	0	0	0	0	0.015618	0.124667	0.000508	265
ENSG00000125831	CST11	0	0	9.6e-05	0.00047	0	0	0	0	0	0.008995	0	0	0	0.001089	0	0	0	0	0	0	0	0.015747	0.103333	0.000507	266
ENSG00000101435	CST9L	0	0	9.6e-05	0.00047	0	0	0	0	0	0.008995	0	0	0	0.001089	0	0	0	0	0	0	0	0.015747	0.081333	0.000507	266
ENSG00000157404	KIT	0	0	0	0	0	0	0	0	0	0	0	0	0	9.4e-05	0	0	0	0	0	0.010552	0	0.015753	0.954667	0.000507	267
ENSG00000158669	AGPAT6	0	0	0.000212	0	0.000254	0.000169	9.9e-05	0	0	0.007683	0	0	0	0	0.001166	0	0	0.001057	0	0	0	0.015774	0.638	0.000507	268
ENSG00000141030	COPS3	0	0	7.9e-05	0	0	0	0	0	0	0	0	0	0	0	0	0	0	0	0	0.010552	0	0.015835	0.717333	0.000506	269
ENSG00000131778	CHD1L	0	0	4e-05	0	3.9e-05	0	0	0	0	0	0	0	0	0	0	0	0	0	0	0.010552	0	0.015835	0.974667	0.000506	270
ENSG00000197364	S100A7L2	0	0	0	0	0	0	0	0	0	0	0	0.004768	0.00404	0.001808	0	0	0	0	0	0	0	0.01595	0.090667	0.000506	271
ENSG00000177954	RPS27	0	0	0	0	0	0	0	0	0	0	0	0.004768	0.00404	0.001808	0	0	0	0	0	0	0	0.01595	0.104	0.000506	271
ENSG00000101439	CST3	0	0	9.6e-05	0.00047	0	0	0	0	0	0.008995	0	0	0	0.001026	0	0	0	0	0	0	0	0.01614	0.096667	0.000504	272
ENSG00000129473	BCL2L2	0	0	1.6e-05	0	0	0	0	0	0	0	0	0	0	0	0	0	0	0	0	0.010552	0	0.016242	0.96	0.000503	273
ENSG00000134308	YWHAQ	0	0	0	0	0	0	0	0	0	0	0	0	0	0	0	0	0	0	0	0.010552	0	0.016744	1	0.000502	274
ENSG00000125812	GZF1	0	0	0.0001	0.000572	2e-06	0	0	0	0	0.008719	0	0	0	0.001134	0	0	0	0	0	0	0	0.016771	0.122	0.000501	275
ENSG00000132671	SSTR4	0	0	0.0001	0.000572	0	0	0	0	0	0.008719	0	0	0	0.001134	0	0	0	0	0	0	0	0.016771	0.108667	0.000501	276
ENSG00000125810	CD93	0	0	0	0	0	0	0.000662	0	0	0.008719	0	0	0	0.001134	0	0	0	0	0	0	0	0.016805	0.048	0.000501	277
ENSG00000163216	SPRR2D	0	0	0.00017	0	0	0.000353	0	0	0	0	0	0.004768	0.003436	0.001752	0	0	0	0	0	0	0	0.016879	0.13	0.000499	278
ENSG00000123094	RASSF8	0.001869	0	0	0	0	0	0	0	0	0.008558	0	0	0	0	0	0	0	0	0	0	0	0.016981	0.111333	0.000497	279
ENSG00000170961	HAS2	0.003173	0	0.000222	5.2e-05	0	0	0.000722	0	0	0	0	0.002494	0	0.001595	0.00214	0	0	0	0	0	0	0.017015	0.181333	0.000495	280
ENSG00000203785	SPRR2E	0	0	0.000172	0	0	0.000187	0	0	0	0	0	0.004768	0.003436	0.001752	0	0	0	0	0	0	0	0.017191	0.14	0.000491	281
ENSG00000122884	P4HA1	0	0	0	0	0.000236	0	0.000516	0	0	0	0	0	0	0	0	0.009528	0	0	0	0	0	0.017245	0.628667	0.000489	282
ENSG00000159516	SPRR2G	0	0	0.00017	0	0	0.000132	0	0	0	0	0	0.004768	0.003436	0.001752	0	0	0	0	0	0	0	0.017327	0.152	0.000489	283
ENSG00000204628	GNB2L1	0	0	0	0	0	0	0.000449	0	0.000598	0	0	0	0	0.000492	0	0	0.008717	0	0	0	0	0.017334	0.387333	0.000488	284
ENSG00000165066	NKX6-3	0	0	0.000212	0	0	0.000116	0	0	0	0.007683	0	0	0	0	0.001166	0	0	0.001057	0	0	0	0.017354	0.622	0.000487	285
ENSG00000131446	MGAT1	0	0	7.1e-05	0	0	0	0.000398	0	0.000551	0	0	0	0	0.000492	0	0	0.008717	0	0	0	0	0.017361	0.408	0.000487	286
ENSG00000181449	SOX2	0.002567	0	8.7e-05	0	8.9e-05	0	0.000536	0	0	0	0	0	0	0	0.001901	0	0	0	0.005019	0	0	0.017428	0.052	0.000486	287
ENSG00000072571	HMMR	0	0	5.1e-05	0	0.000362	0.00038	0.000624	0	0	0	0	0	0	0	0	0	0.008717	0	0	0	0	0.017503	0.162667	0.000483	288
ENSG00000029534	ANK1	0	0	0.000213	0	0	0	0	0	0	0.007683	0	0	0	0	0.001166	0	0	0.001057	0	0	0	0.017517	0.621333	0.000482	289
ENSG00000013573	DDX11	0	0	0	0	0.000162	0.000307	0.000392	0	0	0	0	0	0	0.001215	0	0	0	0.008036	0	0	0	0.017523	0.222	0.000482	290
ENSG00000165810	BTNL9	0	0	0	0	0	0.000315	0	0	0.000551	0	0	0	0	0.000515	0	0	0.008717	0	0	0	0	0.017584	0.378667	0.000481	291
ENSG00000037280	FLT4	0	0	7.1e-05	0	0	8.9e-05	0.000121	0	0.000551	0	0	0	0	0.000545	0	0	0.008717	0	0	0	0	0.017591	0.442	0.000481	292
ENSG00000050748	MAPK9	0	0	7.1e-05	0	0.000127	0	0	0	0.000551	0	0	0	0	0.000617	0	0	0.008717	0	0	0	0	0.017605	0.396	0.00048	293
ENSG00000125823	CSTL1	0	0	0	0	0	0	0	0	0	0.008995	0	0	0	0.001089	0	0	0	0	0	0	0	0.017605	0.061333	0.00048	294
ENSG00000125815	CST8	0	0	0	0	0	0	0	0	0	0.008995	0	0	0	0.001089	0	0	0	0	0	0	0	0.017605	0.056	0.00048	294
ENSG00000146063	TRIM41	0	0	7.5e-05	0	0.000193	0	0	0	0.000598	0	0	0	0	0.000492	0	0	0.008717	0	0	0	0	0.017625	0.406	0.00048	295
ENSG00000118308	LRMP	0.001972	0	0	0	0	0	0	0	0	0.008098	0	0	0	0	0	0	0	0	0	0	0	0.017645	0.143333	0.000479	296
ENSG00000147533	GOLGA7	0	0	0.000211	0	0	0	0	0	0	0.007683	0	0	0	0	0.001092	0	0	0.001057	0	0	0	0.017706	0.624	0.000478	297
ENSG00000101441	CST4	0	0	0	0	0	0	0	0	0	0.008995	0	0	0	0.001046	0	0	0	0	0	0	0	0.017706	0.052	0.000478	298
ENSG00000172164	SNTB1	0.003163	0	0.000222	0	0	0.000397	0.000228	0	0	0	0	0.002265	0	0.001598	0.002161	0	0	0	0	0	0	0.017727	0.164	0.000478	299
ENSG00000146090	RASGEF1C	0	0	7.1e-05	0	0	0	0	0	0.000598	0	0	0	0	0.000617	0	0	0.008717	0	0	0	0	0.017883	0.39	0.000476	300
ENSG00000131459	GFPT2	0	0	7.1e-05	0	0	0	0	0	0.000598	0	0	0	0	0.000617	0	0	0.008717	0	0	0	0	0.017883	0.388667	0.000476	300
ENSG00000169474	SPRR1A	0	0	0.000172	0	0.000149	0.000394	0	0	0	0	0	0.004768	0.002681	0.001808	0	0	0	0	0	0	0	0.017971	0.200667	0.000475	301
ENSG00000241794	SPRR2A	0	0	0	0	0	0	0	0	0	0	0	0.004768	0.003436	0.001752	0	0	0	0	0	0	0	0.018012	0.15	0.000474	302
ENSG00000196805	SPRR2B	0	0	0	0	0	0	0	0	0	0	0	0.004768	0.003436	0.001752	0	0	0	0	0	0	0	0.018012	0.152	0.000474	302
ENSG00000244094	SPRR2F	0	0	0	0	0	0	0	0	0	0	0	0.004768	0.003436	0.001752	0	0	0	0	0	0	0	0.018012	0.15	0.000474	302
ENSG00000171109	MFN1	0.002667	0	9.3e-05	0	4.2e-05	4e-06	0	0.004232	0.001075	0	0	0	0	0	0.00181	0	0	0	0	0	0	0.018107	0.164	0.000472	303
ENSG00000139146	FAM60A	0	0	0	0	0	4e-05	0.000644	0	0	0	0	0	0	0.001194	0	0	0	0.008036	0	0	0	0.01812	0.186	0.000472	304
ENSG00000113300	CNOT6	0	0	7.1e-05	0	0	0	0	0	0.000551	0	0	0	0	0.000545	0	0	0.008717	0	0	0	0	0.018235	0.391333	0.000471	305
ENSG00000183718	TRIM52	0	0	7.5e-05	0	0	0	0	0	0.000598	0	0	0	0	0.000492	0	0	0.008717	0	0	0	0	0.018242	0.415333	0.000471	306
ENSG00000163209	SPRR3	0	0	0.000172	0	0.000156	0.000352	0	0	0	0	0	0.004768	0.002681	0.001752	0	0	0	0	0	0	0	0.018249	0.192	0.000471	307
ENSG00000109220	CHIC2	0	0.007143	0	0	0	0	0.00031	0	0	0	0	0	0	0.0001	0	0	0	0	0.002308	0	0	0.018337	0.998	0.00047	308
ENSG00000196670	ZFP62	0	0	7.1e-05	0	0	0	0	0	0.000551	0	0	0	0	0.000515	0	0	0.008717	0	0	0	0	0.018344	0.41	0.000469	309
ENSG00000182613	OR2V2	0	0	7.9e-05	0	0	0	0	0	0.000551	0	0	0	0	0.000492	0	0	0.008717	0	0	0	0	0.018385	0.416667	0.000469	310
ENSG00000146054	TRIM7	0	0	7.5e-05	0	0	0	0	0	0.000551	0	0	0	0	0.000492	0	0	0.008717	0	0	0	0	0.018391	0.406	0.000468	311
ENSG00000161055	SCGB3A1	0	0	0	0	0	0	0	0	0.000551	0	0	0	0	0.000545	0	0	0.008717	0	0	0	0	0.018466	0.41	0.000467	312
ENSG00000106144	CASP2	0	0	7.1e-05	0	0.000139	0	0.000571	0.003401	0	0	0	0	0.005607	0	0	0	0	0	0	0	0	0.018541	0.116	0.000466	313
ENSG00000113303	BTNL8	0	0	0	0	0	0	0	0	0.000551	0	0	0	0	0.000515	0	0	0.008717	0	0	0	0	0.018561	0.402667	0.000466	314
ENSG00000168903	BTNL3	0	0	0	0	0	0	0	0	0.000551	0	0	0	0	0.000515	0	0	0.008717	0	0	0	0	0.018561	0.391333	0.000466	314
ENSG00000102524	TNFSF13B	0	0	0.000145	0.00146	0.00024	0	0.000608	0	0	0	0	0	0	5.8e-05	0	0	0	0.00727	0	0	0	0.018575	0.286	0.000466	315
ENSG00000152936	IFLTD1	0	0	0	0	0	0	0	0	0	0.008558	0	0	0	0.001223	0	0	0	0	0	0	0	0.018575	0.074	0.000466	316
ENSG00000182180	MRPS16	0	0	0	0	0.000241	5e-06	0	0	0	0	0	0	0	0	0	0.009528	0	0	0	0	0	0.018595	0.758667	0.000465	317
ENSG00000064115	TM7SF3	0.001243	0	0	0	0.000153	0	0	0	0	0.008374	0	0	0	0	0	0	0	0	0	0	0	0.018602	0.174	0.000465	318
ENSG00000196968	FUT11	0	0	0	0	0.000191	4.8e-05	0	0	0	0	0	0	0	0	0	0.009528	0	0	0	0	0	0.018615	0.763333	0.000465	319
ENSG00000174339	OR2Y1	0	0	0	0	0	0	0	0	0.000551	0	0	0	0	0.000492	0	0	0.008717	0	0	0	0	0.018642	0.408667	0.000465	320
ENSG00000176986	SEC24C	0	0	0	0	0.000187	0	0	0	0	0	0	0	0	0	0	0.009528	0	0	0	0	0	0.018846	0.686667	0.000463	321
ENSG00000087116	ADAMTS2	0	0	6e-05	0	0	0.000287	2.6e-05	0	0	0	0	0	0	0.000617	0	0	0.008717	0	0	0	0	0.018893	0.377333	0.000462	322
ENSG00000178764	ZHX2	0.00319	0	0.000222	0	2.3e-05	0	0	0	0	0	0	0.002494	0	0.001603	0.002173	0	0	0	0	0	0	0.018907	0.168667	0.000462	323
ENSG00000110900	TSPAN11	0	0	0	0	0	0	0.000454	0	0	0	0	0	0	0.001203	0	0	0	0.008036	0	0	0	0.018954	0.198667	0.000462	324
ENSG00000176783	RUFY1	0	0	6e-05	0	4.8e-05	0	0.000227	0	0	0	0	0	0	0.000639	0	0	0.008717	0	0	0	0	0.018954	0.354	0.000461	325
ENSG00000172172	MRPL13	0.003173	0	0.000222	0	0.000275	0	0	0	0	0	0	0.002265	0	0.001587	0.002161	0	0	0	0	0	0	0.018988	0.151333	0.000461	326
ENSG00000187955	COL14A1	0.003183	0	0.000222	0	0	0	0.000263	0	0	0	0	0.002265	0	0.001587	0.002161	0	0	0	0	0	0	0.018995	0.184667	0.000461	327
ENSG00000127022	CANX	0	0	6.7e-05	0	0	0	0.00028	0	0	0	0	0	0	0.000617	0	0	0.008717	0	0	0	0	0.019002	0.366	0.000461	328
ENSG00000185420	SMYD3	0	0	0.000207	0	0.000316	0.000263	0	0	0.002288	0	0	0	0.003436	0.001721	0.00142	0	0	0	0	0	0	0.019165	0.141333	0.00046	329
ENSG00000186844	LCE1A	0	0	0.000172	0	0	0.000216	0	0	0	0	0	0.004768	0.002681	0.001808	0	0	0	0	0	0	0	0.019212	0.206	0.000459	330
ENSG00000172586	CHCHD1	0	0	0	0	0.000114	0	0	0	0	0	0	0	0	0	0	0.009528	0	0	0	0	0	0.019232	0.724	0.000459	331
ENSG00000163191	S100A11	0	0	8.7e-05	0	0.000282	0.000378	0.000688	0	0	0	0	0.004768	0.003436	0	0	0	0	0	0	0	0	0.019246	0.172667	0.000459	332
ENSG00000152944	MED21	0.001243	0	0	0	0	2.1e-05	0	0	0	0.008374	0	0	0	0	0	0	0	0	0	0	0	0.019253	0.2	0.000459	333
ENSG00000173335	CST9	0	0	9.6e-05	0.00047	0	5.3e-05	0	0	0	0.008995	0	0	0	0	0	0	0	0	0	0	0	0.019429	0.117333	0.000458	334
ENSG00000178338	ZNF354B	0	0	6e-05	0	0	0.000314	0	0	0	0	0	0	0	0.000515	0	0	0.008717	0	0	0	0	0.019456	0.338667	0.000457	335
ENSG00000172155	LCE1D	0	0	0	0	0.00034	0	0	0	0	0	0	0.004768	0.002681	0.001808	0	0	0	0	0	0	0	0.019483	0.208	0.000457	336
ENSG00000164466	SFXN1	0	0	7.5e-05	0	0.000306	0	0	0	0	0	0	0	0	0.000492	0	0	0.008717	0	0	0	0	0.019531	0.338	0.000457	337
ENSG00000163918	RFC4	0.001972	0	0	0	0	0	0.00053	0.005356	0	0	0	0	0	0	0.001727	0	0	0	0	0	0	0.019558	0.043333	0.000456	338
ENSG00000122882	ECD	0	0	0	0	2.2e-05	0	0	0	0	0	0	0	0	0	0	0.009528	0	0	0	0	0	0.019748	0.798	0.000455	339
ENSG00000138308	PLA2G12B	0	0	0	0	0	0	0	0	0	0	0	0	0	0	0	0.009528	0	0	0	0	0	0.019999	0.802	0.000454	340
ENSG00000166321	NUDT13	0	0	0	0	0	0	0	0	0	0	0	0	0	0	0	0.009528	0	0	0	0	0	0.019999	0.808	0.000454	340
ENSG00000213551	DNAJC9	0	0	0	0	0	0	0	0	0	0	0	0	0	0	0	0.009528	0	0	0	0	0	0.019999	0.814	0.000454	340
ENSG00000156042	TTC18	0	0	0	0	0	0	0	0	0	0	0	0	0	0	0	0.009528	0	0	0	0	0	0.019999	0.808667	0.000454	340
ENSG00000138279	ANXA7	0	0	0	0	0	0	0	0	0	0	0	0	0	0	0	0.009528	0	0	0	0	0	0.019999	0.802667	0.000454	340
ENSG00000107758	PPP3CB	0	0	0	0	0	0	0	0	0	0	0	0	0	0	0	0.009528	0	0	0	0	0	0.019999	0.817333	0.000454	340
ENSG00000166348	USP54	0	0	0	0	0	0	0	0	0	0	0	0	0	0	0	0.009528	0	0	0	0	0	0.019999	0.803333	0.000454	340
ENSG00000177791	MYOZ1	0	0	0	0	0	0	0	0	0	0	0	0	0	0	0	0.009528	0	0	0	0	0	0.019999	0.805333	0.000454	340
ENSG00000166317	SYNPO2L	0	0	0	0	0	0	0	0	0	0	0	0	0	0	0	0.009528	0	0	0	0	0	0.019999	0.804667	0.000454	340
ENSG00000166507	NDST2	0	0	0	0	0	0	0	0	0	0	0	0	0	0	0	0.009528	0	0	0	0	0	0.019999	0.808	0.000454	340
ENSG00000156113	KCNMA1	0	0	0	0	0	0	0	0	0	0	0	0	0	0	0	0.009528	0	0	0	0	0	0.019999	0.821333	0.000454	340
ENSG00000161011	SQSTM1	0	0	7.1e-05	0	6.2e-05	3.4e-05	4.3e-05	0	0	0	0	0	0	0.000585	0	0	0.008717	0	0	0	0	0.02006	0.399333	0.000453	341
ENSG00000164761	TNFRSF11B	0.003125	0	0.000222	0	0	0.000345	0	0	0	0	0	0.002035	0	0.001577	0.00214	0	0	0	0	0	0	0.020453	0.2	0.00045	342
ENSG00000169398	PTK2	0.003557	0	0.000222	5.2e-05	0.000154	0	0	0.001939	0	0	0	0	0	0.001535	0.001978	0	0	0	0	0	0	0.0205	0.246667	0.000449	343
ENSG00000163206	SMCP	0	0	0.000173	0	0	0	0	0	0	0	0	0.004768	0.002681	0.001808	0	0	0	0	0	0	0	0.020555	0.218667	0.000449	344
ENSG00000197084	LCE1C	0	0	0.000172	0	0	0	0	0	0	0	0	0.004768	0.002681	0.001808	0	0	0	0	0	0	0	0.020568	0.203333	0.000449	345
ENSG00000196734	LCE1B	0	0	0.000172	0	0	0	0	0	0	0	0	0.004768	0.002681	0.001808	0	0	0	0	0	0	0	0.020568	0.222	0.000449	345
ENSG00000163207	IVL	0	0	0.000172	0	0	0	0	0	0	0	0	0.004768	0.002681	0.001808	0	0	0	0	0	0	0	0.020568	0.195333	0.000449	345
ENSG00000184148	SPRR4	0	0	0.000172	0	0	0	0	0	0	0	0	0.004768	0.002681	0.001808	0	0	0	0	0	0	0	0.020568	0.212	0.000449	345
ENSG00000197226	TBC1D9B	0	0	7.1e-05	0	0	0	0	0	0	0	0	0	0	0.000617	0	0	0.008717	0	0	0	0	0.020677	0.304667	0.000448	346
ENSG00000113269	RNF130	0	0	7.1e-05	0	0	0	0	0	0	0	0	0	0	0.000617	0	0	0.008717	0	0	0	0	0.020677	0.317333	0.000448	346
ENSG00000161021	MAML1	0	0	7.1e-05	0	0	0	0	0	0	0	0	0	0	0.000585	0	0	0.008717	0	0	0	0	0.02088	0.343333	0.000446	347
ENSG00000169131	ZNF354A	0	0	5.1e-05	0	9e-06	8.1e-05	0	0	0	0	0	0	0	0.000515	0	0	0.008717	0	0	0	0	0.02088	0.38	0.000446	348
ENSG00000162851	TFB2M	0	0	0.000207	0	0.000176	7.5e-05	0	0.003447	0.002288	0	0	0	0	0.001713	0.00142	0	0	0	0	0	0	0.021104	0.123333	0.000444	349
ENSG00000136999	NOV	0.003108	0	0.000223	0	0	0	0	0	0	0	0	0.002265	0	0.001587	0.00214	0	0	0	0	0	0	0.021118	0.176667	0.000444	350
ENSG00000050767	COL23A1	0	0	6e-05	0	0	0	0	0	0	0	0	0	0	0.000545	0	0	0.008717	0	0	0	0	0.021118	0.362667	0.000444	351
ENSG00000177932	ZNF354C	0	0	6e-05	0	0	0	0	0	0	0	0	0	0	0.000545	0	0	0.008717	0	0	0	0	0.021118	0.332	0.000444	351
ENSG00000136960	ENPP2	0.003108	0	0.000222	0	0	0	0	0	0	0	0	0.002265	0	0.001587	0.00214	0	0	0	0	0	0	0.021118	0.184667	0.000444	352
ENSG00000145012	LPP	0.002074	0	0.0001	0	0	0	0.000453	0	0	0	0	0	0	0	0.001655	0	0	0	0.005019	0	0	0.02128	0.086667	0.000443	353
ENSG00000198939	ZFP2	0	0	6e-05	0	0	0	0	0	0	0	0	0	0	0.000515	0	0	0.008717	0	0	0	0	0.021321	0.351333	0.000442	354
ENSG00000113240	CLK4	0	0	5.1e-05	0	0	0	0	0	0	0	0	0	0	0.000515	0	0	0.008717	0	0	0	0	0.021396	0.368667	0.000442	355
ENSG00000178187	ZNF454	0	0	5.1e-05	0	0	0	0	0	0	0	0	0	0	0.000515	0	0	0.008717	0	0	0	0	0.021396	0.346	0.000442	355
ENSG00000184845	DRD1	0	0	7.5e-05	0	0	0	0	0	0	0	0	0	0	0.000474	0	0	0.008717	0	0	0	0	0.021579	0.35	0.000441	356
ENSG00000113262	GRM6	0	0	0	0	0	0	0	0	0	0	0	0	0	0.000545	0	0	0.008717	0	0	0	0	0.021586	0.344667	0.000441	357
ENSG00000213316	LTC4S	0	0	0	0	0	0	0	0	0	0	0	0	0	0.000545	0	0	0.008717	0	0	0	0	0.021586	0.318667	0.000441	357
ENSG00000161013	MGAT4B	0	0	0	0	0	0	0	0	0	0	0	0	0	0.000545	0	0	0.008717	0	0	0	0	0.021586	0.386667	0.000441	357
ENSG00000186226	LCE1E	0	0	0	0	0	0	0	0	0	0	0	0.004768	0.002681	0.001808	0	0	0	0	0	0	0	0.021599	0.222	0.000441	358
ENSG00000185499	MUC1	0	0	0.000177	0	0.000352	0	0.000486	0	0	0	0	0.005925	0	0	0	0	0	0	0.002308	0	0	0.021626	0.124	0.00044	359
ENSG00000133704	IPO8	0	0	0	0	0	0	0	0	0	0	0	0	0	0.00121	0	0	0	0.008036	0	0	0	0.021626	0.198	0.00044	360
ENSG00000211455	STK38L	0.000678	0	0	0	3.2e-05	0.000148	0	0	0	0.008374	0	0	0	0	0	0	0	0	0	0	0	0.021714	0.280667	0.00044	361
ENSG00000085276	MECOM	0.003125	0	8.3e-05	0	0	0	0	0	0	0	0	0	0	0	0	0	0	0	0.006004	0	0	0.021775	0.016667	0.000439	362
ENSG00000141744	PNMT	0	0	0.000208	0	0	0	0	0	0.001826	0.005889	0	0	0	0.001231	0	0	0	0	0	0	0	0.022033	0.303333	0.000436	363
ENSG00000041515	MYO16	0	0	0.000145	0.001668	0	0	0	0	0	0	0	0	0	6.9e-05	0	0	0	0.00727	0	0	0	0.022067	0.304667	0.000436	364
ENSG00000171163	ZNF692	0	0	0.000207	0	0.000119	0.000265	0	0	0.002145	0	0	0	0.003436	0.001694	0.001284	0	0	0	0	0	0	0.022067	0.178	0.000436	365
ENSG00000244486	SCARF2	0	0	0.000136	0	0.000226	0.000328	0	0	0	0.003244	0	0	0.004436	0	0.000766	0	0	0	0	0	0	0.022155	0.551333	0.000435	366
ENSG00000113916	BCL6	0.001972	0	8.3e-05	0	0	0	0.000337	0	0	0	0	0	0	0	0.001696	0	0	0	0.005019	0	0	0.022298	0.102667	0.000434	367
ENSG00000184374	COLEC10	0.003108	0	0.000224	0	0	0	0	0	0	0	0	0.002035	0	0.001577	0.00214	0	0	0	0	0	0	0.022393	0.225333	0.000433	368
ENSG00000151746	BICD1	0	0	1e-06	0	0	0.000254	0.000314	0	0	0	0	0	0	0	0	0	0	0.008512	0	0	0	0.022393	0.178667	0.000432	369
ENSG00000156787	TBC1D31	0.003204	0	0.000222	0	0.000259	0.000104	0	0.001508	0	0	0	0	0	0.001603	0.002173	0	0	0	0	0	0	0.022467	0.205333	0.000432	370
ENSG00000164611	PTTG1	0	0	5.1e-05	0	0.00035	0.000225	0.000706	0.005232	0	0	0	0	0	0	0	0	0.002507	0	0	0	0	0.022467	0.574667	0.000432	371
ENSG00000139826	ABHD13	0	0	0.000145	0.001574	0	0	0	0	0	0	0	0	0	5.8e-05	0	0	0	0.00727	0	0	0	0.022643	0.306	0.000431	372
ENSG00000124237	C20orf85	0	0	0.000188	0.001095	2e-06	0.000305	0	0	0	0	0	0	0.006107	0.001346	0	0	0	0	0	0	0	0.02265	0.012	0.000431	373
ENSG00000175137	SH3BP5L	0	0	0.000207	0	0.000268	0	0	0	0.002145	0	0	0	0.003436	0.001694	0.001284	0	0	0	0	0	0	0.022698	0.170667	0.00043	374
ENSG00000171161	ZNF672	0	0	0.000207	0	0.000266	0	0	0	0.002145	0	0	0	0.003436	0.001694	0.001284	0	0	0	0	0	0	0.022711	0.184667	0.00043	375
ENSG00000165061	ZMAT4	0	0	0.000219	0.000246	0	0	0	0	0	0.007499	0	0	0	0	0.000956	0	0	0	0	0	0	0.023369	0.278	0.000425	376
ENSG00000197747	S100A10	0	0	8.7e-05	0	0	0	0.000625	0	0	0	0	0.004768	0.003436	0	0	0	0	0	0	0	0	0.023369	0.200667	0.000425	377
ENSG00000187145	MRPS21	0	0	9.6e-05	0	0.000179	0	0	0	0.002411	0.000115	0	0.002962	0	0.001849	0.001284	0	0	0	0	0	0	0.023532	0.788667	0.000424	378
ENSG00000182968	SOX1	0	0	0.000147	0.001668	0.000273	0.000313	0	0	0	0	0	0	0	5.8e-05	0	0	0	0.006424	0	0	0	0.023606	0.335333	0.000423	379
ENSG00000068650	ATP11A	0	0	0.00019	0.001751	0	0.000386	0	0	0	0	0	5.7e-05	0	4.5e-05	0	0	0	0.006424	0	0	0	0.023769	0.644667	0.000422	380
ENSG00000185252	ZNF74	0	0	0.000136	0	0.000171	0.000231	0	0	0	0.003244	0	0	0.004436	0	0.000616	0	0	0	0	0	0	0.023891	0.571333	0.000421	381
ENSG00000165046	LETM2	0	0	0.000223	0.000306	0.000269	0.000318	0	0	0	0.007269	0	0	0	0.000426	0	0	0	0	0	0	0	0.024074	0.313333	0.00042	382
ENSG00000057593	F7	0	0	0.00015	0.001668	0	0.000285	0	0	0	0	0	0.000229	0	2.5e-05	0	0	0	0.006424	0	0	0	0.02421	0.660667	0.000418	383
ENSG00000113328	CCNG1	0	0	5.1e-05	0	0	0	0	0	0	0	0	0	0	0	0	0	0.008717	0	0	0	0	0.024305	0.378	0.000418	384
ENSG00000170584	NUDCD2	0	0	5.1e-05	0	0	0	0	0	0	0	0	0	0	0	0	0	0.008717	0	0	0	0	0.024305	0.358667	0.000418	384
ENSG00000038274	MAT2B	0	0	5.1e-05	0	0	0	0	0	0	0	0	0	0	0	0	0	0.008717	0	0	0	0	0.024305	0.345333	0.000418	384
ENSG00000185220	PGBD2	0	0	0.000207	0	0	0	0	0	0.002145	0	0	0	0.003436	0.001694	0.001284	0	0	0	0	0	0	0.024312	0.181333	0.000417	385
ENSG00000116830	TTF2	0	0	0	0	0.000191	0.000281	0.000455	0.00357	0	0	0	0	0	0	0	0	0	0.004256	0	0	0	0.024359	0.478667	0.000417	386
ENSG00000165671	NSD1	0	0	7.9e-05	0	8.3e-05	0	0	0	0	0	0	0	0	0.000585	0	0	0.005686	0	0.002308	0	0	0.024454	0.661333	0.000416	387
ENSG00000088448	ANKRD10	0	0	0.00015	0.001668	0	5.9e-05	0.000417	0	0	0	0	0	0	7e-06	0	0	0	0.006424	0	0	0	0.024569	0.358	0.000415	388
ENSG00000087502	ERGIC2	0	0	0	0	0	0	0	0	0	0	0	0	0	0.001185	0	0	0	0.007534	0	0	0	0.024603	0.239333	0.000415	389
ENSG00000099910	KLHL22	0	0	0.000136	0	0	9.2e-05	0	0	0	0.003244	0	0	0.004436	0	0.000766	0	0	0	0	0	0	0.024942	0.57	0.000413	390
ENSG00000159445	THEM4	0	0	8.7e-05	0	0.000157	0.000212	0	0	0	0	0	0.004768	0.003436	0	0	0	0	0	0	0	0	0.02499	0.235333	0.000412	391
ENSG00000213171	LINGO4	0	0	8.7e-05	0	0	0.000337	0	0	0	0	0	0.004768	0.003436	0	0	0	0	0	0	0	0	0.025071	0.220667	0.000411	392
ENSG00000143450	OAZ3	0	0	8.7e-05	0	0.000318	0	0	0	0	0	0	0.004768	0.003436	0	0	0	0	0	0	0	0	0.025139	0.212	0.00041	393
ENSG00000099917	MED15	0	0	0.000136	0	1.4e-05	0	0	0	0	0.003244	0	0	0.004436	0	0.000766	0	0	0	0	0	0	0.025186	0.579333	0.000409	394
ENSG00000104549	SQLE	0.003252	0	0.000223	5.2e-05	0.000342	0.000222	0	0	0	0	0	0.002265	0	0	0.002199	0	0	0	0	0	0	0.025397	0.316	0.000407	395
ENSG00000143436	MRPL9	0	0	8.7e-05	0	0.000119	0.000123	0	0	0	0	0	0.004768	0.003436	0	0	0	0	0	0	0	0	0.025471	0.264	0.000406	396
ENSG00000187701	OR2T27	0	0	0	0	0	0	0	0	0.002145	0	0	0	0.003436	0.001666	0.001284	0	0	0	0	0	0	0.025485	0.209333	0.000406	397
ENSG00000099942	CRKL	0	0	0.000141	0	8.4e-05	0	0	0	0	0.002622	0	0	0.004597	0.000457	0.000616	0	0	0	0	0	0	0.025546	0.674667	0.000406	398
ENSG00000099940	SNAP29	0	0	0.000136	0	9e-05	0	0	0	0	0.002622	0	0	0.004436	0.000457	0.000766	0	0	0	0	0	0	0.02558	0.686667	0.000405	399
ENSG00000124256	ZBP1	0	0	0.000184	0.001095	0.000276	0	0	0	0	0	0	0	0.005607	0.001342	0	0	0	0	0	0	0	0.02558	0.032	0.000405	400
ENSG00000126217	MCF2L	0	0	0.000153	0.001668	0	0	0	0	0	0	0	0.000229	0	2.5e-05	0	0	0	0.006424	0	0	0	0.0256	0.667333	0.000405	401
ENSG00000126218	F10	0	0	0.00015	0.001668	0	0	0	0	0	0	0	0.000229	0	2.5e-05	0	0	0	0.006424	0	0	0	0.025627	0.665333	0.000405	402
ENSG00000143365	RORC	0	0	8.7e-05	0	0.000187	0	0	0	0	0	0	0.004768	0.003436	0	0	0	0	0	0	0	0	0.025675	0.23	0.000404	403
ENSG00000061794	MRPS35	0.000383	0	0	0	5.7e-05	0	0	0	0	0	0	0	0	0	0	0	0	0.008036	0	0	0	0.025675	0.379333	0.000404	404
ENSG00000187840	EIF4EBP1	0	0	0.000224	5.2e-05	0.000247	0.0003	0.000694	0	0	0.006947	0	0	0	0	0	0	0	0	0	0	0	0.025736	0.297333	0.000403	405
ENSG00000101146	RAE1	0	0	0.000177	0.001171	0	0.000181	0	0	0	0	0	0	0.005607	0.001324	0	0	0	0	0	0	0	0.025749	0.036667	0.000403	406
ENSG00000151743	AMN1	0	0	0	0	0	0	0	0	0	0	0	0	0	0	0	0	0	0.008459	0	0	0	0.025756	0.176667	0.000403	407
ENSG00000104415	WISP1	0.003601	0	0.000222	0.000162	0.000359	0.000392	0	0	0	0	0	0	0	0.00156	0.002109	0	0	0	0	0	0	0.025966	0.012667	0.0004	408
ENSG00000132819	RBM38	0	0	0.00018	0.001095	0.000169	0	0	0	0	0	0	0	0.005607	0.001334	0	0	0	0	0	0	0	0.025987	0.032667	0.000399	409
ENSG00000126216	TUBGCP3	0	0	0.000147	0.001668	0	3.9e-05	0	0	0	0	0	5.7e-05	0	4.5e-05	0	0	0	0.006424	0	0	0	0.026014	0.694	0.000399	410
ENSG00000111790	FGFR1OP2	0	0	0	0	0	0	0	0	0	0.008374	0	0	0	0	0	0	0	0	0	0	0	0.026088	0.133333	0.000399	411
ENSG00000143569	UBAP2L	0	0	0.000174	0	0.000335	8.9e-05	0	0	0	0	0	0.005925	0	0.001808	0	0	0	0	0	0	0	0.026224	0	0.000397	412
ENSG00000102606	ARHGEF7	0	0	0.00015	0.001722	0	0	0	0	0	0	0	0	0	2.5e-05	0	0	0	0.006424	0	0	0	0.026258	0.367333	0.000396	413
ENSG00000134905	CARS2	0	0	0.000147	0.001574	0	0.000167	0	0	0	0	0	0	0	7e-06	0	0	0	0.006424	0	0	0	0.026265	0.411333	0.000396	414
ENSG00000196407	THEM5	0	0	8.7e-05	0	0	0	0	0	0	0	0	0.004768	0.003436	0	0	0	0	0	0	0	0	0.026366	0.224	0.000395	415
ENSG00000159450	TCHH	0	0	8.7e-05	0	0	0	0	0	0	0	0	0.004768	0.003436	0	0	0	0	0	0	0	0	0.026366	0.216667	0.000395	415
ENSG00000143631	FLG	0	0	8.7e-05	0	0	0	0	0	0	0	0	0.004768	0.003436	0	0	0	0	0	0	0	0	0.026366	0.22	0.000395	415
ENSG00000054796	SPO11	0	0	0.000177	0.001171	0	0	0	0	0	0	0	0	0.005607	0.001334	0	0	0	0	0	0	0	0.026373	0.037333	0.000395	416
ENSG00000183773	AIFM3	0	0	0	0	0	0	0	0	0	0.002622	0	0	0.004597	0.000443	0.000616	0	0	0	0	0	0	0.026441	0.682667	0.000394	417
ENSG00000023902	PLEKHO1	0	0	0	0	0	0	0	0	0.002388	0.000115	0	0.002618	0	0.001849	0.001284	0	0	0	0	0	0	0.026556	0.798	0.000393	418
ENSG00000124253	PCK1	0	0	0.000177	0.001095	0	0	0	0	0	0	0	0	0.005607	0.001342	0	0	0	0	0	0	0	0.026699	0.045333	0.000391	419
ENSG00000143595	AQP10	0	0	0.000174	0	0.00015	0.000162	0	0	0	0	0	0.005925	0	0.001808	0	0	0	0	0	0	0	0.026739	0.004	0.000391	420
ENSG00000182898	TCHHL1	0	0	0	0	0	0	0	0	0	0	0	0.004768	0.003436	0	0	0	0	0	0	0	0	0.026821	0.254667	0.000391	421
ENSG00000197915	HRNR	0	0	0	0	0	0	0	0	0	0	0	0.004768	0.003436	0	0	0	0	0	0	0	0	0.026821	0.259333	0.000391	421
ENSG00000143520	FLG2	0	0	0	0	0	0	0	0	0	0	0	0.004768	0.003436	0	0	0	0	0	0	0	0	0.026821	0.242	0.000391	421
ENSG00000129292	PHF20L1	0.003632	0	0.000222	0.000162	0	0	0	0.002078	0	0	0	0	0	0	0.002109	0	0	0	0	0	0	0.026841	0.245333	0.000391	422
ENSG00000143612	C1orf43	0	0	0.000174	0	0.000272	6.5e-05	0	0	0	0	0	0.005925	0	0.001752	0	0	0	0	0	0	0	0.026895	0.01	0.00039	423
ENSG00000153487	ING1	0	0	0.000147	0.001574	0	0	0	0	0	0	0	0	0	7e-06	0	0	0	0.006424	0	0	0	0.027004	0.392	0.000388	424
ENSG00000160714	UBE2Q1	0	0	0.000175	0	0.000237	0	0	0	0	0	0	0.005925	0	0.001808	0	0	0	0	0	0	0	0.027045	0.000667	0.000388	425
ENSG00000099937	SERPIND1	0	0	0.000136	0	0.000176	0	0	0	0	0.002622	0	0	0.004436	0	0.000766	0	0	0	0	0	0	0.027085	0.634	0.000387	426
ENSG00000164961	KIAA0196	0.003252	0	0.000223	0	0.000163	2.3e-05	0	0	0	0	0	0.002265	0	0	0.002199	0	0	0	0	0	0	0.027133	0.252667	0.000387	427
ENSG00000197614	MFAP5	0	0	1.9e-05	0	0	0	1.7e-05	0	0	0	0	0	0	0	0	0	0	0.008036	0	0	0	0.027384	0.257333	0.000384	428
ENSG00000185730	ZNF696	0.003481	0	0.00022	0.000246	0.000252	0.000359	0	0	0	0	0	0	0	0.001472	0.00204	0	0	0	0	0	0	0.02739	0.031333	0.000384	429
ENSG00000183665	TRMT12	0.003235	0	0.000222	0	0.000149	0	0	0	0	0	0	0.002265	0	0	0.002199	0	0	0	0	0	0	0.02739	0.237333	0.000384	430
ENSG00000166523	CLEC4E	0	0	1.9e-05	0	0	0	0	0	0	0	0	0	0	0	0	0	0	0.008036	0	0	0	0.027431	0.238	0.000384	431
ENSG00000143515	ATP8B2	0	0	0.000175	0	0	0.000138	0	0	0	0	0	0.005925	0	0.001808	0	0	0	0	0	0	0	0.027472	0.003333	0.000383	432
ENSG00000087494	PTHLH	0	0	0	0	0	0	0	0	0	0	0	0	0	0	0	0	0	0.008036	0	0	0	0.027567	0.258	0.000383	433
ENSG00000123106	CCDC91	0	0	0	0	0	0	0	0	0	0	0	0	0	0	0	0	0	0.008036	0	0	0	0.027567	0.28	0.000383	433
ENSG00000205846	CLEC6A	0	0	0	0	0	0	0	0	0	0	0	0	0	0	0	0	0	0.008036	0	0	0	0.027567	0.256	0.000383	433
ENSG00000166527	CLEC4D	0	0	0	0	0	0	0	0	0	0	0	0	0	0	0	0	0	0.008036	0	0	0	0.027567	0.279333	0.000383	433
ENSG00000174236	REP15	0	0	0	0	0	0	0	0	0	0	0	0	0	0	0	0	0	0.008036	0	0	0	0.027567	0.256	0.000383	433
ENSG00000170873	MTSS1	0.003252	0	0.000223	0	9.7e-05	0	0	0	0	0	0	0.002265	0	0	0.002199	0	0	0	0	0	0	0.027567	0.236	0.000383	434
ENSG00000014164	ZC3H3	0.003481	0	0.00022	0.000284	0.000271	0.000253	0	0	0	0	0	0	0	0.001434	0.002087	0	0	0	0	0	0	0.027587	0.032667	0.000382	435
ENSG00000184489	PTP4A3	0.003574	0	0.00022	5.2e-05	0.000304	0.000404	0	0	0	0	0	0	0	0.001522	0.00195	0	0	0	0	0	0	0.027587	0.030667	0.000382	436
ENSG00000008513	ST3GAL1	0.003618	0	0.000221	0.000162	0.000313	2.2e-05	0	0	0	0	0	0	0	0.001565	0.002109	0	0	0	0	0	0	0.027628	0.036667	0.000381	437
ENSG00000104524	PYCRL	0.003358	0	0.00022	0.000284	0.000331	0.000334	0	0	0	0	0	0	0	0.001434	0.00204	0	0	0	0	0	0	0.027675	0.024667	0.000381	438
ENSG00000241973	PI4KA	0	0	0.000154	0	7e-06	0	0	0	0	0.002622	0	0	0.004436	0	0.000766	0	0	0	0	0	0	0.027723	0.654	0.00038	439
ENSG00000160716	CHRNB2	0	0	0.000175	0	6.9e-05	0	0	0	0	0	0	0.005925	0	0.001808	0	0	0	0	0	0	0	0.02777	0.005333	0.00038	440
ENSG00000104522	TSTA3	0.003358	0	0.00022	0.000284	0.000336	0.000271	0	0	0	0	0	0	0	0.001434	0.00204	0	0	0	0	0	0	0.027947	0.031333	0.000378	441
ENSG00000170881	RNF139	0.003235	0	0.000222	0	0	0	0	0	0	0	0	0.002265	0	0	0.002199	0	0	0	0	0	0	0.02798	0.227333	0.000377	442
ENSG00000185962	LCE3A	0	0	0.000161	0	0	0.0003	0	0	0	0	0	0.004768	0.002681	0	0	0	0	0	0	0	0	0.028028	0.277333	0.000377	443
ENSG00000132780	NASP	0	0	0	0	0	0	0.000374	0	0	0	0	0	0	0	0	0	0	0.007534	0	0	0	0.028035	0.260667	0.000377	444
ENSG00000160712	IL6R	0	0	0.000175	0	0	0	0	0	0	0	0	0.005925	0	0.001808	0	0	0	0	0	0	0	0.028035	0.002	0.000377	445
ENSG00000169291	SHE	0	0	0.000175	0	0	0	0	0	0	0	0	0.005925	0	0.001808	0	0	0	0	0	0	0	0.028035	0.000667	0.000377	445
ENSG00000163239	TDRD10	0	0	0.000175	0	0	0	0	0	0	0	0	0.005925	0	0.001808	0	0	0	0	0	0	0	0.028035	0.000667	0.000377	445
ENSG00000189079	ARID2	0	0	0	0	0	9.3e-05	0	0	0	0	0	0	0	0	0	0	0.001384	0.006424	0	0	0	0.028089	0.762667	0.000376	446
ENSG00000161405	IKZF3	0	0	0.000208	0	0	0	0	0	0.001802	0.005889	0	0	0	0	0	0	0	0	0	0	0	0.028089	0.336	0.000376	447
ENSG00000147535	PPAPDC1B	0	0	0.000223	0.000162	0.000202	0	0	0	0	0.007269	0	0	0	0	0	0	0	0	0	0	0	0.028272	0.3	0.000374	448
ENSG00000129691	ASH2L	0	0	0.000224	0.000162	8.5e-05	9.3e-05	0	0	0	0.007269	0	0	0	0	0	0	0	0	0	0	0	0.028374	0.322	0.000373	449
ENSG00000085788	DDHD2	0	0	0.000224	0.000336	0	0	0	0	0	0.007269	0	0	0	0	0	0	0	0	0	0	0	0.028387	0.270667	0.000373	450
ENSG00000104529	EEF1D	0.003358	0	0.00022	0.000284	1.7e-05	3.6e-05	0.000434	0	0	0	0	0	0	0.001434	0.00204	0	0	0	0	0	0	0.028401	0.072667	0.000373	451
ENSG00000139211	AMIGO2	0	0	0	0	0	0	0	0	0	0	0	0	0	0	0	0	0.001384	0.006424	0	0	0	0.028482	0.785333	0.000372	452
ENSG00000187173	LCE2A	0	0	0.000164	0	0	0.00019	0	0	0	0	0	0.004768	0.002681	0	0	0	0	0	0	0	0	0.028496	0.281333	0.000372	453
ENSG00000124145	SDC4	0	0	0.00015	0.000883	0.000137	0	0	0.004324	0	0	0	0	0	0	0	0	0	0	0.002308	0	0	0.028503	0.376667	0.000372	454
ENSG00000186207	LCE5A	0	0	8.7e-05	0	0.000263	0	0	0	0	0	0	0.004768	0.002681	0	0	0	0	0	0	0	0	0.028503	0.31	0.000371	455
ENSG00000086015	MAST2	0	0	0	0	0.000262	0	0	0	0	0	0	0	0	0	0	0	0	0.007534	0	0	0	0.028523	0.278667	0.000371	456
ENSG00000185966	LCE3E	0	0	8.7e-05	0	0	0.00025	0	0	0	0	0	0.004768	0.002681	0	0	0	0	0	0	0	0	0.02855	0.314667	0.000371	457
ENSG00000143536	CRNN	0	0	8.7e-05	0	0	0.000247	0	0	0	0	0	0.004768	0.002681	0	0	0	0	0	0	0	0	0.02855	0.316667	0.000371	458
ENSG00000196150	ZNF250	0.003481	0	0.00022	0.000162	0.000184	0.000194	0	0	0	0	0	0	0	0.001488	0.00204	0	0	0	0	0	0	0.028618	0.047333	0.00037	459
ENSG00000179526	SHARPIN	0.003481	0	0.00022	0.000162	0.000261	0.000168	0	0	0	0	0	0	0	0.001434	0.00204	0	0	0	0	0	0	0.028625	0.043333	0.00037	460
ENSG00000187170	LCE4A	0	0	0.000164	0	0	0.00015	0	0	0	0	0	0.004768	0.002681	0	0	0	0	0	0	0	0	0.028638	0.3	0.00037	461
ENSG00000159455	LCE2B	0	0	0.000164	0	0	0.000143	0	0	0	0	0	0.004768	0.002681	0	0	0	0	0	0	0	0	0.028693	0.309333	0.000369	462
ENSG00000176956	LY6H	0.003481	0	0.00022	0.000246	0.000347	0	0	0	0	0	0	0	0	0.001472	0.001978	0	0	0	0	0	0	0.028767	0.028	0.000369	463
ENSG00000187180	LCE2C	0	0	0.000161	0	0	0.000107	0	0	0	0	0	0.004768	0.002681	0	0	0	0	0	0	0	0	0.028862	0.327333	0.000367	464
ENSG00000163202	LCE3D	0	0	0	0	0	0.000255	0	0	0	0	0	0.004768	0.002681	0	0	0	0	0	0	0	0	0.02893	0.296667	0.000367	465
ENSG00000176853	FAM91A1	0	0	0	0	0	0	0	0.003878	0	0	0	0	0	0.001614	0.002199	0	0	0	0	0	0	0.029004	0.055333	0.000366	466
ENSG00000196622	RIMBP3	0	0	0	0	0	0	0	0	0	0.003244	0	0	0.004436	0	0	0	0	0	0	0	0	0.029086	0.527333	0.000366	467
ENSG00000111371	SLC38A1	0	0	0	0	0.000245	0	0	0	0	0	0	0	0	0	0	0	0.00101	0.006424	0	0	0	0.029086	0.79	0.000366	468
ENSG00000108946	PRKAR1A	0	0	0.000196	0	0	0	0	0	0.001826	0	0	0	0	0	0	0	0	0	0.005657	0	0	0.029086	0.059333	0.000366	469
ENSG00000147465	STAR	0	0	0.000223	0.000162	0	0	0	0	0	0.007269	0	0	0	0	0	0	0	0	0	0	0	0.029228	0.278667	0.000365	470
ENSG00000155926	SLA	0.003601	0	0.000222	0.000162	0	0	0	0	0	0	0	0	0	0.00156	0.002109	0	0	0	0	0	0	0.029228	0.031333	0.000364	471
ENSG00000112561	TFEB	0	0	0.000131	0	0	0	0	0	0	0.004762	0	0	0	0	0.000426	0	0	0	0.002308	0	0	0.029357	0.661333	0.000363	472
ENSG00000240386	LCE1F	0	0	0.000164	0	0	0	0	0	0	0	0	0.004768	0.002681	0	0	0	0	0	0	0	0	0.029418	0.292667	0.000363	473
ENSG00000187223	LCE2D	0	0	0.000161	0	0	0	0	0	0	0	0	0.004768	0.002681	0	0	0	0	0	0	0	0	0.029425	0.315333	0.000362	474
ENSG00000143375	CGN	0	0	9.1e-05	0	0.000324	0	0	0	0	0	0	0.002962	0.002681	0	0.001553	0	0	0	0	0	0	0.029432	0.497333	0.000362	475
ENSG00000179091	CYC1	0.003481	0	0.00022	0.000162	0.000265	0	0	0	0	0	0	0	0	0.001434	0.00204	0	0	0	0	0	0	0.029466	0.036667	0.000362	476
ENSG00000167656	LY6D	0.003358	0	0.00022	0.000246	0	0.000354	0	0	0	0	0	0	0	0.001434	0.001978	0	0	0	0	0	0	0.0295	0.046667	0.000361	477
ENSG00000183814	LIN9	0	0	0.000203	0	0.000209	0.000157	0	0.00414	0.002881	0	0	0	0	0	0	0	0	0	0	0	0	0.0295	0.064	0.000361	478
ENSG00000072274	TFRC	0.00241	0	0.000125	0	0.000294	0.000229	0	0	0.000668	0	0	0	0	0	0.001553	0	0	0	0.002308	0	0	0.0295	0.563333	0.000361	479
ENSG00000147789	ZNF7	0.003358	0	0.00022	0.000162	9.6e-05	0.000231	0	0	0	0	0	0	0	0.001472	0.00204	0	0	0	0	0	0	0.029581	0.06	0.000361	480
ENSG00000187238	LCE3B	0	0	0	0	0.000128	0	0	0	0	0	0	0.004768	0.002681	0	0	0	0	0	0	0	0	0.029581	0.323333	0.000361	481
ENSG00000168672	FAM84B	0	0	0.000223	0.000162	0.000181	4.6e-05	0.000485	0.001985	0	0	0	0.002265	0	0	0.002227	0	0	0	0	0	0	0.029588	0.69	0.000361	482
ENSG00000160959	LRRC14	0.003358	0	0.00022	0.000162	0.00019	0.000168	0	0	0	0	0	0	0	0.001434	0.00204	0	0	0	0	0	0	0.029601	0.056	0.000361	483
ENSG00000101144	BMP7	0	0	0.000177	0.001171	0	0.000389	0.000214	0	0	0	0	0	0.005607	0	0	0	0	0	0	0	0	0.029669	0.056	0.00036	484
ENSG00000198363	ASPH	0	0	0.000213	0	0	6.8e-05	0	0	0	0	0	0	0	0	0	0	0	0.00727	0	0	0	0.029696	0.288667	0.00036	485
ENSG00000169509	CRCT1	0	0	8.7e-05	0	0	0	0	0	0	0	0	0.004768	0.002681	0	0	0	0	0	0	0	0	0.02975	0.313333	0.000359	486
ENSG00000173157	ADAMTS20	0	0	0	0	0	0	0	0	0	0	0	0	0	0	0	0	0	0.007534	0	0	0	0.029771	0.274667	0.000359	487
ENSG00000244405	ETV5	0.002208	0	0.0001	0	0	0.000171	0	0	0.000924	0	0	0	0	0	0.00181	0	0	0	0.002308	0	0	0.029839	0.515333	0.000358	488
ENSG00000188778	ADRB3	0	0	0.000223	0	0	0.000337	0	0	0	0.006947	0	0	0	0	0	0	0	0	0	0	0	0.029879	0.245333	0.000358	489
ENSG00000244057	LCE3C	0	0	0	0	0	5.8e-05	0	0	0	0	0	0.004768	0.002681	0	0	0	0	0	0	0	0	0.029879	0.349333	0.000357	490
ENSG00000187954	CYHR1	0.003481	0	0.00022	0.000162	0.000162	0	0	0	0	0	0	0	0	0.001434	0.00204	0	0	0	0	0	0	0.029913	0.044	0.000357	491
ENSG00000160973	FOXH1	0.003358	0	0.00022	5.2e-05	0.000255	0.000136	0	0	0	0	0	0	0	0.001434	0.00204	0	0	0	0	0	0	0.029927	0.061333	0.000357	492
ENSG00000099949	LZTR1	0	0	0.000136	0	0	7e-05	0	0	0	0.001633	0	0	0.004597	0.000426	0.000616	0	0	0	0	0	0	0.029988	0.783333	0.000356	493
ENSG00000134294	SLC38A2	0	0	0	0	0	3e-05	0	0	0	0	0	0	0	0	0	0	0.00101	0.006424	0	0	0	0.030035	0.778	0.000355	494
ENSG00000203786	KPRP	0	0	0	0	0	0	0	0	0	0	0	0.004768	0.002681	0	0	0	0	0	0	0	0	0.030137	0.341333	0.000355	495
ENSG00000170631	ZNF16	0.003358	0	0.000219	0.000162	0.00018	0	0	0	0	0	0	0	0	0.001488	0.00204	0	0	0	0	0	0	0.030157	0.052667	0.000355	496
ENSG00000139209	SLC38A4	0	0	0	0	0	0	0	0	0	0	0	0	0	0	0	0	0.00101	0.006424	0	0	0	0.030205	0.796	0.000354	497
ENSG00000099960	SLC7A4	0	0	0.000136	0	0	0	0	0	0	0.001633	0	0	0.004597	0.000426	0.000616	0	0	0	0	0	0	0.030388	0.774667	0.000353	498
ENSG00000136986	DERL1	0.003197	0	0.000222	0	0.000205	0	0	0	0	0	0	0	0	0.0016	0.002173	0	0	0	0	0	0	0.030408	0.004	0.000352	499
ENSG00000181790	BAI1	0.003358	0	0.00022	0.000246	0	7.7e-05	0	0	0	0	0	0	0	0.001488	0.001955	0	0	0	0	0	0	0.030747	0.063333	0.00035	500
ENSG00000131771	PPP1R1B	0	0	0.000208	0	0	0	0	0	0	0.005889	0	0	0	0.001244	0	0	0	0	0	0	0	0.030761	0.336667	0.00035	501
ENSG00000171532	NEUROD2	0	0	0.000207	0	0	0	0	0	0	0.005889	0	0	0	0.001244	0	0	0	0	0	0	0	0.030774	0.321333	0.00035	502
ENSG00000105339	DENND3	0.003574	0	0.000221	5.2e-05	0	0	0	0	0	0	0	0	0	0.001507	0.001978	0	0	0	0	0	0	0.030822	0.05	0.000349	503
ENSG00000164983	TMEM65	0	0	0.000222	5.2e-05	3.5e-05	0	0	0.000939	0	0	0	0.002265	0	0.001618	0.002199	0	0	0	0	0	0	0.030876	0.752667	0.000349	504
ENSG00000204882	GPR20	0.003574	0	0.000221	5.2e-05	0	0	0	0	0	0	0	0	0	0.001522	0.00195	0	0	0	0	0	0	0.030924	0.052	0.000349	505
ENSG00000184436	THAP7	0	0	0	0	0	0	0	0	0	0.001633	0	0	0.004597	0.000443	0.000616	0	0	0	0	0	0	0.031093	0.771333	0.000347	506
ENSG00000070756	PABPC1	0.002762	0	0	0	0	0	0.000371	0.002647	0	0	0	0	0	0.001507	0	0	0	0	0	0	0	0.031093	0.262667	0.000347	507
ENSG00000184840	TMED9	0	0	7.5e-05	0	0.000324	0.000337	0.000309	0	0	0	0	0	0	0.000545	0	0	0.005686	0	0	0	0	0.031141	0.562	0.000346	508
ENSG00000163872	YEATS2	0.002485	0	8.7e-05	0	0	0	0	0.002893	0	0	0	0	0	0	0.00181	0	0	0	0	0	0	0.031147	0.27	0.000346	509
ENSG00000198576	ARC	0.003358	0	0.00022	0.000246	0	0	0	0	0	0	0	0	0	0.001472	0.001978	0	0	0	0	0	0	0.031154	0.052	0.000346	510
ENSG00000131773	KHDRBS3	0.003587	0	0	0	0	0	0	0	0	0	0	0	0	0.001565	0.002109	0	0	0	0	0	0	0.031269	0.001333	0.000346	511
ENSG00000196378	ZNF34	0.003358	0	0.00022	0.000162	4e-06	0	0	0	0	0	0	0	0	0.001472	0.00204	0	0	0	0	0	0	0.031283	0.068667	0.000345	512
ENSG00000161016	RPL8	0.003358	0	0.00022	0.000162	0	0	0	0	0	0	0	0	0	0.001472	0.00204	0	0	0	0	0	0	0.03131	0.044667	0.000345	513
ENSG00000104537	ANXA13	0.003214	0	0.000222	0	0	0	0	0	0	0	0	0	0	0.001607	0.002199	0	0	0	0	0	0	0.031364	0.001333	0.000345	514
ENSG00000160882	CYP11B1	0.003279	0	0.00022	0.000246	0	8.2e-05	0	0	0	0	0	0	0	0.001434	0.001978	0	0	0	0	0	0	0.031378	0.074	0.000345	515
ENSG00000104499	GML	0.003358	0	0.00022	0.000246	0	0	0	0	0	0	0	0	0	0.001434	0.001978	0	0	0	0	0	0	0.031392	0.058	0.000345	516
ENSG00000114796	KLHL24	0.00241	0	0	0	0	0	0	0.003001	0	0	0	0	0	0	0.00181	0	0	0	0	0	0	0.031459	0.246	0.000344	517
ENSG00000140396	NCOA2	0	0	0.000215	0	0	0	0	0	0.001983	0	0	0	0	0	0	0	0	0	0.005019	0	0	0.031473	0.111333	0.000344	518
ENSG00000167701	GPT	0.003358	0	0.00022	0.000162	0	0	0	0	0	0	0	0	0	0.001434	0.00204	0	0	0	0	0	0	0.031507	0.052	0.000344	519
ENSG00000104447	TRPS1	0.003081	0	0.000223	5.2e-05	4.9e-05	0	0.000146	0	0	0	0	0	0	0.001573	0.002087	0	0	0	0	0	0	0.031514	0.123333	0.000343	520
ENSG00000164754	RAD21	0.003088	0	0.000222	0	0.00021	1.6e-05	0	0	0	0	0	0	0	0.001565	0.002109	0	0	0	0	0	0	0.031527	0.019333	0.000343	521
ENSG00000112576	CCND3	0	0	0.000136	0	0	0	0	0	0	0.004762	0	0	0	0	0	0	0	0	0.002308	0	0	0.031548	0.6	0.000343	522
ENSG00000091129	NRCAM	0	0.007143	3.1e-05	0	0	0	0	0	0	0	0	0	0	0	0	0	0	0	0	0	0	0.031717	0.99	0.000342	523
ENSG00000169154	GOT1L1	0	0	0.000223	0	0	0	0	0	0	0.006947	0	0	0	0	0	0	0	0	0	0	0	0.031724	0.28	0.000341	524
ENSG00000125885	MCM8	0	0	0.0001	0.000883	0.000221	0.000339	0.000623	0.005002	0	0	0	0	0	0	0	0	0	0	0	0	0	0.031724	0.038	0.000341	525
ENSG00000179142	CYP11B2	0.003279	0	0.00022	0.000246	0	0	0	0	0	0	0	0	0	0.001434	0.001978	0	0	0	0	0	0	0.031765	0.055333	0.000341	526
ENSG00000139083	ETV6	0.000678	0	1e-05	0	2.5e-05	0	0.000418	0	0	0	0	0	0	0	0	0	0	0	0.006004	0	0	0.031907	0.185333	0.00034	527
ENSG00000182197	EXT1	0.003142	0	0.000222	5.2e-05	0	0	0	0	0	0	0	0	0	0.001577	0.00214	0	0	0	0	0	0	0.031941	0.054667	0.00034	528
ENSG00000144120	TMEM177	0	0	0	0	0.000156	0	0	0	0	0.006947	0	0	0	0	0	0	0	0	0	0	0	0.03209	0.278	0.000338	529
ENSG00000114346	ECT2	0.002875	0	6.7e-05	0	0.000347	0.000399	0.000513	0	0.000998	0	0	0	0	0	0.001901	0	0	0	0	0	0	0.032131	0.137333	0.000338	530
ENSG00000169223	LMAN2	0	0	8.3e-05	0	0.000251	1.8e-05	0.000456	0	0	0	0	0	0	0.000585	0	0	0.005686	0	0	0	0	0.032192	0.596667	0.000337	531
ENSG00000131188	PRR7	0	0	7.5e-05	0	0.000326	0.000401	0	0	0	0	0	0	0	0.000585	0	0	0.005686	0	0	0	0	0.032219	0.549333	0.000337	532
ENSG00000160883	HK3	0	0	7.1e-05	0	0.000229	0.000258	0.000212	0	0	0	0	0	0	0.000617	0	0	0.005686	0	0	0	0	0.032219	0.597333	0.000337	533
ENSG00000160710	ADAR	0	0	0.000175	0	0.000312	0	0	0	0	0	0	0.004768	0	0.001808	0	0	0	0	0	0	0	0.032294	0.049333	0.000336	534
ENSG00000182307	C8orf33	0	0	0.000219	0.000246	0.000218	0.000318	0	0.002524	0	0	0	0	0	0.001488	0.00204	0	0	0	0	0	0	0.032321	0.337333	0.000336	535
ENSG00000146918	NCAPG2	0	0	8.7e-05	0	0.000286	0.000218	0.000602	0.004894	0	0	0	0	0	0	0.000956	0	0	0	0	0	0	0.032355	0.108667	0.000335	536
ENSG00000126368	NR1D1	0	0	0.00019	0	0	0	0	0	0	0.006809	0	0	0	0	0	0	0	0	0	0	0	0.032551	0.265333	0.000333	537
ENSG00000147677	EIF3H	0.003094	0	0.000222	0	0	0	0	0	0	0	0	0	0	0.001565	0.002109	0	0	0	0	0	0	0.032639	0.008	0.000333	538
ENSG00000198176	TFDP1	0	0	0.000147	0.001668	0.000182	0.000317	0.000113	0	0	0	0	0.000229	0	5.8e-05	0	0	0	0.004256	0	0	0	0.0327	0.862667	0.000332	539
ENSG00000163075	PCDP1	0	0	0	0	0	0	0	0	0	0.006947	0	0	0	0	0	0	0	0	0	0	0	0.03287	0.273333	0.000331	540
ENSG00000140525	FANCI	0	0	0	0	0.000351	0.000389	0.000698	0.005371	0	0	0	0	0	0.000116	0	0	0	0	0	0	0	0.032999	0.078667	0.00033	541
ENSG00000243364	EFNA4	0	0	0.000177	0	0.000285	0	0.000507	0	0	0	0	0.005925	0	0	0	0	0	0	0	0	0	0.033195	0.012667	0.000328	542
ENSG00000013297	CLDN11	0.003009	0	6.7e-05	0	0	0.000267	0	0	0.000821	0	0	0	0	0.000826	0.001901	0	0	0	0	0	0	0.033209	0.24	0.000328	543
ENSG00000136518	ACTL6A	0.002622	0	9.1e-05	0	0.000289	0.000316	0.000676	0	0.001075	0	0	0	0	0	0.00181	0	0	0	0	0	0	0.033284	0.164667	0.000328	544
ENSG00000160867	FGFR4	0	0	7.9e-05	0	0.00027	0.000256	0	0	0	0	0	0	0	0.000585	0	0	0.005686	0	0	0	0	0.03329	0.579333	0.000327	545
ENSG00000111247	RAD51AP1	0.00014	0	2.6e-05	0	0.000335	0.000349	0.000682	0.00534	0	0	0	0	0	0	0	0	0	0	0	0	0	0.033311	0.284	0.000327	546
ENSG00000142945	KIF2C	0	0	0	0	0.000356	0.000369	0.00071	0.005417	0	0	0	0	0	0	0	0	0	0	0	0	0	0.033399	0	0.000326	547
ENSG00000173889	PHC3	0.003019	0	6.7e-05	0	0	0.000178	0	0	0.000821	0	0	0	0	0.000826	0.001937	0	0	0	0	0	0	0.033453	0.240667	0.000326	548
ENSG00000136603	SKIL	0.002968	0	6.7e-05	0	0.000241	0	0	0	0.000821	0	0	0	0	0.000826	0.001901	0	0	0	0	0	0	0.033575	0.242	0.000325	549
ENSG00000198901	PRC1	0	0	0	0	0.000354	0.000364	0.000625	0.005294	0	0	0	0	0	0.000177	0	0	0	0	0	0	0	0.033643	0.092	0.000325	550
ENSG00000114248	LRRC31	0.00305	0	6.7e-05	0	0.0001	0	0	0	0.000821	0	0	0	0	0.000835	0.001937	0	0	0	0	0	0	0.033677	0.246667	0.000324	551
ENSG00000163218	PGLYRP4	0	0	0.000172	0	0	0.000115	0	0	0	0	0	0.004768	0	0.001752	0	0	0	0	0	0	0	0.03369	0.079333	0.000324	552
ENSG00000163923	RPL39L	0.001972	0	0	0	0	0	0	0.003109	0	0	0	0	0	0	0.001727	0	0	0	0	0	0	0.033697	0.312667	0.000324	553
ENSG00000066279	ASPM	0	0	0.000193	0	0.000361	0.000165	0.0007	0.005386	0	0	0	0	0	0	0	0	0	0	0	0	0	0.033704	0.000667	0.000324	554
ENSG00000027847	B4GALT7	0	0	7.5e-05	0	0.000232	0.000266	0	0	0	0	0	0	0	0.000545	0	0	0.005686	0	0	0	0	0.033704	0.575333	0.000324	555
ENSG00000163463	KRTCAP2	0	0	0.000177	0	0.000279	0.000147	0.000276	0	0	0	0	0.005925	0	0	0	0	0	0	0	0	0	0.033711	0.034667	0.000324	556
ENSG00000163393	SLC22A15	0	0	0	0	0.000214	0.000156	0	0	0	0	0	0	0	0	0	0	0	0.006424	0	0	0	0.033792	0.379333	0.000323	557
ENSG00000196923	PDLIM7	0	0	7.5e-05	0	0.000102	0	0.000365	0	0	0	0	0	0	0.000545	0	0	0.005686	0	0	0	0	0.033921	0.604	0.000323	558
ENSG00000126233	SLURP1	0.003358	0	0	0	0	0	0	0	0	0	0	0	0	0.001434	0.001978	0	0	0	0	0	0	0.033955	0.010667	0.000322	559
ENSG00000169220	RGS14	0	0	7.9e-05	0	0.000243	0.000173	0	0	0	0	0	0	0	0.000585	0	0	0.005686	0	0	0	0	0.033982	0.604667	0.000322	560
ENSG00000213347	MXD3	0	0	7.9e-05	0	0.000201	0.000204	0	0	0	0	0	0	0	0.000585	0	0	0.005686	0	0	0	0	0.03407	0.58	0.000322	561
ENSG00000143376	SNX27	0	0	8.7e-05	0	0.00027	0	0	0	0	0	0	0.002962	0.003436	0	0	0	0	0	0	0	0	0.034077	0.454667	0.000322	562
ENSG00000184613	NELL2	0	0	0	0	0.000331	0	0	0	0	0	0	0	0	0	0	0	0	0.006424	0	0	0	0.034077	0.336667	0.000322	563
ENSG00000163221	S100A12	0	0	0.000172	0	0	0	0	0	0	0	0	0.004768	0	0.001808	0	0	0	0	0	0	0	0.034091	0.061333	0.000321	564
ENSG00000143546	S100A8	0	0	0.000172	0	0	0	0	0	0	0	0	0.004768	0	0.001808	0	0	0	0	0	0	0	0.034091	0.049333	0.000321	564
ENSG00000184330	S100A7A	0	0	0.000172	0	0	0	0	0	0	0	0	0.004768	0	0.001808	0	0	0	0	0	0	0	0.034091	0.056667	0.000321	564
ENSG00000117724	CENPF	0	0	0.000203	0	0.000362	0	0.000716	0.005463	0	0	0	0	0	0	0	0	0	0	0	0	0	0.034104	0	0.000321	565
ENSG00000104356	POP1	0.002153	0	0.000218	0	0.000269	0.000306	0	0.001108	0.00269	0	0	0	0	0	0	0	0	0	0	0	0	0.034104	0.457333	0.000321	566
ENSG00000143537	ADAM15	0	0	0.000177	0	0.000265	0.000375	0	0	0	0	0	0.005925	0	0	0	0	0	0	0	0	0	0.034111	0	0.000321	567
ENSG00000118193	KIF14	0	0	0.000201	0	0.000359	0.00039	0.000679	0.005109	0	0	0	0	0	0	0	0	0	0	0	0	0	0.034125	0.001333	0.000321	568
ENSG00000126787	DLGAP5	0	0	0	0	0.000355	0.000208	0.000723	0.005448	0	0	0	0	0	0	0	0	0	0	0	0	0	0.034152	0.000667	0.000321	569
ENSG00000042832	TG	0.003601	0	0.000222	0.000162	0.000222	0.000413	0	0	0	0	0	0	0	0	0.002109	0	0	0	0	0	0	0.034186	0.036	0.00032	570
ENSG00000160932	LY6E	0.003279	0	0	0	0	0	0	0	0	0	0	0	0	0.001472	0.001978	0	0	0	0	0	0	0.034192	0.012667	0.00032	571
ENSG00000085274	MYNN	0.003067	0	6.7e-05	0	0	0	0	0	0.000821	0	0	0	0	0.000835	0.001937	0	0	0	0	0	0	0.034199	0.218	0.00032	572
ENSG00000149554	CHEK1	0	0	1.3e-05	0	0.000353	0.00033	0.00069	0.005325	0	0	0	0	0	0	0	0	0	0	0	0	0	0.034328	0.002667	0.00032	573
ENSG00000113761	ZNF346	0	0	7.9e-05	0	6.8e-05	0.000238	0	0	0	0	0	0	0	0.000639	0	0	0.005686	0	0	0	0	0.034328	0.605333	0.00032	574
ENSG00000134901	KDELC1	0	0	0.000136	0.00146	0	0.000233	0.000614	0	0	0	0	0	0	0	0	0	0	0.004256	0	0	0	0.034396	0.453333	0.000319	575
ENSG00000163220	S100A9	0	0	0.000172	0	0	0	0	0	0	0	0	0.004768	0	0.001752	0	0	0	0	0	0	0	0.034423	0.090667	0.000319	576
ENSG00000169258	GPRIN1	0	0	7.1e-05	0	0.000344	3.1e-05	0	0	0	0	0	0	0	0.000545	0	0	0.005686	0	0	0	0	0.034531	0.61	0.000318	577
ENSG00000074317	SNCB	0	0	7.1e-05	0	0	0.000371	0	0	0	0	0	0	0	0.000545	0	0	0.005686	0	0	0	0	0.034538	0.568667	0.000318	578
ENSG00000196570	PFN3	0	0	7.9e-05	0	9.1e-05	0.000231	0	0	0	0	0	0	0	0.000585	0	0	0.005686	0	0	0	0	0.034538	0.596	0.000318	579
ENSG00000121621	KIF18A	0	0	0	0	0.000356	0.000381	0.000682	0.005248	0	0	0	0	0	0	0	0	0	0	0	0	0	0.034586	0.002	0.000317	580
ENSG00000169231	THBS3	0	0	0.000177	0	7.8e-05	0	0.000485	0	0	0	0	0.005925	0	0	0	0	0	0	0	0	0	0.034592	0.033333	0.000317	581
ENSG00000048140	TSPAN17	0	0	7.1e-05	0	0.000319	0	0	0	0	0	0	0	0	0.000585	0	0	0.005686	0	0	0	0	0.034633	0.591333	0.000317	582
ENSG00000075420	FNDC3B	0.002892	0	6.7e-05	0	0.000238	0	0.00064	0	0.000924	0	0	0	0	0	0.001901	0	0	0	0	0	0	0.034633	0.167333	0.000317	583
ENSG00000065328	MCM10	0	0	3.7e-05	0	0.000356	0.00035	0.000651	0.005263	0	0	0	0	0	0	0	0	0	0	0	0	0	0.034653	0.003333	0.000317	584
ENSG00000149636	DSN1	0	0	0.000113	0.000883	0.000301	0.000387	0.000254	0.004694	0	0	0	0	0	0	0	0	0	0	0	0	0	0.034816	0.148	0.000316	585
ENSG00000185480	PARPBP	0	0	0	0	0.000333	0.000393	0.000621	0.005279	0	0	0	0	0	0	0	0	0	0	0	0	0	0.034837	0.001333	0.000316	586
ENSG00000139835	GRTP1	0	0	0.000147	0.001668	0.000295	0	0	0	0	0	0	0.000229	0	2.5e-05	0	0	0	0.004256	0	0	0	0.034891	0.847333	0.000315	587
ENSG00000184156	KCNQ3	0.003663	0	0.000222	0.000246	0.000197	0.000147	0	0	0	0	0	0	0	0	0.00214	0	0	0	0	0	0	0.034986	0.046	0.000315	588
ENSG00000160688	FLAD1	0	0	0.000176	0	0.000314	0.000192	0	0	0	0	0	0.005925	0	0	0	0	0	0	0	0	0	0.03502	0.009333	0.000315	589
ENSG00000182944	EWSR1	0	0	0.000131	0	0.000117	0.000275	0	0	0	0	0	0	0	0	0	0	0	0	0.006079	0	0	0.03506	0.012	0.000314	590
ENSG00000163462	TRIM46	0	0	0.000177	0	0.000194	0.0003	0	0	0	0	0	0.005925	0	0	0	0	0	0	0	0	0	0.035087	0.013333	0.000314	591
ENSG00000175416	CLTB	0	0	7.1e-05	0	0.000292	0	0	0	0	0	0	0	0	0.000545	0	0	0.005686	0	0	0	0	0.035115	0.583333	0.000314	592
ENSG00000147676	MAL2	0	0	0.000223	5.2e-05	0.000314	0	0	0	0	0	0	0.002265	0	0.001587	0.00214	0	0	0	0	0	0	0.035264	0.479333	0.000313	593
ENSG00000197323	TRIM33	0	0	0	0	9e-06	0	0	0	0	0	0	0	0	0	0	0	0	0.004256	0.002308	0	0	0.035372	0.762	0.000313	594
ENSG00000198055	GRK6	0	0	7.9e-05	0	0.000167	4.8e-05	0	0	0	0	0	0	0	0.000585	0	0	0.005686	0	0	0	0	0.035447	0.631333	0.000313	595
ENSG00000150403	TMCO3	0	0	0.000147	0.001668	0.000105	6e-05	7.5e-05	0	0	0	0	0.000229	0	2.5e-05	0	0	0	0.004256	0	0	0	0.035447	0.878	0.000313	596
ENSG00000172244	C5orf34	0	0	0	0	0	0	0	0.004832	0	0	0	0	0	0.001732	0	0	0	0	0	0	0	0.035467	0.044	0.000313	597
ENSG00000136699	SMPD4	0	0	0	0	0.000311	0.000363	0	0	0	0.005889	0	0	0	0	0	0	0	0	0	0	0	0.035494	0.302667	0.000313	598
ENSG00000145911	N4BP3	0	0	6e-05	0	0.000311	0	0	0	0	0	0	0	0	0.000492	0	0	0.005686	0	0	0	0	0.035569	0.592667	0.000312	599
ENSG00000146094	DOK3	0	0	7.5e-05	0	0.00024	0	0	0	0	0	0	0	0	0.000545	0	0	0.005686	0	0	0	0	0.035596	0.568667	0.000312	600
ENSG00000197595	C13orf35	0	0	0	0	0	0	0	0	0	0	0	5.7e-05	0	4.5e-05	0	0	0	0.006424	0	0	0	0.0358	0.758	0.000311	601
ENSG00000159216	RUNX1	0	0	8e-06	0	0	0.000368	0.000494	0	0	0	0	0	0	0	0	0	0	0	0.005657	0	0	0.0358	0.046	0.000311	602
ENSG00000183258	DDX41	0	0	7.5e-05	0	0.000218	0	0	0	0	0	0	0	0	0.000545	0	0	0.005686	0	0	0	0	0.035806	0.596	0.000311	603
ENSG00000162849	KIF26B	0	0	0.000207	0	0.00034	0.000384	0	0	0.002447	0	0	0	0	0.001723	0.00142	0	0	0	0	0	0	0.03582	0.01	0.000311	604
ENSG00000163581	SLC2A2	0.002913	0	6.7e-05	0	0	0	0	0	0.000821	0	0	0	0	0.000816	0.001901	0	0	0	0	0	0	0.035827	0.256667	0.00031	605
ENSG00000126231	PROZ	0	0	0.000147	0.001668	0.000184	0	0	0	0	0	0	0.000229	0	2.5e-05	0	0	0	0.004256	0	0	0	0.035901	0.862667	0.00031	606
ENSG00000139842	CUL4A	0	0	0.000147	0.001668	3.6e-05	5.3e-05	9.4e-05	0	0	0	0	0.000229	0	2.5e-05	0	0	0	0.004256	0	0	0	0.035915	0.908667	0.00031	607
ENSG00000153531	ADPRHL1	0	0	0.000147	0.001668	0.000182	0	0	0	0	0	0	0.000229	0	2.5e-05	0	0	0	0.004256	0	0	0	0.035928	0.86	0.00031	608
ENSG00000175309	PHYKPL	0	0	6e-05	0	0	0	0.00025	0	0	0	0	0	0	0.000492	0	0	0.005686	0	0	0	0	0.03605	0.635333	0.000309	609
ENSG00000112559	MDFI	0	0	0.000141	0	0	0.00038	0.000586	0	0	0.004762	0	0	0	0	0.000616	0	0	0	0	0	0	0.036098	0.524	0.000309	610
ENSG00000113749	HRH2	0	0	7.5e-05	0	0	0.000177	0	0	0	0	0	0	0	0.000545	0	0	0.005686	0	0	0	0	0.036098	0.600667	0.000309	611
ENSG00000113758	DBN1	0	0	7.5e-05	0	0.000126	0	0	0	0	0	0	0	0	0.000585	0	0	0.005686	0	0	0	0	0.036186	0.618667	0.000308	612
ENSG00000147889	CDKN2A	0	0	1e-05	0	0.000287	0.000283	0.000333	0.00554	0	0	0	0	0	0	0	0	0	0	0	0	0	0.036403	0.018	0.000307	613
ENSG00000159840	ZYX	0	0	7.1e-05	0	0	0.000277	0.000498	0	0	0	0	0	0.005607	0	0	0	0	0	0	0	0	0.03641	0.06	0.000307	614
ENSG00000163354	DCST2	0	0	0.000177	0	0	0.000345	0	0	0	0	0	0.005925	0	0	0	0	0	0	0	0	0	0.036464	0.008667	0.000307	615
ENSG00000214022	REPIN1	0	0	8.7e-05	0	0.000161	0.000123	0.000208	0	0	0	0	0	0.004965	0	0.000895	0	0	0	0	0	0	0.036546	0.292667	0.000307	616
ENSG00000179085	DPM3	0	0	0.000177	0	0.000251	8.6e-05	0	0	0	0	0	0.005925	0	0	0	0	0	0	0	0	0	0.036546	0.038	0.000307	617
ENSG00000059378	PARP12	0	0	7.1e-05	0	0.000319	0	0.00044	0	0	0	0	0	0.005607	0	0	0	0	0	0	0	0	0.036552	0.051333	0.000307	618
ENSG00000180998	GPR137C	0	0	0	0	0.000321	0	0	0.004848	0.001264	0	0	0	0	0	0	0	0	0	0	0	0	0.036579	0.152	0.000306	619
ENSG00000186009	ATP4B	0	0	0.000147	0.001668	0	7.3e-05	0	0	0	0	0	0.000229	0	5.8e-05	0	0	0	0.004256	0	0	0	0.036579	0.875333	0.000306	620
ENSG00000175325	PROP1	0	0	4.4e-05	0	0	0.00021	0	0	0	0	0	0	0	0.000492	0	0	0.005686	0	0	0	0	0.036579	0.61	0.000306	621
ENSG00000165731	RET	0	0	0	0	0.00035	0	0	0	0	0	0	0	0	0	0	0	0	0	0.006079	0	0	0.036613	0.000667	0.000306	622
ENSG00000139173	TMEM117	0	0	0	0	0	0	0	0	0	0	0	0	0	0	0	0	0	0.006424	0	0	0	0.036932	0.444667	0.000306	623
ENSG00000185610	DBX2	0	0	0	0	0	0	0	0	0	0	0	0	0	0	0	0	0	0.006424	0	0	0	0.036932	0.450667	0.000306	623
ENSG00000005175	RPAP3	0	0	0	0	0	0	0	0	0	0	0	0	0	0	0	0	0	0.006424	0	0	0	0.036932	0.464	0.000306	623
ENSG00000079337	RAPGEF3	0	0	0	0	0	0	0	0	0	0	0	0	0	0	0	0	0	0.006424	0	0	0	0.036932	0.458	0.000306	623
ENSG00000177551	NHLH2	0	0	0	0	0	0	0	0	0	0	0	0	0	0	0	0	0	0.006424	0	0	0	0.036932	0.453333	0.000306	623
ENSG00000119231	SENP5	0.002297	0	0.000125	0	1.8e-05	0	0	0.001693	0.000736	0	0	0	0	0	0.001553	0	0	0	0	0	0	0.036966	0.666667	0.000306	624
ENSG00000166508	MCM7	0	0	0	0	0	0	0.000657	0.004663	0	0	0	0	0	0.001089	0	0	0	0	0	0	0	0.037135	0.086667	0.000305	625
ENSG00000136492	BRIP1	0	0	0.000196	0	0.000303	0.000158	0.000663	0.005079	0	0	0	0	0	0	0	0	0	0	0	0	0	0.037264	0.016667	0.000305	626
ENSG00000121741	ZMYM2	0	0	0.000136	0.001224	0	2.1e-05	0	0	0	0	0	0	0	0	0	0	0	0	0.005019	0	0	0.037264	0.146	0.000305	627
ENSG00000146083	RNF44	0	0	7.1e-05	0	9.5e-05	0	0	0	0	0	0	0	0	0.000545	0	0	0.005686	0	0	0	0	0.037285	0.633333	0.000305	628
ENSG00000113763	UNC5A	0	0	7.1e-05	0	0	2.2e-05	0	0	0	0	0	0	0	0.000617	0	0	0.005686	0	0	0	0	0.037312	0.632	0.000305	629
ENSG00000163348	PYGO2	0	0	0.000176	0	0.000292	0	0	0	0	0	0	0.005925	0	0	0	0	0	0	0	0	0	0.037346	0.01	0.000304	630
ENSG00000145916	RMND5B	0	0	6e-05	0	0.000153	0	0	0	0	0	0	0	0	0.000492	0	0	0.005686	0	0	0	0	0.037346	0.603333	0.000304	631
ENSG00000184402	SS18L1	0.000383	0	0.000184	0.001095	0.000116	0.000235	0	0	0.002068	0	0	0	0	0	0	0	0	0	0.002308	0	0	0.037366	0.736	0.000304	632
ENSG00000059377	TBXAS1	0	0	6.7e-05	0	0.000154	0.00014	0.000416	0	0	0	0	0	0.005607	0	0	0	0	0	0	0	0	0.037461	0.091333	0.000304	633
ENSG00000143228	NUF2	0	0	0.000184	0	0.000361	0.00038	0.000667	0.004786	0	0	0	0	0	0	0	0	0	0	0	0	0	0.037495	0.021333	0.000304	634
ENSG00000132294	EFR3A	0.003652	0	0.000222	0.000246	0.000141	0	0	0	0	0	0	0	0	0	0.002109	0	0	0	0	0	0	0.037556	0.044667	0.000303	635
ENSG00000106462	EZH2	0	0	8.7e-05	0	0.000349	0.000258	0.000711	0	0	0	0	0	0.004965	0	0	0	0	0	0	0	0	0.03757	0.112667	0.000303	636
ENSG00000129295	LRRC6	0.003652	0	0.000222	0.000162	0.00022	0	0	0	0	0	0	0	0	0	0.002109	0	0	0	0	0	0	0.037603	0.045333	0.000303	637
ENSG00000185974	GRK1	0	0	0.000147	0.001668	0	0	0	0	0	0	0	0.000229	0	5.8e-05	0	0	0	0.004256	0	0	0	0.037705	0.863333	0.000303	638
ENSG00000183087	GAS6	0	0	0.000147	0.001668	0	0	0	0	0	0	0	0.000229	0	5.8e-05	0	0	0	0.004256	0	0	0	0.037705	0.858667	0.000303	638
ENSG00000153310	FAM49B	0.003673	0	0.000222	0.000246	5.3e-05	0	0	0	0	0	0	0	0	0	0.002161	0	0	0	0	0	0	0.037746	0.042667	0.000303	639
ENSG00000131183	SLC34A1	0	0	7.9e-05	0	0	0	0	0	0	0	0	0	0	0.000585	0	0	0.005686	0	0	0	0	0.03778	0.582	0.000302	640
ENSG00000145920	CPLX2	0	0	7.5e-05	0	0	2.6e-05	0	0	0	0	0	0	0	0.000545	0	0	0.005686	0	0	0	0	0.037976	0.614	0.000302	641
ENSG00000010292	NCAPD2	0.001243	0	2.6e-05	0	0.000256	0.000153	0.000586	0.004063	0	0	0	0	0	0	0	0	0	0	0	0	0	0.038078	0.346667	0.000301	642
ENSG00000185896	LAMP1	0	0	0.000147	0.001668	0	0	0	0	0	0	0	0.000229	0	2.5e-05	0	0	0	0.004256	0	0	0	0.038092	0.859333	0.000301	643
ENSG00000150401	DCUN1D2	0	0	0.000147	0.001668	0	0	0	0	0	0	0	0.000229	0	2.5e-05	0	0	0	0.004256	0	0	0	0.038092	0.847333	0.000301	643
ENSG00000112118	MCM3	0	0	0.000113	0	0.000169	5.2e-05	0.00059	0.004463	0	0	0	0	0	0.000933	0	0	0	0	0	0	0	0.03818	0.183333	0.000301	644
ENSG00000137203	TFAP2A	0	0	0.000154	0	0.000315	0.000268	0.000243	0.002924	0.001322	0	0	0	0	0	0.001092	0	0	0	0	0	0	0.038234	0.523333	0.000301	645
ENSG00000169242	EFNA1	0	0	0.000177	0	0.000214	0	0	0	0	0	0	0.005925	0	0	0	0	0	0	0	0	0	0.038241	0.021333	0.000301	646
ENSG00000169062	UPF3A	0	0	0.000145	0.001668	0	0.000168	0	0	0	0	0	0	0	7.7e-05	0	0	0	0.004256	0	0	0	0.038282	0.584	0.000301	647
ENSG00000104419	NDRG1	0.003618	0	0.000221	0.000162	0	0	0	0	0	0	0	0	0	0	0	0	0	0	0.002308	0	0	0.038336	0.379333	0.0003	648
ENSG00000163344	PMVK	0	0	0.000176	0	0.000204	0	0	0	0	0	0	0.005925	0	0	0	0	0	0	0	0	0	0.03841	0.016	0.0003	649
ENSG00000087206	UIMC1	0	0	0	0	0	0	0	0	0	0	0	0	0	0.000617	0	0	0.005686	0	0	0	0	0.038424	0.600667	0.0003	650
ENSG00000122203	KIAA1191	0	0	7.1e-05	0	0	0	0	0	0	0	0	0	0	0.000545	0	0	0.005686	0	0	0	0	0.038444	0.598667	0.0003	651
ENSG00000175414	ARL10	0	0	7.1e-05	0	0	0	0	0	0	0	0	0	0	0.000545	0	0	0.005686	0	0	0	0	0.038444	0.605333	0.0003	651
ENSG00000133624	ZNF767	0	0	8.7e-05	0	0	0.000355	0	0	0	0	0	0	0.004965	0	0.000895	0	0	0	0	0	0	0.038471	0.196667	0.0003	652
ENSG00000051341	POLQ	0	0	0	0	0.000352	0.000363	0.000558	0.005017	0	0	0	0	0	0	0	0	0	0	0	0	0	0.03856	0.016667	0.0003	653
ENSG00000143294	PRCC	0	0	0.000174	0	0.000272	0	0	0	0	0	0	0.003536	0	0	0	0	0	0	0.002308	0	0	0.038566	0.496	0.000299	654
ENSG00000182230	FAM153B	0	0	8.3e-05	0	0	0	0	0	0	0	0	0	0	0.000515	0	0	0.005686	0	0	0	0	0.038655	0.595333	0.000299	655
ENSG00000154920	EME1	0	0	0.000193	0	0.000262	0	0.000536	0.003601	0.001683	0	0	0	0	0	0	0	0	0	0	0	0	0.038743	0.244	0.000299	656
ENSG00000175766	EIF4E1B	0	0	0	0	0	0	0	0	0	0	0	0	0	0.000585	0	0	0.005686	0	0	0	0	0.038804	0.606	0.000299	657
ENSG00000169228	RAB24	0	0	0	0	0	0	0	0	0	0	0	0	0	0.000585	0	0	0.005686	0	0	0	0	0.038804	0.578	0.000299	657
ENSG00000169230	PRELID1	0	0	0	0	0	0	0	0	0	0	0	0	0	0.000585	0	0	0.005686	0	0	0	0	0.038804	0.572667	0.000299	657
ENSG00000170312	CDK1	0	0	0	0	0	0	0.000725	0.005509	0	0	0	0	0	0	0	0	0	0	0	0	0	0.039272	0	0.000297	658
ENSG00000170074	FAM153A	0	0	0	0	0	0	0	0	0	0	0	0	0	0.000545	0	0	0.005686	0	0	0	0	0.039292	0.587333	0.000297	659
ENSG00000146066	HIGD2A	0	0	0	0	0	0	0	0	0	0	0	0	0	0.000545	0	0	0.005686	0	0	0	0	0.039292	0.618	0.000297	659
ENSG00000188295	ZNF669	0	0	0.000207	0	0.000145	0	0	0.000585	0.002288	0	0	0	0	0.001713	0.001284	0	0	0	0	0	0	0.039407	0.547333	0.000296	660
ENSG00000130177	CDC16	0	0	0.000147	0.001668	0	7.1e-05	0	0	0	0	0	0	0	7.7e-05	0	0	0	0.004256	0	0	0	0.039462	0.662667	0.000296	661
ENSG00000008838	MED24	0	0	0.000201	0	0.000127	0	0	0	0	0.005889	0	0	0	0	0	0	0	0	0	0	0	0.039468	0.372	0.000296	662
ENSG00000196584	XRCC2	0	0	8.3e-05	0	0	0.000346	0.000649	0.00514	0	0	0	0	0	0	0	0	0	0	0	0	0	0.039475	0.020667	0.000296	663
ENSG00000100393	EP300	0	0	0.000107	0	1.9e-05	0	0	0	0	0	0	0	0	0	0	0	0	0	0.006079	0	0	0.039597	0.029333	0.000295	664
ENSG00000051596	THOC3	0	0	0	0	0	0	0	0	0	0	0	0	0	0.000515	0	0	0.005686	0	0	0	0	0.039624	0.588667	0.000295	665
ENSG00000144231	POLR2D	0	0	0	0	0.000133	0.000172	0	0	0	0.005889	0	0	0	0	0	0	0	0	0	0	0	0.039672	0.412667	0.000295	666
ENSG00000001167	NFYA	0	0	0.000131	0	0	0	0	0.001585	0	0.004049	0	0	0	0	0.000426	0	0	0	0	0	0	0.039706	0.751333	0.000295	667
ENSG00000181444	ZNF467	0	0	9.1e-05	0	0.000239	0	0	0	0	0	0	0	0.004965	0	0.000895	0	0	0	0	0	0	0.039712	0.23	0.000295	668
ENSG00000115718	PROC	0	0	0	0	0.0003	0	0	0	0	0.005889	0	0	0	0	0	0	0	0	0	0	0	0.039712	0.341333	0.000295	669
ENSG00000163161	ERCC3	0	0	0	0	9.3e-05	0.000203	0	0	0	0.005889	0	0	0	0	0	0	0	0	0	0	0	0.03976	0.426	0.000295	670
ENSG00000146966	DENND2A	0	0	7.5e-05	0	0	0	0.000502	0	0	0	0	0	0.005607	0	0	0	0	0	0	0	0	0.039773	0.066	0.000294	671
ENSG00000163357	DCST1	0	0	0.000177	0	0	7.7e-05	0	0	0	0	0	0.005925	0	0	0	0	0	0	0	0	0	0.039855	0.046	0.000294	672
ENSG00000204677	FAM153C	0	0	0	0	0	0	0	0	0	0	0	0	0	0.000492	0	0	0.005686	0	0	0	0	0.039855	0.572	0.000294	673
ENSG00000127362	TAS2R3	0	0	6.7e-05	0	0	0	0	0	0	0	0	0	0.006107	0	0	0	0	0	0	0	0	0.039963	0.006	0.000294	674
ENSG00000127364	TAS2R4	0	0	6.7e-05	0	0	0	0	0	0	0	0	0	0.006107	0	0	0	0	0	0	0	0	0.039963	0.010667	0.000294	674
ENSG00000127366	TAS2R5	0	0	6.7e-05	0	0	0	0	0	0	0	0	0	0.006107	0	0	0	0	0	0	0	0	0.039963	0.008667	0.000294	674
ENSG00000198169	ZNF251	0	0	0.00022	0.000162	0	0.000123	0	0.002124	0	0	0	0	0	0.001472	0.00204	0	0	0	0	0	0	0.040445	0.498	0.000292	675
ENSG00000121152	NCAPH	0	0	0	0	0.000348	0.00019	0.000672	0.004909	0	0	0	0	0	0	0	0	0	0	0	0	0	0.040831	0.036667	0.000291	676
ENSG00000160685	ZBTB7B	0	0	0.000177	0	1.2e-05	0	0	0	0	0	0	0.005925	0	0	0	0	0	0	0	0	0	0.04096	0.060667	0.000291	677
ENSG00000120334	CENPL	0	0	0.00018	0	0.000287	8.9e-05	0.000515	0.005032	0	0	0	0	0	0	0	0	0	0	0	0	0	0.04117	0.066	0.000291	678
ENSG00000143217	PVRL4	0	0	0.000184	0	0.000327	0.000396	0	0.002909	0.002288	0	0	0	0	0	0	0	0	0	0	0	0	0.041177	0.267333	0.000291	679
ENSG00000163352	LENEP	0	0	0.000177	0	0	0	0	0	0	0	0	0.005925	0	0	0	0	0	0	0	0	0	0.041204	0.016	0.000291	680
ENSG00000198542	ITGBL1	0	0	0.000136	0.001327	0	0.000382	0	0	0	0	0	0	0	0	0	0	0	0.004256	0	0	0	0.041211	0.484	0.000291	681
ENSG00000163346	PBXIP1	0	0	0.000176	0	0	0	0	0	0	0	0	0.005925	0	0	0	0	0	0	0	0	0	0.041211	0.018	0.00029	682
ENSG00000089280	FUS	0	0	0	0	0	0	9.6e-05	0	0	0	0	0	0	0	0	0	0	0	0.006004	0	0	0.041218	0.068667	0.00029	683
ENSG00000186075	ZPBP2	0	0	0.000205	0	0	0	0	0	0	0.005889	0	0	0	0	0	0	0	0	0	0	0	0.041333	0.290667	0.00029	684
ENSG00000172057	ORMDL3	0	0	0.000201	0	0	0	0	0	0	0.005889	0	0	0	0	0	0	0	0	0	0	0	0.041394	0.312	0.00029	685
ENSG00000108344	PSMD3	0	0	0.000199	0	2e-06	0	0	0	0	0.005889	0	0	0	0	0	0	0	0	0	0	0	0.041401	0.44	0.00029	686
ENSG00000186716	BCR	0	0	0.000131	0	0.000142	0.000159	0	0	0	0	0	0	0	0	0	0	0	0	0.005657	0	0	0.041401	0.088	0.00029	687
ENSG00000108342	CSF3	0	0	0.000194	0	0	0	0	0	0	0.005889	0	0	0	0	0	0	0	0	0	0	0	0.041503	0.32	0.00029	688
ENSG00000126351	THRA	0	0	0.000193	0	0	0	0	0	0	0.005889	0	0	0	0	0	0	0	0	0	0	0	0.041516	0.309333	0.00029	689
ENSG00000168036	CTNNB1	0	0	0	0	0	0	7.3e-05	0	0	0	0	0	0	0	0	0	0	0	0.006004	0	0	0.041571	0.062667	0.000289	690
ENSG00000005339	CREBBP	0	0	0.000161	0	0	0	0	0	0	0	0	0	0	0	0	0	0	0	0.00591	0	0	0.041699	0.022667	0.000289	691
ENSG00000154188	ANGPT1	0.002934	0	0.000217	0	0	0	0	0	0.002911	0	0	0	0	0	0	0	0	0	0	0	0	0.041883	0.022	0.000289	692
ENSG00000134884	ARGLU1	0	0	0.000136	0.001574	0	6.9e-05	0	0	0	0	0	0	0	2.5e-05	0	0	0	0.004256	0	0	0	0.04193	0.63	0.000289	693
ENSG00000169635	HIC2	0	0	0.000136	0	0	0	0	0	0	0.000897	0	0	0.004597	0	0.000426	0	0	0	0	0	0	0.042005	0.803333	0.000288	694
ENSG00000102384	CENPI	0	0	0	0	0	0	0.000653	0.005402	0	0	0	0	0	0	0	0	0	0	0	0	0	0.042025	0.008	0.000288	695
ENSG00000197448	GSTK1	0	0	7.1e-05	0	0	0	0.000376	0	0	0	0	0	0.005607	0	0	0	0	0	0	0	0	0.042032	0.097333	0.000288	696
ENSG00000125247	TMTC4	0	0	0.000141	0.001327	0.000174	0.000152	0	0	0	0	0	0	0	0	0	0	0	0.004256	0	0	0	0.0421	0.512667	0.000288	697
ENSG00000096968	JAK2	0	0	0.000131	0	0	0	0	0	0	0	0	0	0	0	0	0	0	0	0.00591	0	0	0.042262	0.033333	0.000288	698
ENSG00000140534	TICRR	0	0	0	0	0.00035	0.000259	0.000629	0.004802	0	0	0	0	0	0	0	0	0	0	0	0	0	0.042262	0.053333	0.000288	699
ENSG00000136718	IMP4	0	0	0	0	0.000133	0	0	0	0	0.005889	0	0	0	0	0	0	0	0	0	0	0	0.042588	0.415333	0.000287	700
ENSG00000118655	DCLRE1B	0	0	0	0	9.4e-05	0	0.000375	0.001293	0	0	0	0	0	0	0	0	0	0.004256	0	0	0	0.042642	0.736	0.000287	701
ENSG00000163518	FCRL4	0	0	0.000174	0	0	0	0	0	0	0	0	0.003536	0	0	0	0	0	0	0.002308	0	0	0.042656	0.536	0.000287	702
ENSG00000133597	ADCK2	0	0	7.5e-05	0	0.000238	9.2e-05	0	0	0	0	0	0	0.005607	0	0	0	0	0	0	0	0	0.042764	0.129333	0.000286	703
ENSG00000156976	EIF4A2	0.001972	0	0	0	0	0	0	0	0	0	0	0	0	0	0.001727	0	0	0	0.002308	0	0	0.042846	0.462	0.000286	704
ENSG00000175832	ETV4	0	0	0.000113	0	0	0.000414	0.00046	0	0	0	0	0	0	0	0	0	0	0	0.005019	0	0	0.042846	0.124	0.000286	705
ENSG00000125266	EFNB2	0	0	0.000136	0.001574	0	0	0	0	0	0	0	0	0	2.5e-05	0	0	0	0.004256	0	0	0	0.043212	0.622667	0.000285	706
ENSG00000068078	FGFR3	0	0	0	0	0.000333	0	0	0	0	0	0	0	0	0	0	0	0	0	0.005657	0	0	0.043218	0.044	0.000285	707
ENSG00000113721	PDGFRB	0	0	6.7e-05	0	0	0	0	0	0	0	0	0	0	0	0	0	0	0	0.00591	0	0	0.043408	0.033333	0.000285	708
ENSG00000104375	STK3	0.002256	0	0.000217	5.2e-05	5e-06	0.000202	0.00045	0	0.002794	0	0	0	0	0	0	0	0	0	0	0	0	0.043408	0.303333	0.000285	709
ENSG00000163808	KIF15	0	0	0	0	0.000358	0	0.000662	0.004955	0	0	0	0	0	0	0	0	0	0	0	0	0	0.043408	0.028667	0.000285	710
ENSG00000134897	BIVM	0	0	0.000136	0.00146	0	0.000116	0	0	0	0	0	0	0	0	0	0	0	0.004256	0	0	0	0.04351	0.528667	0.000284	711
ENSG00000169967	MAP3K2	0	0	0	0	7.6e-05	0	0	0	0	0.005889	0	0	0	0	0	0	0	0	0	0	0	0.043564	0.441333	0.000284	712
ENSG00000197558	SSPO	0	0	9.1e-05	0	0	0	0	0	0	0	0	0	0.004965	0	0.000895	0	0	0	0	0	0	0.043829	0.251333	0.000283	713
ENSG00000133619	KRBA1	0	0	9.1e-05	0	0	0	0	0	0	0	0	0	0.004965	0	0.000895	0	0	0	0	0	0	0.043829	0.241333	0.000283	713
ENSG00000196456	ZNF775	0	0	8.7e-05	0	0	0	0	0	0	0	0	0	0.004965	0	0.000895	0	0	0	0	0	0	0.043876	0.25	0.000283	714
ENSG00000221933	OR2A25	0	0	7.5e-05	0	0	0.000264	0	0	0	0	0	0	0.005607	0	0	0	0	0	0	0	0	0.043897	0.082667	0.000283	715
ENSG00000143653	SCCPDH	0	0	0.000207	0	0.000173	0	0	0	0.002288	0	0	0	0	0.001713	0.001553	0	0	0	0	0	0	0.044046	0.039333	0.000283	716
ENSG00000136715	SAP130	0	0	0	0	4.5e-05	0	0	0	0	0.005889	0	0	0	0	0	0	0	0	0	0	0	0.044046	0.442	0.000283	717
ENSG00000149948	HMGA2	0	0	0	0	0	0.000271	0	0	0	0	0	0	0	0	0	0	0	0	0.005657	0	0	0.044141	0.078667	0.000282	718
ENSG00000197472	ZNF695	0	0	0.000207	0	0	0.000167	0	0	0.002288	0	0	0	0	0.001713	0.001553	0	0	0	0	0	0	0.044161	0.037333	0.000282	719
ENSG00000173171	MTX1	0	0	0	0	0	0	0	0	0	0	0	0.005925	0	0	0	0	0	0	0	0	0	0.044344	0.078667	0.000282	720
ENSG00000181544	FANCB	0	0	0	0	0.000298	0.000392	0	0.003924	0	0	0	0.0013	0	0	0	0	0	0	0	0	0	0.044507	0.536667	0.000282	721
ENSG00000173349	SFT2D3	0	0	0	0	6e-06	1.7e-05	0	0	0	0.005889	0	0	0	0	0	0	0	0	0	0	0	0.044534	0.508	0.000282	722
ENSG00000108091	CCDC6	0	0	0	0	0	0	0	0	0	0	0	0	0	0	0	0	0	0	0.00591	0	0	0.044561	0.045333	0.000281	723
ENSG00000000460	C1orf112	0	0	0.000187	0	0.00031	0.000267	0.00051	0.004632	0	0	0	0	0	0	0	0	0	0	0	0	0	0.044615	0.084	0.000281	724
ENSG00000104341	LAPTM4B	0.002074	0	0.000216	0	0.000276	0.000306	0.00044	0	0.00259	0	0	0	0	0	0	0	0	0	0	0	0	0.044677	0.121333	0.000281	725
ENSG00000136720	HS6ST1	0	0	0	0	1.2e-05	0	0	0	0	0.005889	0	0	0	0	0	0	0	0	0	0	0	0.04471	0.490667	0.000281	726
ENSG00000182346	DAOA	0	0	0.000136	0.00146	0	0	0	0	0	0	0	0	0	4.5e-05	0	0	0	0.004256	0	0	0	0.044751	0.614667	0.000281	727
ENSG00000163166	IWS1	0	0	0	0	0	0	0	0	0	0.005889	0	0	0	0	0	0	0	0	0	0	0	0.045124	0.490667	0.00028	728
ENSG00000169994	MYO7B	0	0	0	0	0	0	0	0	0	0.005889	0	0	0	0	0	0	0	0	0	0	0	0.045124	0.496	0.00028	728
ENSG00000072163	LIMS2	0	0	0	0	0	0	0	0	0	0.005889	0	0	0	0	0	0	0	0	0	0	0	0.045124	0.490667	0.00028	728
ENSG00000152086	TUBA3E	0	0	0	0	0	0	0	0	0	0.005889	0	0	0	0	0	0	0	0	0	0	0	0.045124	0.488667	0.00028	728
ENSG00000136710	CCDC115	0	0	0	0	0	0	0	0	0	0.005889	0	0	0	0	0	0	0	0	0	0	0	0.045124	0.512667	0.00028	728
ENSG00000144230	GPR17	0	0	0	0	0	0	0	0	0	0.005889	0	0	0	0	0	0	0	0	0	0	0	0.045124	0.492667	0.00028	728
ENSG00000136709	WDR33	0	0	0	0	0	0	0	0	0	0.005889	0	0	0	0	0	0	0	0	0	0	0	0.045124	0.490667	0.00028	728
ENSG00000072135	PTPN18	0	0	0	0	0	0	0	0	0	0.005889	0	0	0	0	0	0	0	0	0	0	0	0.045124	0.494667	0.00028	728
ENSG00000152093	CFC1B	0	0	0	0	0	0	0	0	0	0.005889	0	0	0	0	0	0	0	0	0	0	0	0.045124	0.468667	0.00028	728
ENSG00000144233	AMMECR1L	0	0	0	0	0	0	0	0	0	0.005889	0	0	0	0	0	0	0	0	0	0	0	0.045124	0.477333	0.00028	728
ENSG00000136698	CFC1	0	0	0	0	0	0	0	0	0	0.005889	0	0	0	0	0	0	0	0	0	0	0	0.045124	0.497333	0.00028	728
ENSG00000173302	GPR148	0	0	0	0	0	0	0	0	0	0.005889	0	0	0	0	0	0	0	0	0	0	0	0.045124	0.478667	0.00028	728
ENSG00000222014	RAB6C	0	0	0	0	0	0	0	0	0	0.005889	0	0	0	0	0	0	0	0	0	0	0	0.045124	0.470667	0.00028	728
ENSG00000152076	CCDC74B	0	0	0	0	0	0	0	0	0	0.005889	0	0	0	0	0	0	0	0	0	0	0	0.045124	0.473333	0.00028	728
ENSG00000136732	GYPC	0	0	0	0	0	0	0	0	0	0.005889	0	0	0	0	0	0	0	0	0	0	0	0.045124	0.477333	0.00028	728
ENSG00000136717	BIN1	0	0	0	0	0	0	0	0	0	0.005889	0	0	0	0	0	0	0	0	0	0	0	0.045124	0.477333	0.00028	728
ENSG00000186684	CYP27C1	0	0	0	0	0	0	0	0	0	0.005889	0	0	0	0	0	0	0	0	0	0	0	0.045124	0.482	0.00028	728
ENSG00000144554	FANCD2	0	0	0	0	0.000318	0.000314	0.000609	0.004648	0	0	0	0	0	0	0	0	0	0	0	0	0	0.045131	0.084667	0.00028	729
ENSG00000134900	TPP2	0	0	0.000136	0.00146	2.6e-05	0	0	0	0	0	0	0	0	0	0	0	0	0.004256	0	0	0	0.045294	0.532	0.00028	730
ENSG00000213215	OR2F1	0	0	7.5e-05	0	0	0.000197	0	0	0	0	0	0	0.005607	0	0	0	0	0	0	0	0	0.045294	0.111333	0.00028	731
ENSG00000111602	TIMELESS	0	0	0	0	0.000321	2.2e-05	0.000664	0.004863	0	0	0	0	0	0	0	0	0	0	0	0	0	0.04547	0.086	0.00028	732
ENSG00000156535	CD109	0	0	9.1e-05	0	0.0003	0	0.000502	0.004971	0	0	0	0	0	0	0	0	0	0	0	0	0	0.045619	0.057333	0.000279	733
ENSG00000124593	PRICKLE4	0	0	0.000136	0	0.000193	0.000342	0	0	0	0.004762	0	0	0	0	0.000426	0	0	0	0	0	0	0.045687	0.557333	0.000279	734
ENSG00000013810	TACC3	0	0	0	0	0	0	0.000683	0.005156	0	0	0	0	0	0	0	0	0	0	0	0	0	0.045985	0.023333	0.000278	735
ENSG00000155897	ADCY8	0.003673	0	0	0	0	0	0	0	0	0	0	0	0	0	0.00214	0	0	0	0	0	0	0.046426	0	0.000277	736
ENSG00000111845	PAK1IP1	0	0	0.000156	0	0	0.000137	0	0.003324	0.001175	0	0	0	0	0	0.001017	0	0	0	0	0	0	0.046508	0.464667	0.000277	737
ENSG00000135747	ZNF670	0	0	0.000207	0	0	0.000175	0	0	0.002288	0	0	0	0	0.001713	0.00142	0	0	0	0	0	0	0.046582	0.044	0.000276	738
ENSG00000121853	GHSR	0.002875	0	6.7e-05	0	0	0.000124	0	0	0.000924	0	0	0	0	0	0.00181	0	0	0	0	0	0	0.046589	0.262	0.000276	739
ENSG00000133119	RFC3	0	0	0.000125	0.001224	6.9e-05	0.000313	1.8e-05	0.004047	0	0	0	0	0	0	0	0	0	0	0	0	0	0.04665	0.264	0.000276	740
ENSG00000203666	EFCAB2	0	0	0.000206	0	0	0	0	0	0.002447	0	0	0	0	0.001713	0.00142	0	0	0	0	0	0	0.046833	0.041333	0.000276	741
ENSG00000090266	NDUFB2	0	0	7.5e-05	0	0.000102	0	0	0	0	0	0	0	0.005607	0	0	0	0	0	0	0	0	0.046881	0.140667	0.000275	742
ENSG00000114354	TFG	0	0	0	0	0.000127	0	0	0	0	0	0	0	0	0	0	0	0	0	0.005657	0	0	0.046921	0.09	0.000275	743
ENSG00000101003	GINS1	0	0	0	0	0	0	0.000597	0.005186	0	0	0	0	0	0	0	0	0	0	0	0	0	0.046921	0.04	0.000275	744
ENSG00000146410	MTFR2	0	0	0.000113	0	0.000359	0.000382	0.000571	0.004355	0	0	0	0	0	0	0	0	0	0	0	0	0	0.046935	0.113333	0.000275	745
ENSG00000197584	KCNMB2	0.002797	0	9.1e-05	0	0	0	0	0	0.001075	0	0	0	0	0	0.00181	0	0	0	0	0	0	0.047098	0.208667	0.000275	746
ENSG00000129810	SGOL1	0	0	0	0	0.000351	0	0.000658	0.004755	0	0	0	0	0	0	0	0	0	0	0	0	0	0.047199	0.074	0.000275	747
ENSG00000153207	AHCTF1	0	0	0.000207	0	0	0	0	0	0.002288	0	0	0	0	0.001713	0.001553	0	0	0	0	0	0	0.047233	0.034667	0.000274	748
ENSG00000090263	MRPS33	0	0	7.1e-05	0	8.1e-05	0	0	0	0	0	0	0	0.005607	0	0	0	0	0	0	0	0	0.047253	0.146667	0.000274	749
ENSG00000112081	SRSF3	0	0	0	0	0	0	0.000473	0.00297	0	0	0	0	0	0	0	0	0	0	0.002308	0	0	0.047409	0.569333	0.000274	750
ENSG00000154310	TNIK	0.002951	0	7.5e-05	0	0	0	0	0	0.000821	0	0	0	0	0	0.001901	0	0	0	0	0	0	0.047423	0.242667	0.000274	751
ENSG00000196092	PAX5	0	0	0	0	0	8.8e-05	0	0	0	0	0	0	0	0	0	0	0	0	0.005657	0	0	0.047518	0.109333	0.000274	752
ENSG00000173409	ARV1	0	0	0.000203	0	7.2e-05	0	0	0.001277	0.002535	0	0	0	0	0	0.001655	0	0	0	0	0	0	0.047579	0.475333	0.000273	753
ENSG00000058056	USP13	0.002667	0	9.1e-05	0	0	0	0	0	0.001175	0	0	0	0	0	0.00181	0	0	0	0	0	0	0.047579	0.224667	0.000273	754
ENSG00000114757	PEX5L	0.002667	0	9.1e-05	0	0	0	0	0	0.001175	0	0	0	0	0	0.00181	0	0	0	0	0	0	0.047579	0.23	0.000273	754
ENSG00000113327	GABRG2	0	0	5.1e-05	0	0	0	0	0	0	0	0	0	0	0	0	0	0.005686	0	0	0	0	0.047667	0.584667	0.000273	755
ENSG00000121858	TNFSF10	0.002862	0	6.7e-05	0	0	0	0	0	0.000998	0	0	0	0	0	0.00181	0	0	0	0	0	0	0.047681	0.214667	0.000273	756
ENSG00000143622	RIT1	0	0	0.000175	0	0.000208	0	0.000583	0	0	0	0	0.004768	0	0	0	0	0	0	0	0	0	0.047708	0.117333	0.000273	757
ENSG00000142611	PRDM16	0	0	0	0	0	0	0	0	0	0	0	0	0	0.000289	0.000426	0	0	0	0.005019	0	0	0.047708	0.286667	0.000273	758
ENSG00000164283	ESM1	0	0	2.9e-05	0	0.000313	0.000403	0	0.004986	0	0	0	0	0	0	0	0	0	0	0	0	0	0.047735	0.064667	0.000273	759
ENSG00000221888	OR1C1	0	0	0.000207	0	0	0.000274	0	0	0.002288	0	0	0	0	0.001678	0.001284	0	0	0	0	0	0	0.047742	0.056667	0.000273	760
ENSG00000133606	MKRN1	0	0	7.1e-05	0	5.3e-05	0	0	0	0	0	0	0	0.005607	0	0	0	0	0	0	0	0	0.047755	0.157333	0.000273	761
ENSG00000102452	NALCN	0	0	0.000136	0.001327	0	0	0	0	0	0	0	0	0	0	0	0	0	0.004256	0	0	0	0.047966	0.501333	0.000272	762
ENSG00000102466	FGF14	0	0	0.000136	0.001327	0	0	0	0	0	0	0	0	0	0	0	0	0	0.004256	0	0	0	0.047966	0.501333	0.000272	762
ENSG00000134899	ERCC5	0	0	0.000136	0.001327	0	0	0	0	0	0	0	0	0	0	0	0	0	0.004256	0	0	0	0.047966	0.498667	0.000272	762
ENSG00000125255	SLC10A2	0	0	0.000136	0.001327	0	0	0	0	0	0	0	0	0	0	0	0	0	0.004256	0	0	0	0.047966	0.5	0.000272	762
ENSG00000108821	COL1A1	0	0	0	0	0	0	0.000694	0	0	0	0	0	0	0	0	0	0	0	0.005019	0	0	0.048074	0.109333	0.000272	763
ENSG00000119969	HELLS	0	0	0	0	0.000315	0.000287	0.000632	0.004478	0	0	0	0	0	0	0	0	0	0	0	0	0	0.048074	0.124	0.000272	764
ENSG00000075651	PLD1	0.002913	0	6.7e-05	0	0	0	0	0	0.000821	0	0	0	0	0	0.001901	0	0	0	0	0	0	0.04821	0.244667	0.000272	765
ENSG00000179583	CIITA	0	0	0.000159	0	0	0	0.000524	0	0	0	0	0	0	0	0	0	0	0	0.005019	0	0	0.048216	0.15	0.000271	766
ENSG00000172667	ZMAT3	0.002721	0	9.1e-05	0	0	0	0	0	0.001075	0	0	0	0	0	0.00181	0	0	0	0	0	0	0.048264	0.222	0.000271	767
ENSG00000170265	ZNF282	0	0	8.7e-05	0	0.00028	0.000359	0	0	0	0	0	0	0.004965	0	0	0	0	0	0	0	0	0.0484	0.162	0.000271	768
ENSG00000159763	PIP	0	0	7.9e-05	0	0	0	0	0	0	0	0	0	0.005607	0	0	0	0	0	0	0	0	0.048705	0.110667	0.000271	769
ENSG00000236398	TAS2R39	0	0	7.9e-05	0	0	0	0	0	0	0	0	0	0.005607	0	0	0	0	0	0	0	0	0.048705	0.113333	0.000271	769
ENSG00000221938	OR2A14	0	0	7.5e-05	0	0	0	0	0	0	0	0	0	0.005607	0	0	0	0	0	0	0	0	0.048752	0.118	0.000271	770
ENSG00000157554	ERG	0	0	2.1e-05	0	0	0	0	0	0	0	0	0	0	0	0	0	0	0	0.005657	0	0	0.04882	0.118	0.00027	771
ENSG00000006459	KDM7A	0	0	7.1e-05	0	0	0	0	0	0	0	0	0	0.005607	0	0	0	0	0	0	0	0	0.048827	0.11	0.00027	772
ENSG00000157800	SLC37A3	0	0	7.1e-05	0	0	0	0	0	0	0	0	0	0.005607	0	0	0	0	0	0	0	0	0.048827	0.129333	0.00027	772
ENSG00000221937	TAS2R40	0	0	7.1e-05	0	0	0	0	0	0	0	0	0	0.005607	0	0	0	0	0	0	0	0	0.048827	0.119333	0.00027	772
ENSG00000178826	TMEM139	0	0	7.1e-05	0	0	0	0	0	0	0	0	0	0.005607	0	0	0	0	0	0	0	0	0.048827	0.120667	0.00027	772
ENSG00000188037	CLCN1	0	0	7.1e-05	0	0	0	0	0	0	0	0	0	0.005607	0	0	0	0	0	0	0	0	0.048827	0.11	0.00027	772
ENSG00000159784	FAM131B	0	0	7.1e-05	0	0	0	0	0	0	0	0	0	0.005607	0	0	0	0	0	0	0	0	0.048827	0.104	0.00027	772
ENSG00000185899	TAS2R60	0	0	7.1e-05	0	0	0	0	0	0	0	0	0	0.005607	0	0	0	0	0	0	0	0	0.048827	0.121333	0.00027	772
ENSG00000221855	TAS2R41	0	0	7.1e-05	0	0	0	0	0	0	0	0	0	0.005607	0	0	0	0	0	0	0	0	0.048827	0.128	0.00027	772
ENSG00000165025	SYK	0	0	0	0	0.000252	4.7e-05	0.000353	0	0	0	0	0	0	0	0	0	0	0	0.005019	0	0	0.048976	0.2	0.00027	773
ENSG00000110395	CBL	0	0	3e-06	0	0	0	0	0	0	0	0	0	0	0	0	0	0	0	0.005657	0	0	0.049118	0.116	0.00027	774
ENSG00000236279	CLEC2L	0	0	5.1e-05	0	0	0	0	0	0	0	0	0	0.005607	0	0	0	0	0	0	0	0	0.049159	0.134	0.000269	775
ENSG00000064393	HIPK2	0	0	5.1e-05	0	0	0	0	0	0	0	0	0	0.005607	0	0	0	0	0	0	0	0	0.049159	0.118667	0.000269	775
ENSG00000068323	TFE3	0	0	0	0	0	0	0	0	0	0	0	0	0	0	0	0	0	0	0.005657	0	0	0.049274	0.102667	0.000269	776
ENSG00000171094	ALK	0	0	0	0	0	0	0	0	0	0	0	0	0	0	0	0	0	0	0.005657	0	0	0.049274	0.120667	0.000269	776
ENSG00000160271	RALGDS	0	0	0	0	0	0	0	0	0	0	0	0	0	0	0	0	0	0	0.005657	0	0	0.049274	0.118667	0.000269	776
ENSG00000183337	BCOR	0	0	0	0	0	0	0	0	0	0	0	0	0	0	0	0	0	0	0.005657	0	0	0.049274	0.098667	0.000269	776
ENSG00000078674	PCM1	0	0	0	0	0	0	0	0	0	0	0	0	0	0	0	0	0	0	0.005657	0	0	0.049274	0.108667	0.000269	776
ENSG00000073921	PICALM	0	0	0	0	0	0	0	0	0	0	0	0	0	0	0	0	0	0	0.005657	0	0	0.049274	0.096	0.000269	776
ENSG00000097007	ABL1	0	0	0	0	0	0	0	0	0	0	0	0	0	0	0	0	0	0	0.005657	0	0	0.049274	0.107333	0.000269	776
ENSG00000146670	CDCA5	0	0	0	0	0.000359	0.000318	0.000451	0.004525	0	0	0	0	0	0	0	0	0	0	0	0	0	0.049349	0.111333	0.000269	777
ENSG00000197299	BLM	0	0	0	0	0.000346	0.00012	0.000597	0.004417	0	0	0	0	0	0.000163	0	0	0	0	0	0	0	0.049471	0.274667	0.000269	778
ENSG00000132561	MATN2	0.002208	0	0.000218	0	0	0	0.000627	0	0.00259	0	0	0	0	0	0	0	0	0	0	0	0	0.049478	0.102	0.000269	779
ENSG00000116251	RPL22	0	0	0	0	0	0	0	0	0	0	0	0	0	0	0.000616	0	0	0	0.005019	0	0	0.049586	0.231333	0.000268	780
ENSG00000197646	PDCD1LG2	0	0	0	0	0	0	0.000606	0	0	0	0	0	0	0	0	0	0	0	0.005019	0	0	0.049708	0.132667	0.000268	781
ENSG00000197617	VN1R5	0	0	0.000207	0	0	0.00014	0	0	0.002288	0	0	0	0	0.001694	0.001284	0	0	0	0	0	0	0.04981	0.08	0.000267	782
ENSG00000185686	PRAME	0	0	0	0	8.7e-05	0	0	0.005525	0	0	0	0	0	0	0	0	0	0	0	0	0	0.04981	0.017333	0.000267	783
ENSG00000238243	OR2W3	0	0	0.000207	0	0	0.000167	0	0	0.002288	0	0	0	0	0.001666	0.001284	0	0	0	0	0	0	0.049824	0.074667	0.000267	784
ENSG00000146955	RAB19	0	0	0	0	0	0	0	0	0	0	0	0	0.005607	0	0	0	0	0	0	0	0	0.050224	0.178	0.000267	785
ENSG00000146904	EPHA1	0	0	0	0	0	0	0	0	0	0	0	0	0.005607	0	0	0	0	0	0	0	0	0.050224	0.164	0.000267	785
ENSG00000271321	CTAGE6	0	0	0	0	0	0	0	0	0	0	0	0	0.005607	0	0	0	0	0	0	0	0	0.050224	0.170667	0.000267	785
ENSG00000198420	FAM115A	0	0	0	0	0	0	0	0	0	0	0	0	0.005607	0	0	0	0	0	0	0	0	0.050224	0.160667	0.000267	785
ENSG00000221910	OR2F2	0	0	0	0	0	0	0	0	0	0	0	0	0.005607	0	0	0	0	0	0	0	0	0.050224	0.174667	0.000267	785
ENSG00000221813	OR6B1	0	0	0	0	0	0	0	0	0	0	0	0	0.005607	0	0	0	0	0	0	0	0	0.050224	0.166667	0.000267	785
ENSG00000221836	OR2A5	0	0	0	0	0	0	0	0	0	0	0	0	0.005607	0	0	0	0	0	0	0	0	0.050224	0.162	0.000267	785
ENSG00000221858	OR2A12	0	0	0	0	0	0	0	0	0	0	0	0	0.005607	0	0	0	0	0	0	0	0	0.050224	0.154	0.000267	785
ENSG00000221989	OR2A2	0	0	0	0	0	0	0	0	0	0	0	0	0.005607	0	0	0	0	0	0	0	0	0.050224	0.175333	0.000267	785
ENSG00000212807	OR2A42	0	0	0	0	0	0	0	0	0	0	0	0	0.005607	0	0	0	0	0	0	0	0	0.050224	0.170667	0.000267	785
ENSG00000243896	OR2A7	0	0	0	0	0	0	0	0	0	0	0	0	0.005607	0	0	0	0	0	0	0	0	0.050224	0.167333	0.000267	785
ENSG00000221970	OR2A1	0	0	0	0	0	0	0	0	0	0	0	0	0.005607	0	0	0	0	0	0	0	0	0.050224	0.163333	0.000267	785
ENSG00000050327	ARHGEF5	0	0	0	0	0	0	0	0	0	0	0	0	0.005607	0	0	0	0	0	0	0	0	0.050224	0.162	0.000267	785
ENSG00000106410	NOBOX	0	0	0	0	0	0	0	0	0	0	0	0	0.005607	0	0	0	0	0	0	0	0	0.050224	0.162	0.000267	785
ENSG00000269955	LUC7L2	0	0	0	0	0	0	0	0	0	0	0	0	0.005607	0	0	0	0	0	0	0	0	0.050224	0.18	0.000267	785
ENSG00000188883	KLRG2	0	0	0	0	0	0	0	0	0	0	0	0	0.005607	0	0	0	0	0	0	0	0	0.050224	0.158	0.000267	785
ENSG00000142731	PLK4	0	0	0	0	0.000337	0.000353	0.000481	0.004432	0	0	0	0	0	0	0	0	0	0	0	0	0	0.050285	0.128	0.000267	786
ENSG00000136521	NDUFB5	0.002622	0	9.1e-05	0	0	0	0	0	0.001075	0	0	0	0	0	0.00181	0	0	0	0	0	0	0.050339	0.243333	0.000267	787
ENSG00000112578	BYSL	0	0	0.000136	0	0.000238	0.00034	0.00012	0	0	0.004762	0	0	0	0	0	0	0	0	0	0	0	0.050359	0.534	0.000266	788
ENSG00000073111	MCM2	0	0	0	0	0.000338	0.000313	0.00063	0.004309	0	0	0	0	0	0	0	0	0	0	0	0	0	0.050414	0.121333	0.000266	789
ENSG00000163479	SSR2	0	0	0.000175	0	0.000123	0	0.000518	0	0	0	0	0.004768	0	0	0	0	0	0	0	0	0	0.050468	0.168667	0.000266	790
ENSG00000135451	TROAP	0	0	0	0	0	0	0.000642	0.00494	0	0	0	0	0	0	0	0	0	0	0	0	0	0.050475	0.058	0.000266	791
ENSG00000156931	VPS8	0.002567	0	8.7e-05	0	0.000188	0	0	0	0.000924	0	0	0	0	0	0.00181	0	0	0	0	0	0	0.050563	0.306667	0.000266	792
ENSG00000137166	FOXP4	0	0	0.000136	0	5.8e-05	0	0	0	0	0.004762	0	0	0	0	0.000616	0	0	0	0	0	0	0.050604	0.565333	0.000265	793
ENSG00000124641	MED20	0	0	0.000136	0	0.000151	0	0.000506	0	0	0.004762	0	0	0	0	0	0	0	0	0	0	0	0.0508	0.482	0.000265	794
ENSG00000137309	HMGA1	0	0	0.000136	0	0	0.000382	0	0	0	0	0	0	0	0	0	0	0	0	0.005019	0	0	0.051017	0.132	0.000264	795
ENSG00000175643	RMI2	0	0	0.000159	0	0.000355	0	0	0	0	0	0	0	0	0	0	0	0	0	0.005019	0	0	0.051092	0.110667	0.000263	796
ENSG00000178445	GLDC	0	0	2.4e-05	0	1e-06	0	0.000444	0.005063	0	0	0	0	0	0	0	0	0	0	0	0	0	0.051112	0.129333	0.000263	797
ENSG00000182185	RAD51B	0	0	0	0	0	0	0.000506	0	0	0	0	0	0	0	0	0	0	0	0.005019	0	0	0.051153	0.16	0.000263	798
ENSG00000145979	TBC1D7	0	0	0	0	0	0	0	0.003278	0.001075	0	0	0	0	0	0.001166	0	0	0	0	0	0	0.051248	0.432667	0.000263	799
ENSG00000049541	RFC2	0	0	2.4e-05	0	0.000155	0.000204	0.000531	0.004601	0	0	0	0	0	0	0	0	0	0	0	0	0	0.051302	0.154667	0.000263	800
ENSG00000064787	BCAS1	0	0	0.000208	0.001742	0.000344	0	0	0	0.001883	0	0	0	0	0.001334	0	0	0	0	0	0	0	0.051336	0.04	0.000262	801
ENSG00000071539	TRIP13	0	0	0	0	0	0	0.000578	0.004925	0	0	0	0	0	0	0	0	0	0	0	0	0	0.051465	0.068	0.000262	802
ENSG00000154645	CHODL	0	0	3e-06	0	0	0	0	0.005494	0	0	0	0	0	0	0	0	0	0	0	0	0	0.051485	0.020667	0.000262	803
ENSG00000196418	ZNF124	0	0	0.000207	0	0	0	0	0	0.002288	0	0	0	0	0.001713	0.001284	0	0	0	0	0	0	0.05156	0.052667	0.000261	804
ENSG00000144407	PTH2R	0	0	0	0	0	0	0	0.005479	0	0	0	0	0	0	0	0	0	0	0	0	0	0.051716	0.014667	0.000261	805
ENSG00000196242	OR2C3	0	0	0.000207	0	0	0	0	0	0.002288	0	0	0	0	0.001694	0.001284	0	0	0	0	0	0	0.051817	0.069333	0.000261	806
ENSG00000132549	VPS13B	0.00241	0	0.000219	0	0	0	0	0	0.002841	0	0	0	0	0	0	0	0	0	0	0	0	0.051858	0.063333	0.00026	807
ENSG00000185630	PBX1	0	0	0.000184	0	0.000266	0	0	0	0	0	0	0	0	0	0	0	0	0	0.005019	0	0	0.051858	0.11	0.00026	808
ENSG00000163507	KIAA1524	0	0	0	0	0.000225	0.000101	0.000255	0.004878	0	0	0	0	0	0	0	0	0	0	0	0	0	0.051946	0.158667	0.00026	809
ENSG00000096088	PGC	0	0	0.000136	0	0	0.000129	0	0	0	0.004762	0	0	0	0	0.000426	0	0	0	0	0	0	0.051987	0.581333	0.00026	810
ENSG00000164398	ACSL6	0	0	6e-05	0	0	0.000372	0	0	0	0	0	0	0	0	0	0	0	0	0.005019	0	0	0.052001	0.140667	0.00026	811
ENSG00000146842	TMEM209	0	0	6.7e-05	0	0.000178	0	0.000462	0	0	0	0	0	0.004738	0	0	0	0	0	0	0	0	0.052123	0.242	0.000259	812
ENSG00000162722	TRIM58	0	0	0.000207	0	0	0	0	0	0.002288	0	0	0	0	0.001666	0.001284	0	0	0	0	0	0	0.052123	0.072667	0.000259	813
ENSG00000177462	OR2T8	0	0	0.000207	0	0	0	0	0	0.002288	0	0	0	0	0.001666	0.001284	0	0	0	0	0	0	0.052123	0.063333	0.000259	813
ENSG00000196071	OR2L13	0	0	0.000207	0	0	0	0	0	0.002288	0	0	0	0	0.001666	0.001284	0	0	0	0	0	0	0.052123	0.054667	0.000259	813
ENSG00000125835	SNRPB	0	0	9.6e-05	0.000572	0.000276	0.000382	0.000421	0.003694	0	0	0	0	0	0	0	0	0	0	0	0	0	0.052157	0.339333	0.000259	814
ENSG00000141367	CLTC	0	0	0.000201	0	0.000211	0	0	0	0	0	0	0	0	0	0	0	0	0	0.005019	0	0	0.052258	0.118	0.000259	815
ENSG00000174469	CNTNAP2	0	0	0.0001	0	0.00036	0	0	0	0	0	0	0	0.004965	0	0	0	0	0	0	0	0	0.052306	0.170667	0.000258	816
ENSG00000184702	SEPT5	0	0	0.000141	0	0.000147	0.000169	0	0	0	0.002622	0	0	0	0	0	0	0	0	0.002308	0	0	0.052916	0.823333	0.000257	817
ENSG00000123374	CDK2	0	0	0	0	0.000264	0.000255	0.000708	0.004155	0	0	0	0	0	0	0	0	0	0	0	0	0	0.053004	0.152	0.000256	818
ENSG00000177383	MAGEF1	0.002485	0	8.7e-05	0	7.5e-05	0	0	0	0.000924	0	0	0	0	0	0.00181	0	0	0	0	0	0	0.053018	0.362	0.000256	819
ENSG00000164663	USP49	0	0	0.000136	0	0	5.3e-05	0	0	0	0.004762	0	0	0	0	0.000426	0	0	0	0	0	0	0.053052	0.592	0.000256	820
ENSG00000136155	SCEL	0	0	0.000136	0.001327	0	0	0	0.003909	0	0	0	0	0	0	0	0	0	0	0	0	0	0.053072	0.204	0.000256	821
ENSG00000111641	NOP2	0.001243	0	2.6e-05	0	0.000292	0.000371	0.000262	0.003155	0	0	0	0	0	0	0	0	0	0	0	0	0	0.053499	0.528	0.000255	822
ENSG00000182162	P2RY8	0	0	0	0	6.3e-05	0	0.000255	0	0	0	0	0	0	0	0	0	0	0	0.005019	0	0	0.053777	0.228	0.000254	823
ENSG00000137218	FRS3	0	0	0.000136	0	0	1.2e-05	0	0	0	0.004762	0	0	0	0	0.000426	0	0	0	0	0	0	0.053784	0.61	0.000254	824
ENSG00000213066	FGFR1OP	0	0	0.000113	0	0.000166	3.6e-05	0	0	0	0	0	0	0	0	0	0	0	0	0.005019	0	0	0.053811	0.227333	0.000254	825
ENSG00000124731	TREM1	0	0	0	0	0	0	0.00066	0	0	0.004049	0	0	0	0	0.000616	0	0	0	0	0	0	0.053933	0.566667	0.000254	826
ENSG00000186871	ERCC6L	0	0	0	0	0.000359	0.000383	0.000498	0.004078	0	0	0	0	0	0	0	0	0	0	0	0	0	0.053994	0.174	0.000253	827
ENSG00000164920	OSR2	0.002256	0	0.000216	0	0	0	0	0	0.002841	0	0	0	0	0	0	0	0	0	0	0	0	0.054069	0.096	0.000253	828
ENSG00000116580	GON4L	0	0	0.000175	0	0.000162	0.000206	0	0	0	0	0	0.004768	0	0	0	0	0	0	0	0	0	0.054089	0.223333	0.000253	829
ENSG00000167754	KLK5	0	0	0	0	0	0	0	0.005309	0	0	0	0	0	0	0	0	0	0	0	0	0	0.054116	0.040667	0.000253	830
ENSG00000119397	CNTRL	0	0	0	0	0	0	0.000288	0	0	0	0	0	0	0	0	0	0	0	0.005019	0	0	0.054171	0.198667	0.000253	831
ENSG00000136869	TLR4	0	0	0	0	0	0	0	0	0	0	0	0	0	0	0	0	0	0	0	0	0.005305	0.054211	1	0.000253	832
ENSG00000141526	SLC16A3	0	0	0.000189	0	0.000334	0	0.000696	0	0.001683	0	0	0	0	0.001299	0.001092	0	0	0	0	0	0	0.054374	0.181333	0.000252	833
ENSG00000148655	C10orf11	0	0	0.000224	0.001753	0	0	0	0	0	0	0	0	0	0	0	0.003314	0	0	0	0	0	0.054422	0.794	0.000252	834
ENSG00000132680	KIAA0907	0	0	0.000175	0	0.00012	0.000227	0	0	0	0	0	0.004768	0	0	0	0	0	0	0	0	0	0.054442	0.207333	0.000252	835
ENSG00000177201	OR2T12	0	0	0.000207	0	0	0	0	0	0.002145	0	0	0	0	0.001639	0.001284	0	0	0	0	0	0	0.054686	0.094	0.000251	836
ENSG00000203664	OR2W5	0	0	0	0	0	0	0	0	0.002288	0	0	0	0	0.001694	0.001284	0	0	0	0	0	0	0.054781	0.076667	0.000251	837
ENSG00000162714	ZNF496	0	0	0	0	0	0	0	0	0.002288	0	0	0	0	0.001694	0.001284	0	0	0	0	0	0	0.054781	0.077333	0.000251	837
ENSG00000177535	OR2B11	0	0	0	0	0	0	0	0	0.002288	0	0	0	0	0.001694	0.001284	0	0	0	0	0	0	0.054781	0.084	0.000251	837
ENSG00000177489	OR2G2	0	0	0	0	0	0	0	0	0.002288	0	0	0	0	0.001694	0.001284	0	0	0	0	0	0	0.054781	0.067333	0.000251	837
ENSG00000177476	OR2G3	0	0	0	0	0	0	0	0	0.002288	0	0	0	0	0.001694	0.001284	0	0	0	0	0	0	0.054781	0.067333	0.000251	837
ENSG00000197437	OR13G1	0	0	0	0	0	0	0	0	0.002288	0	0	0	0	0.001694	0.001284	0	0	0	0	0	0	0.054781	0.074	0.000251	837
ENSG00000204946	ZNF783	0	0	8.7e-05	0	3.4e-05	0.000179	0	0	0	0	0	0	0.004965	0	0	0	0	0	0	0	0	0.054822	0.238	0.000251	838
ENSG00000169214	OR6F1	0	0	0	0	0	0	0	0	0.002288	0	0	0	0	0.001678	0.001284	0	0	0	0	0	0	0.055113	0.074	0.00025	839
ENSG00000197591	OR11L1	0	0	0	0	0	0	0	0	0.002288	0	0	0	0	0.001678	0.001284	0	0	0	0	0	0	0.055113	0.072667	0.00025	839
ENSG00000091651	ORC6	0	0	0.000107	0	0.000223	0.000347	0	0.004571	0	0	0	0	0	0	0	0	0	0	0	0	0	0.05514	0.131333	0.00025	840
ENSG00000095970	TREM2	0	0	0.000136	0	0.000253	0.000377	0	0	0	0.004049	0	0	0	0	0.000426	0	0	0	0	0	0	0.055344	0.634	0.00025	841
ENSG00000172660	TAF15	0	0	7.5e-05	0	0	0.000145	0	0	0	0	0	0	0	0	0	0	0	0	0.005019	0	0	0.055351	0.224667	0.000249	842
ENSG00000196936	OR2L8	0	0	0	0	0	0	0	0	0.002288	0	0	0	0	0.001666	0.001284	0	0	0	0	0	0	0.055357	0.075333	0.000249	843
ENSG00000187080	OR2AK2	0	0	0	0	0	0	0	0	0.002288	0	0	0	0	0.001666	0.001284	0	0	0	0	0	0	0.055357	0.079333	0.000249	843
ENSG00000158711	ELK4	0	0	0.0002	0	3.7e-05	0	0	0	0.00269	0	0	0	0	0	0	0	0	0	0.002308	0	0	0.055446	0.322667	0.000249	844
ENSG00000113790	EHHADH	0.00241	0	8.7e-05	0	0	0	0	0	0.000924	0	0	0	0	0	0.00181	0	0	0	0	0	0	0.055527	0.338	0.000249	845
ENSG00000196083	IL1RAP	0.001766	0	8.7e-05	0	0	0.000269	0.000631	0	0.000821	0	0	0	0	0	0.001655	0	0	0	0	0	0	0.055574	0.446667	0.000249	846
ENSG00000124571	XPO5	0	0	0.000125	0	0.000299	0.000296	0.000104	0.003309	0	0	0	0	0	0.001089	0	0	0	0	0	0	0	0.055696	0.376667	0.000249	847
ENSG00000112029	FBXO5	0	0	0.000119	0	0.000205	0.000199	0.000673	0.004017	0	0	0	0	0	0	0	0	0	0	0	0	0	0.055812	0.219333	0.000248	848
ENSG00000249859	PVT1	0.003693	0	0.000224	0.000162	0.000258	0.000353	0.000524	0	0	0	0	0	0	0	0	0	0	0	0	0	0	0.055812	0.115333	0.000248	849
ENSG00000203663	OR2L2	0	0	0	0	0	0	0	0	0.002288	0	0	0	0	0.001639	0.001284	0	0	0	0	0	0	0.055873	0.082	0.000248	850
ENSG00000198128	OR2L3	0	0	0	0	0	0	0	0	0.002288	0	0	0	0	0.001639	0.001284	0	0	0	0	0	0	0.055873	0.097333	0.000248	850
ENSG00000164919	COX6C	0.002358	0	0.000217	0	0.000326	0	0	0	0	0	0	0	0	0	0	0	0	0	0.002308	0	0	0.0559	0.466	0.000248	851
ENSG00000175193	PARL	0.002485	0	8.7e-05	0	0	0	0	0.000816	0	0	0	0	0	0	0.00181	0	0	0	0	0	0	0.056076	0.609333	0.000248	852
ENSG00000158715	SLC45A3	0	0	0.0002	0	0	0	0	0	0.00269	0	0	0	0	0	0	0	0	0	0.002308	0	0	0.056083	0.256667	0.000247	853
ENSG00000124610	HIST1H1A	0	0	0.000159	0	0	0.000348	0	0.004678	0	0	0	0	0	0	0	0	0	0	0	0	0	0.056219	0.161333	0.000247	854
ENSG00000170779	CDCA4	0	0	0	0	0.000328	0.000352	0.00053	0.003971	0	0	0	0	0	0	0	0	0	0	0	0	0	0.056334	0.188	0.000247	855
ENSG00000196453	ZNF777	0	0	8.7e-05	0	0.000122	2e-06	0	0	0	0	0	0	0.004965	0	0	0	0	0	0	0	0	0.056442	0.250667	0.000246	856
ENSG00000148848	ADAM12	0	0	0	0	0.000283	0.000372	0.000688	0.003832	0	0	0	0	0	0	0	0	0	0	0	0	0	0.056442	0.196667	0.000246	857
ENSG00000047936	ROS1	0	0	0.000125	0	0	0	0	3.1e-05	0	0	0	0	0	0	0	0	0	0	0.005019	0	0	0.056456	0.619333	0.000246	858
ENSG00000162639	HENMT1	0	0	0	0	0	0	0	0.005171	0	0	0	0	0	0	0	0	0	0	0	0	0	0.056524	0.074667	0.000246	859
ENSG00000126883	NUP214	0	0	0	0	0.000123	2.7e-05	0	0	0	0	0	0	0	0	0	0	0	0	0.005019	0	0	0.056551	0.248	0.000246	860
ENSG00000180370	PAK2	0.002297	0	0.000125	0	0.000225	0	0.000231	0	0.000736	0	0	0	0	0	0.001553	0	0	0	0	0	0	0.056598	0.495333	0.000246	861
ENSG00000184445	KNTC1	0	0	0	0	0	0	0.0006	0.004555	0	0	0	0	0	0	0	0	0	0	0	0	0	0.056863	0.137333	0.000245	862
ENSG00000169184	MN1	0	0	0.000131	0	0	0	0	0	0	0	0	0	0	0	0	0	0	0	0.005019	0	0	0.056965	0.165333	0.000245	863
ENSG00000132676	DAP3	0	0	0.000176	0	0.0002	3e-06	0	0	0	0	0	0.004768	0	0	0	0	0	0	0	0	0	0.056978	0.298667	0.000245	864
ENSG00000214049	UCA1	0	0	0	0	0	0.000404	0	0.00474	0	0	0	0	0	0	0	0	0	0	0	0	0	0.057005	0.1	0.000245	865
ENSG00000197275	RAD54B	0.001551	0	0.000215	0	0.000335	0.000398	0.000248	0	0.002388	0	0	0	0	0	0	0	0	0	0	0	0	0.057161	0.253333	0.000245	866
ENSG00000134247	PTGFRN	0	0	0	0	0.00034	0	0.000538	0	0	0	0	0	0	0	0	0	0	0.004256	0	0	0	0.057175	0.478	0.000244	867
ENSG00000197362	ZNF786	0	0	8.7e-05	0	7.9e-05	0	0	0	0	0	0	0	0.004965	0	0	0	0	0	0	0	0	0.057249	0.218	0.000244	868
ENSG00000138346	DNA2	0	0	0	0	0	0	0	0.005125	0	0	0	0	0	0	0	0	0	0	0	0	0	0.057405	0.087333	0.000244	869
ENSG00000163535	SGOL2	0	0	0	0	0.00033	0.000283	0.000557	0.003955	0	0	0	0	0	0	0	0	0	0	0	0	0	0.057405	0.197333	0.000244	870
ENSG00000106484	MEST	0	0	6e-05	0	0	1.4e-05	0	0.005048	0	0	0	0	0	0	0	0	0	0	0	0	0	0.057453	0.147333	0.000244	871
ENSG00000171791	BCL2	0	0	9.6e-05	0	0	0	0	0	0	0	0	0	0	0	0	0	0	0	0.005019	0	0	0.057629	0.18	0.000244	872
ENSG00000114503	NCBP2	0.002297	0	0.000125	0	0.000178	0	0.000223	0	0.000736	0	0	0	0	0	0.001553	0	0	0	0	0	0	0.057683	0.481333	0.000243	873
ENSG00000130706	ADRM1	0.001243	0	0.000184	0.001095	0.000286	0.000266	0	0	0.002039	0	0	0	0	0	0	0	0	0	0	0	0	0.057697	0.403333	0.000243	874
ENSG00000155096	AZIN1	0.002845	0	0.000217	5.2e-05	0.000225	0.000215	0	0	0	0	0	0	0	0.001549	0	0	0	0	0	0	0	0.057921	0.258667	0.000243	875
ENSG00000153944	MSI2	0	0	0.000198	0	0.000332	0.000339	0.00028	0	0.001645	0	0	0	0	0	0	0	0	0	0.002308	0	0	0.057955	0.505333	0.000243	876
ENSG00000160752	FDPS	0	0	0.00018	0	0.000152	0	0	0	0	0	0	0.004768	0	0	0	0	0	0	0	0	0	0.057975	0.202	0.000243	877
ENSG00000091732	ZC3HC1	0	0	6.7e-05	0	0	4.1e-05	0.000253	0	0	0	0	0	0.004738	0	0	0	0	0	0	0	0	0.058023	0.27	0.000243	878
ENSG00000181220	ZNF746	0	0	8.7e-05	0	4.7e-05	0	0	0	0	0	0	0	0.004965	0	0	0	0	0	0	0	0	0.058029	0.209333	0.000243	879
ENSG00000177151	OR2T35	0	0	0	0	0	0	0	0	0.002145	0	0	0	0	0.001666	0.001284	0	0	0	0	0	0	0.058131	0.102	0.000243	880
ENSG00000079432	CIC	0	0	0	0	7.6e-05	0	0	0	0	0	0	0	0	0	0	0	0	0	0.005019	0	0	0.058131	0.202	0.000243	881
ENSG00000229676	ZNF492	0	0	0	0	0	0	0	0.005094	0	0	0	0	0	0	0	0	0	0	0	0	0	0.058165	0.082667	0.000243	882
ENSG00000143641	GALNT2	0	0	0.000203	0	0.000217	0	0.000224	0	0.002794	0	0	0	0	0	0.001655	0	0	0	0	0	0	0.058178	0.039333	0.000243	883
ENSG00000116584	ARHGEF2	0	0	0.000175	0	0.000149	0	0	0	0	0	0	0.004768	0	0	0	0	0	0	0	0	0	0.058199	0.221333	0.000242	884
ENSG00000082805	ERC1	0.001362	0	4e-05	0	9.6e-05	0	0	0	0	0	0	0	0	0	0.001284	0	0	0	0.002308	0	0	0.058253	0.734667	0.000242	885
ENSG00000055130	CUL1	0	0	8.7e-05	0	4e-06	3.4e-05	0	0	0	0	0	0	0.004965	0	0	0	0	0	0	0	0	0.058273	0.242667	0.000242	886
ENSG00000163374	YY1AP1	0	0	0.000175	0	0.000137	0	0	0	0	0	0	0.004768	0	0	0	0	0	0	0	0	0	0.05847	0.195333	0.000242	887
ENSG00000179094	PER1	0	0	6e-05	0	0	0	0	0	0	0	0	0	0	0	0	0	0	0	0.005019	0	0	0.058511	0.234667	0.000242	888
ENSG00000120217	CD274	0	0	1.9e-05	0	6e-06	0	3.3e-05	0	0	0	0	0	0	0	0	0	0	0	0.005019	0	0	0.058585	0.256667	0.000242	889
ENSG00000156482	RPL30	0.002208	0	0.000218	5.2e-05	0	5e-06	0	0	0.00259	0	0	0	0	0	0	0	0	0	0	0	0	0.058646	0.352	0.000242	890
ENSG00000161267	BDH1	0.002328	0	0.000136	0	0.000233	0	0	0	0.000821	0	0	0	0	0	0.001553	0	0	0	0	0	0	0.058674	0.408667	0.000241	891
ENSG00000188042	ARL4C	0	0	0	0	0	0.000299	0	0.004771	0	0	0	0	0	0	0	0	0	0	0	0	0	0.058741	0.128	0.000241	892
ENSG00000173080	RXFP4	0	0	0.000175	0	0	0.000125	0	0	0	0	0	0.004768	0	0	0	0	0	0	0	0	0	0.058775	0.234	0.000241	893
ENSG00000162727	OR2M5	0	0	0	0	0	0	0	0	0.002145	0	0	0	0	0.001639	0.001284	0	0	0	0	0	0	0.058782	0.096	0.000241	894
ENSG00000198601	OR2M2	0	0	0	0	0	0	0	0	0.002145	0	0	0	0	0.001639	0.001284	0	0	0	0	0	0	0.058782	0.112	0.000241	894
ENSG00000228198	OR2M3	0	0	0	0	0	0	0	0	0.002145	0	0	0	0	0.001639	0.001284	0	0	0	0	0	0	0.058782	0.102	0.000241	894
ENSG00000171180	OR2M4	0	0	0	0	0	0	0	0	0.002145	0	0	0	0	0.001639	0.001284	0	0	0	0	0	0	0.058782	0.088667	0.000241	894
ENSG00000177212	OR2T33	0	0	0	0	0	0	0	0	0.002145	0	0	0	0	0.001639	0.001284	0	0	0	0	0	0	0.058782	0.108	0.000241	894
ENSG00000177186	OR2M7	0	0	0	0	0	0	0	0	0.002145	0	0	0	0	0.001639	0.001284	0	0	0	0	0	0	0.058782	0.1	0.000241	894
ENSG00000196944	OR2T4	0	0	0	0	0	0	0	0	0.002145	0	0	0	0	0.001639	0.001284	0	0	0	0	0	0	0.058782	0.100667	0.000241	894
ENSG00000198104	OR2T6	0	0	0	0	0	0	0	0	0.002145	0	0	0	0	0.001639	0.001284	0	0	0	0	0	0	0.058782	0.107333	0.000241	894
ENSG00000175143	OR2T1	0	0	0	0	0	0	0	0	0.002145	0	0	0	0	0.001639	0.001284	0	0	0	0	0	0	0.058782	0.096667	0.000241	894
ENSG00000196240	OR2T2	0	0	0	0	0	0	0	0	0.002145	0	0	0	0	0.001639	0.001284	0	0	0	0	0	0	0.058782	0.102667	0.000241	894
ENSG00000196539	OR2T3	0	0	0	0	0	0	0	0	0.002145	0	0	0	0	0.001639	0.001284	0	0	0	0	0	0	0.058782	0.111333	0.000241	894
ENSG00000203661	OR2T5	0	0	0	0	0	0	0	0	0.002145	0	0	0	0	0.001639	0.001284	0	0	0	0	0	0	0.058782	0.118	0.000241	894
ENSG00000188558	OR2G6	0	0	0	0	0	0	0	0	0.002145	0	0	0	0	0.001639	0.001284	0	0	0	0	0	0	0.058782	0.097333	0.000241	894
ENSG00000182783	OR2T29	0	0	0	0	0	0	0	0	0.002145	0	0	0	0	0.001639	0.001284	0	0	0	0	0	0	0.058782	0.098	0.000241	894
ENSG00000183310	OR2T34	0	0	0	0	0	0	0	0	0.002145	0	0	0	0	0.001639	0.001284	0	0	0	0	0	0	0.058782	0.098667	0.000241	894
ENSG00000184022	OR2T10	0	0	0	0	0	0	0	0	0.002145	0	0	0	0	0.001639	0.001284	0	0	0	0	0	0	0.058782	0.116667	0.000241	894
ENSG00000183130	OR2T11	0	0	0	0	0	0	0	0	0.002145	0	0	0	0	0.001639	0.001284	0	0	0	0	0	0	0.058782	0.098667	0.000241	894
ENSG00000145819	ARHGAP26	0	0	4.4e-05	0	0	0	0	0	0	0	0	0	0	0	0	0	0	0	0.005019	0	0	0.05885	0.234	0.000241	895
ENSG00000132541	HRSP12	0.002153	0	0.000218	0	0	0	0	0	0.00269	0	0	0	0	0	0	0	0	0	0	0	0	0.058877	0.146667	0.000241	896
ENSG00000170260	ZNF212	0	0	8.7e-05	0	5e-06	0	0	0	0	0	0	0	0.004965	0	0	0	0	0	0	0	0	0.059013	0.214	0.000241	897
ENSG00000114473	IQCG	0.002208	0	0.000136	0	0	0	0.000337	0	0.000821	0	0	0	0	0	0.001553	0	0	0	0	0	0	0.059026	0.45	0.000241	898
ENSG00000204947	ZNF425	0	0	8.7e-05	0	0	0	0	0	0	0	0	0	0.004965	0	0	0	0	0	0	0	0	0.059094	0.180667	0.000241	899
ENSG00000197024	ZNF398	0	0	8.7e-05	0	0	0	0	0	0	0	0	0	0.004965	0	0	0	0	0	0	0	0	0.059094	0.209333	0.000241	899
ENSG00000116539	ASH1L	0	0	0.000177	0	0.000104	0	0	0	0	0	0	0.004768	0	0	0	0	0	0	0	0	0	0.059094	0.244	0.00024	900
ENSG00000214160	ALG3	0.002567	0	8.7e-05	0	0.000272	0.000312	0	0	0	0	0	0	0	0	0.00181	0	0	0	0	0	0	0.059141	0.108	0.00024	901
ENSG00000119285	HEATR1	0	0	0.000203	0	0.000212	0.000169	0.000343	0	0.00269	0	0	0	0	0	0.00142	0	0	0	0	0	0	0.059386	0.076	0.00024	902
ENSG00000198554	WDHD1	0	0	0	0	0.00028	0.000271	0.000313	0.004171	0	0	0	0	0	0	0	0	0	0	0	0	0	0.05942	0.226	0.00024	903
ENSG00000147862	NFIB	0	0	1.6e-05	0	0	0	0	0	0	0	0	0	0	0	0	0	0	0	0.005019	0	0	0.059426	0.230667	0.00024	904
ENSG00000164330	EBF1	0	0	6e-05	0	0	0	0.000156	0	0	0	0	0	0	0	0	0	0.002507	0	0.002308	0	0	0.059508	0.890667	0.00024	905
ENSG00000120539	MASTL	0	0	0	0	0.000275	0.000243	0	0.004509	0	0	0	0	0	0	0	0	0	0	0	0	0	0.059548	0.178	0.000239	906
ENSG00000166407	LMO1	0	0	0	0	7e-06	0	0	0	0	0	0	0	0	0	0	0	0	0	0.005019	0	0	0.059582	0.252	0.000239	907
ENSG00000140464	PML	0	0	0	0	5e-06	0	0	0	0	0	0	0	0	0	0	0	0	0	0.005019	0	0	0.059596	0.242667	0.000239	908
ENSG00000118058	KMT2A	0	0	1e-06	0	0	0	0	0	0	0	0	0	0	0	0	0	0	0	0.005019	0	0	0.05967	0.244667	0.000239	909
ENSG00000261652	C15orf65	0	0	0	0	0	0	0	0	0	0	0	0	0	0	0	0	0	0	0.005019	0	0	0.059955	0.246667	0.000239	910
ENSG00000118260	CREB1	0	0	0	0	0	0	0	0	0	0	0	0	0	0	0	0	0	0	0.005019	0	0	0.059955	0.233333	0.000239	910
ENSG00000144218	AFF3	0	0	0	0	0	0	0	0	0	0	0	0	0	0	0	0	0	0	0.005019	0	0	0.059955	0.24	0.000239	910
ENSG00000205755	CRLF2	0	0	0	0	0	0	0	0	0	0	0	0	0	0	0	0	0	0	0.005019	0	0	0.059955	0.262667	0.000239	910
ENSG00000123268	ATF1	0	0	0	0	0	0	0	0	0	0	0	0	0	0	0	0	0	0	0.005019	0	0	0.059955	0.249333	0.000239	910
ENSG00000140538	NTRK3	0	0	0	0	0	0	0	0	0	0	0	0	0	0	0	0	0	0	0.005019	0	0	0.059955	0.264	0.000239	910
ENSG00000143632	ACTA1	0	0	0.000203	0	0.000317	0	0	0	0.002794	0	0	0	0	0	0.001696	0	0	0	0	0	0	0.060118	0.017333	0.000239	911
ENSG00000124602	UNC5CL	0	0	0.000131	0	0	0.000401	0	0	0	0.004049	0	0	0	0	0.000426	0	0	0	0	0	0	0.060193	0.626667	0.000238	912
ENSG00000175305	CCNE2	0.001551	0	0.000216	0	0.000356	0	0.000393	0	0.002486	0	0	0	0	0	0	0	0	0	0	0	0	0.060281	0.248	0.000238	913
ENSG00000116962	NID1	0	0	0.000203	0	0	0	0.000676	0	0.00269	0	0	0	0	0	0.00142	0	0	0	0	0	0	0.060525	0.028667	0.000238	914
ENSG00000147669	POLR2K	0.002567	0	0.000217	5.2e-05	0.000283	0.000335	0	0	0	0	0	0	0	0.001522	0	0	0	0	0	0	0	0.060803	0.282	0.000237	915
ENSG00000058866	DGKG	0.002153	0	8.3e-05	0	0	0	0	0	0.000924	0	0	0	0	0	0.00181	0	0	0	0	0	0	0.060993	0.403333	0.000237	916
ENSG00000156564	LRFN2	0	0	0.000136	0	0.000358	0	0	0	0	0.004049	0	0	0	0	0.000426	0	0	0	0	0	0	0.06102	0.63	0.000237	917
ENSG00000170279	C7orf33	0	0	0	0	0	0	0	0	0	0	0	0	0.004965	0	0	0	0	0	0	0	0	0.061203	0.226667	0.000236	918
ENSG00000132718	SYT11	0	0	0.000175	0	0	0	0	0	0	0	0	0.004768	0	0	0	0	0	0	0	0	0	0.06163	0.145333	0.000235	919
ENSG00000086991	NOX4	0	0	0	0	0.000322	0.000416	0.000616	0.003586	0	0	0	0	0	0	0	0	0	0	0	0	0	0.061718	0.235333	0.000235	920
ENSG00000156469	MTERFD1	0.001592	0	0.000216	5.2e-05	0.000114	0.000261	0.000252	0	0.002447	0	0	0	0	0	0	0	0	0	0	0	0	0.061773	0.508	0.000235	921
ENSG00000096384	HSP90AB1	0	0	0.000125	0	0.000199	0.000236	0	0	0	0	0	0.001854	0	0	0.000209	0	0	0	0.002308	0	0	0.061834	0.888	0.000235	922
ENSG00000096264	NCR2	0	0	0.000136	0	0	0.000125	0	0	0	0.004049	0	0	0	0	0.000616	0	0	0	0	0	0	0.061902	0.648667	0.000235	923
ENSG00000173218	VANGL1	0	0	0	0	0.000295	0	0.000366	0	0	0	0	0	0	0	0	0	0	0.004256	0	0	0	0.062071	0.537333	0.000234	924
ENSG00000145016	KIAA0226	0.002256	0	0.000136	0	0.000141	0	0	0	0.000821	0	0	0	0	0	0.001553	0	0	0	0	0	0	0.062241	0.466	0.000234	925
ENSG00000075711	DLG1	0.002358	0	0.000174	0	0	0	0	0	0.000821	0	0	0	0	0	0.001553	0	0	0	0	0	0	0.062241	0.423333	0.000234	926
ENSG00000071794	HLTF	0	0	0	0	0.000196	0	0	0.004709	0	0	0	0	0	0	0	0	0	0	0	0	0	0.062261	0.143333	0.000234	927
ENSG00000116815	CD58	0	0	0	0	0	0	0.000645	0	0	0	0	0	0	0	0	0	0	0.004256	0	0	0	0.062329	0.480667	0.000233	928
ENSG00000162885	B3GALNT2	0	0	0.000205	0	0.000293	0.00029	0	0	0.00269	0	0	0	0	0	0.00142	0	0	0	0	0	0	0.06239	0.048	0.000233	929
ENSG00000161217	PCYT1A	0.002358	0	0.000131	0	0.00018	0	0	0	0.000668	0	0	0	0	0	0.001553	0	0	0	0	0	0	0.062593	0.469333	0.000233	930
ENSG00000073792	IGF2BP2	0.00241	0	9.1e-05	0	0	0	0.000576	0	0	0	0	0	0	0	0.00181	0	0	0	0	0	0	0.062702	0.132667	0.000233	931
ENSG00000143321	HDGF	0	0	0.000174	0	0.000308	0.000236	8e-06	0.000616	0	0	0	0.003536	0	0	0	0	0	0	0	0	0	0.062926	0.754667	0.000232	932
ENSG00000151576	QTRTD1	0	0	0	0	2.1e-05	0	0.000361	0.004448	0	0	0	0	0	0	0	0	0	0	0	0	0	0.063902	0.226667	0.00023	933
ENSG00000128585	MKLN1	0	0	6.7e-05	0	0	0	8.4e-05	0	0	0	0	0	0.004672	0	0	0	0	0	0	0	0	0.063983	0.291333	0.00023	934
ENSG00000128567	PODXL	0	0	6.7e-05	0	0	0	8.2e-05	0	0	0	0	0	0.004672	0	0	0	0	0	0	0	0	0.064038	0.27	0.00023	935
ENSG00000175895	PLEKHF2	0.001551	0	0.000217	0	0.000245	0	0.00027	0	0.002535	0	0	0	0	0	0	0	0	0	0	0	0	0.064167	0.287333	0.000229	936
ENSG00000268658	LINC00664	0	0	0	0	0	0	0	0.004817	0	0	0	0	0	0	0	0	0	0	0	0	0	0.064194	0.126667	0.000229	937
ENSG00000169760	NLGN1	0.002934	0	7.1e-05	0	0	0	0	0	0	0	0	0	0	0	0.00181	0	0	0	0	0	0	0.064248	0.084	0.000229	938
ENSG00000158516	CPA2	0	0	6.7e-05	0	0	0	0	0	0	0	0	0	0.004738	0	0	0	0	0	0	0	0	0.064411	0.254	0.000229	939
ENSG00000128510	CPA4	0	0	6.7e-05	0	0	0	0	0	0	0	0	0	0.004738	0	0	0	0	0	0	0	0	0.064411	0.224	0.000229	939
ENSG00000186001	LRCH3	0.002256	0	0.000136	0	0	0	3.9e-05	0	0.000821	0	0	0	0	0	0.001553	0	0	0	0	0	0	0.064431	0.529333	0.000229	940
ENSG00000182580	EPHB3	0.002567	0	8.7e-05	0	0	0.00034	0	0	0	0	0	0	0	0	0.00181	0	0	0	0	0	0	0.064445	0.115333	0.000229	941
ENSG00000124795	DEK	0	0	0	0	0	0	0.000132	0	0.001175	0	0	0	0	0	0.001187	0	0	0	0.002308	0	0	0.064526	0.750667	0.000229	942
ENSG00000188056	TREML4	0	0	0.000136	0	0	0	0	0	0	0.004049	0	0	0	0	0.000616	0	0	0	0	0	0	0.064533	0.637333	0.000229	943
ENSG00000083307	GRHL2	0.002721	0	0.000218	5.2e-05	0.00025	0	0	0	0	0	0	0	0	0.001549	0	0	0	0	0	0	0	0.06475	0.286	0.000228	944
ENSG00000146122	DAAM2	0	0	0.000125	0	0	0	0	0	0	0.004049	0	0	0	0	0.000616	0	0	0	0	0	0	0.064777	0.601333	0.000228	945
ENSG00000147684	NDUFB9	0	0	0.000223	0	0.000101	0	0	0	0	0	0	0.002265	0	0	0.002199	0	0	0	0	0	0	0.064831	0.463333	0.000228	946
ENSG00000136167	LCP1	0	0	0.000125	0.001668	0.000223	0	0.000449	0	0	0	0	0	0	0	0	0	0	0	0.002308	0	0	0.065055	0.274667	0.000227	947
ENSG00000166881	TMEM194A	0	0	0	0	0.000196	0.000165	0.000564	0.003847	0	0	0	0	0	0	0	0	0	0	0	0	0	0.065055	0.307333	0.000227	948
ENSG00000180834	MAP6D1	0.002485	0	8.7e-05	0	0.00026	0.000128	0	0	0	0	0	0	0	0	0.00181	0	0	0	0	0	0	0.065102	0.170667	0.000227	949
ENSG00000143603	KCNN3	0	0	0	0	0	0	0	0	0	0	0	0.004768	0	0	0	0	0	0	0	0	0	0.065814	0.384667	0.000227	950
ENSG00000160753	RUSC1	0	0	0	0	0	0	0	0	0	0	0	0.004768	0	0	0	0	0	0	0	0	0	0.065814	0.392667	0.000227	950
ENSG00000125459	MSTO1	0	0	0	0	0	0	0	0	0	0	0	0.004768	0	0	0	0	0	0	0	0	0	0.065814	0.376667	0.000227	950
ENSG00000160803	UBQLN4	0	0	0	0	0	0	0	0	0	0	0	0.004768	0	0	0	0	0	0	0	0	0	0.065814	0.360667	0.000227	950
ENSG00000061938	TNK2	0.00241	0	0.000125	0	0	0	0	0	0.000668	0	0	0	0	0	0.001553	0	0	0	0	0	0	0.066011	0.444667	0.000226	951
ENSG00000101187	SLCO4A1	0.001027	0	0.000184	0.001095	0	0.00041	0	0	0.002039	0	0	0	0	0	0	0	0	0	0	0	0	0.066025	0.442667	0.000226	952
ENSG00000104450	SPAG1	0.002567	0	0.000218	5.2e-05	0.000304	0	8.4e-05	0	0	0	0	0	0	0.001522	0	0	0	0	0	0	0	0.066086	0.386	0.000226	953
ENSG00000116774	OLFML3	0	0	0	0	0	0	0.000482	0	0	0	0	0	0	0	0	0	0	0.004256	0	0	0	0.066242	0.566667	0.000226	954
ENSG00000186591	UBE2H	0	0	0	0	0	0	0	0	0	0	0	0	0.004738	0	0	0	0	0	0	0	0	0.066282	0.229333	0.000226	955
ENSG00000114416	FXR1	0.002622	0	9.1e-05	0	0.000121	0	0	0	0	0	0	0	0	0	0.001901	0	0	0	0	0	0	0.066357	0.120667	0.000225	956
ENSG00000088305	DNMT3B	0	0	0.0001	0.000572	0.000246	0	0	0.003817	0	0	0	0	0	0	0	0	0	0	0	0	0	0.066357	0.37	0.000225	957
ENSG00000135776	ABCB10	0	0	0.000203	0	3.3e-05	0	0	0	0.002826	0	0	0	0	0	0.001655	0	0	0	0	0	0	0.066547	0.036667	0.000225	958
ENSG00000161203	AP2M1	0.002567	0	8.7e-05	0	0.000251	0	0	0	0	0	0	0	0	0	0.00181	0	0	0	0	0	0	0.06656	0.144667	0.000225	959
ENSG00000114859	CLCN2	0.002485	0	8.7e-05	0	0.000332	0	0	0	0	0	0	0	0	0	0.00181	0	0	0	0	0	0	0.066567	0.14	0.000224	960
ENSG00000119227	PIGZ	0.002297	0	0.000125	0	0	0	0	0	0.000736	0	0	0	0	0	0.001553	0	0	0	0	0	0	0.066608	0.462667	0.000224	961
ENSG00000163975	MFI2	0.002297	0	0.000125	0	0	0	0	0	0.000736	0	0	0	0	0	0.001553	0	0	0	0	0	0	0.066608	0.451333	0.000224	961
ENSG00000122861	PLAU	0	0	0	0	0.00031	0.000395	0.00069	0	0	0	0	0	0	0	0	0.003314	0	0	0	0	0	0.066635	0.803333	0.000224	962
ENSG00000114770	ABCC5	0.002485	0	8.7e-05	0	0.000321	0	0	0	0	0	0	0	0	0	0.00181	0	0	0	0	0	0	0.066669	0.146667	0.000224	963
ENSG00000164949	GEM	0.001462	0	0.000215	0	0	0	0.00061	0	0.002411	0	0	0	0	0	0	0	0	0	0	0	0	0.066744	0.257333	0.000224	964
ENSG00000078081	LAMP3	0.00241	0	8.7e-05	0	0.000298	0	0	0	0	0	0	0	0	0	0.001901	0	0	0	0	0	0	0.066784	0.132667	0.000224	965
ENSG00000254389	RHPN1-AS1	0.003481	0	0.00022	0.000246	0.000351	0.00039	0	0	0	0	0	0	0	0	0	0	0	0	0	0	0	0.066838	0.130667	0.000223	966
ENSG00000180938	ZNF572	0	0	0.000223	0	0	0	0	0	0	0	0	0.002265	0	0	0.002199	0	0	0	0	0	0	0.066872	0.453333	0.000223	967
ENSG00000135801	TAF5L	0	0	0.000203	0	0	0	0	0	0.002826	0	0	0	0	0	0.001655	0	0	0	0	0	0	0.066899	0.023333	0.000223	968
ENSG00000168243	GNG4	0	0	0.000203	0	0	0.000371	0	0	0.00269	0	0	0	0	0	0.00142	0	0	0	0	0	0	0.066899	0.046667	0.000223	969
ENSG00000130699	TAF4	0.000383	0	0.000193	0.00174	0.000162	0.000133	0	0	0.002068	0	0	0	0	0	0	0	0	0	0	0	0	0.066947	0.512667	0.000223	970
ENSG00000172031	EPHX4	0	0	0	0	0	0.000417	0	0.004263	0	0	0	0	0	0	0	0	0	0	0	0	0	0.066961	0.179333	0.000223	971
ENSG00000104517	UBR5	0.002797	0	0.000219	5.2e-05	4.6e-05	0	0	0	0	0	0	0	0	0.001555	0	0	0	0	0	0	0	0.06715	0.330667	0.000222	972
ENSG00000161204	ABCF3	0.002567	0	8.7e-05	0	0.000203	0	0	0	0	0	0	0	0	0	0.00181	0	0	0	0	0	0	0.067171	0.163333	0.000222	973
ENSG00000143643	TTC13	0	0	0.000203	0	0.00027	0	0	0	0.002535	0	0	0	0	0	0.001655	0	0	0	0	0	0	0.067266	0.052	0.000222	974
ENSG00000161202	DVL3	0.002567	0	8.7e-05	0	0.000189	0	0	0	0	0	0	0	0	0	0.00181	0	0	0	0	0	0	0.067361	0.139333	0.000222	975
ENSG00000069248	NUP133	0	0	0.000203	0	0	0	0	0	0.002794	0	0	0	0	0	0.001655	0	0	0	0	0	0	0.067374	0.030667	0.000222	976
ENSG00000095002	MSH2	0	0	0	0	2.2e-05	0	0	0.004617	0	0	0	0	0	0	0	0	0	0	0	0	0	0.067584	0.201333	0.000221	977
ENSG00000040275	SPDL1	0	0	6.7e-05	0	0.00015	0	0.00017	0.004248	0	0	0	0	0	0	0	0	0	0	0	0	0	0.067625	0.285333	0.000221	978
ENSG00000175166	PSMD2	0.002485	0	8.7e-05	0	0.00025	0	0	0	0	0	0	0	0	0	0.00181	0	0	0	0	0	0	0.067632	0.149333	0.000221	979
ENSG00000135744	AGT	0	0	0.000203	0	0	0.000233	0	0	0.002535	0	0	0	0	0	0.001655	0	0	0	0	0	0	0.067781	0.045333	0.00022	980
ENSG00000171858	RPS21	0.001243	0	0.000184	0.001095	0	6.4e-05	0	0	0.002039	0	0	0	0	0	0	0	0	0	0	0	0	0.067801	0.450667	0.00022	981
ENSG00000141867	BRD4	0.002153	0	0	0	0.00016	0	0	0	0	0	0	0	0	0	0	0	0	0	0.002308	0	0	0.067856	0.56	0.00022	982
ENSG00000163781	TOPBP1	0	0	0	0	0.000201	0.000198	0	0.004217	0	0	0	0	0	0	0	0	0	0	0	0	0	0.067978	0.256	0.00022	983
ENSG00000112195	TREML2	0	0	0.000136	0	0	0	0	0	0	0.004049	0	0	0	0	0.000426	0	0	0	0	0	0	0.068079	0.631333	0.00022	984
ENSG00000163882	POLR2H	0.002485	0	8.7e-05	0	0.000228	0	0	0	0	0	0	0	0	0	0.00181	0	0	0	0	0	0	0.068079	0.156	0.00022	985
ENSG00000058063	ATP11B	0.002622	0	8.7e-05	0	0	0	0	0	0	0	0	0	0	0	0.001901	0	0	0	0	0	0	0.068086	0.120667	0.00022	986
ENSG00000135775	COG2	0	0	0.000203	0	0.000217	0	0	0	0.002535	0	0	0	0	0	0.001655	0	0	0	0	0	0	0.068086	0.052667	0.000219	987
ENSG00000124701	APOBEC2	0	0	0.000131	0	0	0	0	0	0	0.004049	0	0	0	0	0.000426	0	0	0	0	0	0	0.068147	0.644667	0.000219	988
ENSG00000161911	TREML1	0	0	0.000131	0	0	0	0	0	0	0.004049	0	0	0	0	0.000426	0	0	0	0	0	0	0.068147	0.653333	0.000219	988
ENSG00000116977	LGALS8	0	0	0.000203	0	0.000291	0	0	0	0.00269	0	0	0	0	0	0.00142	0	0	0	0	0	0	0.068154	0.052	0.000219	989
ENSG00000182759	MAFA	0	0	0.00022	0.000246	0.000255	0.000408	0	0	0	0	0	0	0	0.001434	0.00204	0	0	0	0	0	0	0.068215	0.118	0.000219	990
ENSG00000163655	GMPS	0	0	0	0	0	0	0	0.002293	0	0	0	0	0	0	0	0	0	0	0.002308	0	0	0.068242	0.694	0.000219	991
ENSG00000145721	LIX1	0	0	5.1e-05	0	0	0	0	0.00454	0	0	0	0	0	0	0	0	0	0	0	0	0	0.068446	0.218	0.000219	992
ENSG00000104490	NCALD	0.002667	0	0.000219	0.000162	0	0	0	0	0	0	0	0	0	0.001542	0	0	0	0	0	0	0	0.068466	0.288667	0.000219	993
ENSG00000170417	TMEM182	0	0	0	0	0	0.000293	0	0.004294	0	0	0	0	0	0	0	0	0	0	0	0	0	0.0685	0.218667	0.000218	994
ENSG00000135077	HAVCR2	0	0	5.1e-05	0	0.000266	0	0.000414	0	0	0	0	0	0	0	0	0	0.003853	0	0	0	0	0.068507	0.682667	0.000218	995
ENSG00000182899	RPL35A	0.002208	0	0	0	0	0	0	0	0.000821	0	0	0	0	0	0.001553	0	0	0	0	0	0	0.068575	0.465333	0.000218	996
ENSG00000119280	C1orf198	0	0	0.000203	0	0	0.00019	0	0	0.002535	0	0	0	0	0	0.001655	0	0	0	0	0	0	0.068575	0.060667	0.000218	997
ENSG00000134200	TSHB	0	0	0	0	0	0.000322	0	0	0	0	0	0	0	0	0	0	0	0.004256	0	0	0	0.068636	0.531333	0.000218	998
ENSG00000156471	PTDSS1	0.00164	0	0.000216	5.2e-05	0.000167	5.3e-05	0	0	0.002447	0	0	0	0	0	0	0	0	0	0	0	0	0.068697	0.513333	0.000218	999
ENSG00000077522	ACTN2	0	0	0.000203	0	0.000261	0	0	0	0.00269	0	0	0	0	0	0.00142	0	0	0	0	0	0	0.068703	0.056667	0.000218	1000
ENSG00000158106	RHPN1	0	0	0.00022	0.000246	0.00029	0.000338	0	0	0	0	0	0	0	0.001434	0.00204	0	0	0	0	0	0	0.068825	0.133333	0.000218	1001
ENSG00000143061	IGSF3	0	0	0	0	0.000304	0	0	0	0	0	0	0	0	0	0	0	0	0.004256	0	0	0	0.068961	0.498667	0.000217	1002
ENSG00000116793	PHTF1	0	0	0	0	0.000302	0	0	0	0	0	0	0	0	0	0	0	0	0.004256	0	0	0	0.068995	0.506667	0.000217	1003
ENSG00000078070	MCCC1	0.002567	0	8.7e-05	0	0	0	0	0	0	0	0	0	0	0	0.001901	0	0	0	0	0	0	0.069049	0.132667	0.000217	1004
ENSG00000160957	RECQL4	0	0	0.00022	0.000162	0.000346	0.000346	0	0	0	0	0	0	0	0.001434	0.00204	0	0	0	0	0	0	0.069185	0.141333	0.000217	1005
ENSG00000134258	VTCN1	0	0	0	0	0	0.00029	0	0	0	0	0	0	0	0	0	0	0	0.004256	0	0	0	0.069226	0.549333	0.000216	1006
ENSG00000176208	ATAD5	0	0	5.1e-05	0	0.000315	0.000315	0.000441	0.003416	0	0	0	0	0	0	0	0	0	0	0	0	0	0.069395	0.320667	0.000216	1007
ENSG00000178719	GRINA	0.003481	0	0.00022	0.000162	0.000301	0.000375	0	0	0	0	0	0	0	0	0	0	0	0	0	0	0	0.069409	0.162	0.000216	1008
ENSG00000116824	CD2	0	0	0	0	0	0	0.000279	0	0	0	0	0	0	0	0	0	0	0.004256	0	0	0	0.069456	0.624	0.000216	1009
ENSG00000145191	EIF2B5	0.002721	0	0	0	0	0	0	0	0	0	0	0	0	0	0.00181	0	0	0	0	0	0	0.069538	0.129333	0.000216	1010
ENSG00000116957	TBCE	0	0	0.000205	0	0.000175	4e-05	0	0	0.00269	0	0	0	0	0	0.00142	0	0	0	0	0	0	0.069551	0.091333	0.000216	1011
ENSG00000156804	FBXO32	0	0	0.000222	0	0	0	0.000477	0	0	0	0	0	0	0.001616	0.002199	0	0	0	0	0	0	0.069843	0.002667	0.000215	1012
ENSG00000126226	PCID2	0	0	0	0	0	0	0	0	0	0	0	0.000229	0	2.5e-05	0	0	0	0.004256	0	0	0	0.06987	0.922	0.000215	1013
ENSG00000189376	C8orf76	0	0	0.000222	0	0.000213	0.000266	0	0	0	0	0	0	0	0.001607	0.002199	0	0	0	0	0	0	0.069904	0.004	0.000215	1014
ENSG00000134253	TRIM45	0	0	0	0	0.000166	8e-05	0	0	0	0	0	0	0	0	0	0	0	0.004256	0	0	0	0.069985	0.694	0.000214	1015
ENSG00000134242	PTPN22	0	0	0	0	0	0	0.000242	0	0	0	0	0	0	0	0	0	0	0.004256	0	0	0	0.07006	0.631333	0.000214	1016
ENSG00000081026	MAGI3	0	0	0	0	0.000239	0	0	0	0	0	0	0	0	0	0	0	0	0.004256	0	0	0	0.070175	0.550667	0.000214	1017
ENSG00000155087	ODF1	0.002721	0	0.000217	0	0	0	0	0	0	0	0	0	0	0.001555	0	0	0	0	0	0	0	0.070182	0.102667	0.000214	1018
ENSG00000168280	KIF5C	0	0	0	0	0	0	0	0.004494	0	0	0	0	0	0	0	0	0	0	0	0	0	0.070189	0.172	0.000214	1019
ENSG00000154764	WNT7A	0	0	0	0	0	0.000153	0	0.00434	0	0	0	0	0	0	0	0	0	0	0	0	0	0.070202	0.242	0.000214	1020
ENSG00000156831	NSMCE2	0	0	0	0	0	0	0	0	0	0	0	0.002265	0	0	0.002223	0	0	0	0	0	0	0.07029	0.474667	0.000214	1021
ENSG00000155097	ATP6V1C1	0.002721	0	0.000217	0	0	0	0	0	0	0	0	0	0	0.001542	0	0	0	0	0	0	0	0.070406	0.099333	0.000213	1022
ENSG00000185803	SLC52A2	0.003481	0	0.00022	0.000162	0.000328	0.000281	0	0	0	0	0	0	0	0	0	0	0	0	0	0	0	0.070534	0.18	0.000213	1023
ENSG00000188343	FAM92A1	0.001462	0	0.000216	0	0	0.000381	0	0	0.002411	0	0	0	0	0	0	0	0	0	0	0	0	0.070562	0.29	0.000213	1024
ENSG00000114744	COMMD2	0	0	0	0	0	0	0.000345	0.004124	0	0	0	0	0	0	0	0	0	0	0	0	0	0.070582	0.244667	0.000213	1025
ENSG00000178896	EXOSC4	0.003481	0	0.00022	0.000162	0.000296	0.00031	0	0	0	0	0	0	0	0	0	0	0	0	0	0	0	0.070589	0.167333	0.000213	1026
ENSG00000145194	ECE2	0.002567	0	8.7e-05	0	0	0	0	0	0	0	0	0	0	0	0.00181	0	0	0	0	0	0	0.07067	0.155333	0.000213	1027
ENSG00000147687	TATDN1	0	0	0	0	0	0	0	0	0	0	0	0.002265	0	0	0.002199	0	0	0	0	0	0	0.070704	0.474	0.000213	1028
ENSG00000132688	NES	0	0	0.000174	0	0	6.2e-05	0.000692	0	0	0	0	0.003536	0	0	0	0	0	0	0	0	0	0.070717	0.41	0.000213	1029
ENSG00000186106	ANKRD46	0.002721	0	0.000218	0	0	0	0	0	0	0	0	0	0	0.001522	0	0	0	0	0	0	0	0.070724	0.11	0.000212	1030
ENSG00000156162	DPY19L4	0.00164	0	0.000217	0	0	0	0.000185	0	0.002411	0	0	0	0	0	0	0	0	0	0	0	0	0.070928	0.329333	0.000212	1031
ENSG00000168118	RAB4A	0	0	0	0	0	0	0	0	0.002794	0	0	0	0	0	0.001655	0	0	0	0	0	0	0.071002	0.038	0.000212	1032
ENSG00000213029	SPHAR	0	0	0	0	0	0	0	0	0.002794	0	0	0	0	0	0.001655	0	0	0	0	0	0	0.071002	0.037333	0.000212	1032
ENSG00000054267	ARID4B	0	0	0.000206	0	0	0	0	0	0.00269	0	0	0	0	0	0.001553	0	0	0	0	0	0	0.071009	0.046667	0.000212	1033
ENSG00000124496	TRERF1	0	0	0.000131	0	0.00026	0	0	0	0	0.004049	0	0	0	0	0	0	0	0	0	0	0	0.071172	0.558667	0.000211	1034
ENSG00000071894	CPSF1	0.003481	0	0.00022	0.000162	0.000276	0.000301	0	0	0	0	0	0	0	0	0	0	0	0	0	0	0	0.071192	0.188667	0.000211	1035
ENSG00000077585	GPR137B	0	0	0.000203	0	0.000221	0	0	0	0.00259	0	0	0	0	0	0.00142	0	0	0	0	0	0	0.071382	0.074667	0.000211	1036
ENSG00000175182	FAM131A	0.002485	0	8.7e-05	0	0	4.7e-05	0	0	0	0	0	0	0	0	0.00181	0	0	0	0	0	0	0.071524	0.219333	0.000211	1037
ENSG00000034677	RNF19A	0.002667	0	0.000218	0	3e-05	0	0	0	0	0	0	0	0	0.001507	0	0	0	0	0	0	0	0.071667	0.142	0.000211	1038
ENSG00000167632	TRAPPC9	0.003632	0	0.000221	0.000284	0.00027	0	0	0	0	0	0	0	0	0	0	0	0	0	0	0	0	0.071945	0.152	0.00021	1039
ENSG00000090539	CHRD	0.002485	0	8.7e-05	0	0	2.5e-05	0	0	0	0	0	0	0	0	0.00181	0	0	0	0	0	0	0.071945	0.208	0.00021	1040
ENSG00000147650	LRP12	0.002831	0	0.000216	5.2e-05	0	0	0	0.001308	0	0	0	0	0	0	0	0	0	0	0	0	0	0.071945	0.706	0.00021	1041
ENSG00000152904	GGPS1	0	0	0.000205	0	8.9e-05	0	0	0	0.00269	0	0	0	0	0	0.00142	0	0	0	0	0	0	0.07202	0.075333	0.00021	1042
ENSG00000009307	CSDE1	0	0	0	0	0	0	0	0	0	0	0	0	0	0.000147	0	0	0	0.004256	0	0	0	0.072026	0.712	0.00021	1043
ENSG00000053524	MCF2L2	0.00241	0	8.7e-05	0	0	0	0	0	0	0	0	0	0	0	0.001901	0	0	0	0	0	0	0.072189	0.167333	0.000209	1044
ENSG00000153317	ASAP1	0.003683	0	0.000223	0.000246	0.000168	7.5e-05	0	0	0	0	0	0	0	0	0	0	0	0	0	0	0	0.072257	0.186	0.000209	1045
ENSG00000180543	TSPYL5	0.001691	0	0.000216	0	0	0	0	0	0.002486	0	0	0	0	0	0	0	0	0	0	0	0	0.072298	0.26	0.000209	1046
ENSG00000169436	COL22A1	0	0	0.000221	5.2e-05	0.000338	0	0.000164	0	0	0	0	0	0	0.00153	0.002087	0	0	0	0	0	0	0.072338	0.233333	0.000209	1047
ENSG00000116752	BCAS2	0	0	0	0	0	0	0	0	0	0	0	0	0	0.000133	0	0	0	0.004256	0	0	0	0.072426	0.708667	0.000209	1048
ENSG00000175984	DENND2C	0	0	0	0	0	0	0	0	0	0	0	0	0	0.000133	0	0	0	0.004256	0	0	0	0.072426	0.733333	0.000209	1048
ENSG00000116748	AMPD1	0	0	0	0	0	0	0	0	0	0	0	0	0	0.000133	0	0	0	0.004256	0	0	0	0.072426	0.707333	0.000209	1048
ENSG00000132692	BCAN	0	0	0.000174	0	0	7.2e-05	0.000602	0	0	0	0	0.003536	0	0	0	0	0	0	0	0	0	0.072562	0.4	0.000209	1049
ENSG00000090534	THPO	0.002485	0	8.7e-05	0	0	0	0	0	0	0	0	0	0	0	0.00181	0	0	0	0	0	0	0.072596	0.160667	0.000209	1050
ENSG00000112715	VEGFA	0	0	0.000125	0	0.000241	0.000203	0.000702	0	0	0	0	0.001968	0	0.001134	0	0	0	0	0	0	0	0.072772	0.592667	0.000208	1051
ENSG00000146223	RPL7L1	0	0	0.000125	0	7.4e-05	0.000124	0	0	0	0.004049	0	0	0	0	0	0	0	0	0	0	0	0.072813	0.600667	0.000208	1052
ENSG00000196132	MYT1	0.001027	0	0.000189	0.001171	0.000327	0.000261	0	0	0	0	0	0	0	0.001385	0	0	0	0	0	0	0	0.072996	0.442	0.000208	1053
ENSG00000102098	SCML2	0	0	0	0	0	0	6.4e-05	0.002709	0	0	0	0.001586	0	0	0	0	0	0	0	0	0	0.073023	0.782	0.000208	1054
ENSG00000141574	SECTM1	0	0	0.00019	0	0.000187	0	0	0	0.001666	0	0	0	0	0.001294	0.001017	0	0	0	0	0	0	0.073057	0.321333	0.000207	1055
ENSG00000116604	MEF2D	0	0	0.000174	0	0.000247	0.000396	0	0	0	0	0	0.003536	0	0	0	0	0	0	0	0	0	0.073105	0.382667	0.000207	1056
ENSG00000130703	OSBPL2	0.001027	0	0.000184	0.001095	3e-06	0	0	0	0.002039	0	0	0	0	0	0	0	0	0	0	0	0	0.073186	0.517333	0.000207	1057
ENSG00000117461	PIK3R3	0	0	0	0	0.000253	0	0	0.004094	0	0	0	0	0	0	0	0	0	0	0	0	0	0.073213	0.236	0.000207	1058
ENSG00000048544	MRPS10	0	0	0.000131	0	0.00012	3.4e-05	0	0	0	0.004049	0	0	0	0	0	0	0	0	0	0	0	0.073423	0.611333	0.000206	1059
ENSG00000163902	RPN1	0	0	0	0	0.000192	0	0.000273	0.001554	0	0	0	0	0	0	0	0	0	0	0.002308	0	0	0.073586	0.819333	0.000206	1060
ENSG00000101294	HM13	0	0	0.0001	0.000997	0.000245	0.000263	0.000346	0	0	0	0	0	0	0.001358	0.001017	0	0	0	0	0	0	0.07362	0.306667	0.000206	1061
ENSG00000185989	RASA3	0	0	0	0	0	0	0	0	0	0	0	0	0	6.9e-05	0	0	0	0.004256	0	0	0	0.073634	0.740667	0.000206	1062
ENSG00000198715	C1orf85	0	0	0.000174	0	0.000247	0	0.000367	0	0	0	0	0.003536	0	0	0	0	0	0	0	0	0	0.073667	0.391333	0.000206	1063
ENSG00000179886	TIGD5	0	0	0.00022	0.000284	0.000289	5.4e-05	0	0	0	0	0	0	0	0.001434	0.00204	0	0	0	0	0	0	0.073715	0.189333	0.000206	1064
ENSG00000124659	TBCC	0	0	0.000125	0	0.000146	0	0	0	0	0.004049	0	0	0	0	0	0	0	0	0	0	0	0.073715	0.567333	0.000206	1065
ENSG00000143669	LYST	0	0	0.000203	0	0	0	0	0	0.00269	0	0	0	0	0	0.00142	0	0	0	0	0	0	0.073857	0.077333	0.000205	1066
ENSG00000116984	MTR	0	0	0.000203	0	0	0	0	0	0.00269	0	0	0	0	0	0.00142	0	0	0	0	0	0	0.073857	0.060667	0.000205	1066
ENSG00000155090	KLF10	0.002762	0	0	0	0	0	0	0	0	0	0	0	0	0.001549	0	0	0	0	0	0	0	0.073891	0.101333	0.000205	1067
ENSG00000176155	CCDC57	0	0	0.000191	0	0	6.8e-05	0	0	0.001645	0	0	0	0	0.001308	0.001092	0	0	0	0	0	0	0.074054	0.366667	0.000205	1068
ENSG00000141551	CSNK1D	0	0	0.000189	0	0.000113	0	0	0	0.001683	0	0	0	0	0.001299	0.001017	0	0	0	0	0	0	0.074115	0.349333	0.000205	1069
ENSG00000114867	EIF4G1	0.002485	0	0	0	0	0	0	0	0	0	0	0	0	0	0.00181	0	0	0	0	0	0	0.074257	0.152	0.000205	1070
ENSG00000151503	NCAPD3	0	0	4e-05	0	0.000166	0.000194	0.000254	0.003632	0	0	0	0	0	0	0	0	0	0	0	0	0	0.074461	0.373333	0.000204	1071
ENSG00000132297	HHLA1	0.003642	0	0.000222	0.000162	0	0.00026	0	0	0	0	0	0	0	0	0	0	0	0	0	0	0	0.074468	0.169333	0.000204	1072
ENSG00000073803	MAP3K13	0.002358	0	8.7e-05	0	2.5e-05	0	0	0	0	0	0	0	0	0	0.00181	0	0	0	0	0	0	0.074563	0.206	0.000204	1073
ENSG00000174442	ZWILCH	0	0	0	0	0	0	0	0.004278	0	0	0	0	0	0	0	0	0	0	0	0	0	0.07463	0.234667	0.000204	1074
ENSG00000147804	SLC39A4	0.003481	0	0.000221	0.000162	0.000317	9.4e-05	0	0	0	0	0	0	0	0	0	0	0	0	0	0	0	0.074698	0.234	0.000204	1075
ENSG00000127241	MASP1	0.001972	0	8.3e-05	0	0	0	0.000488	0	0	0	0	0	0	0	0.001727	0	0	0	0	0	0	0.074793	0.260667	0.000203	1076
ENSG00000134262	AP4B1	0	0	0	0	9e-06	0	0	0	0	0	0	0	0	0	0	0	0	0.004256	0	0	0	0.074854	0.738	0.000203	1077
ENSG00000197858	GPAA1	0.003481	0	0.00022	0.000162	0.000288	0.000108	0	0	0	0	0	0	0	0	0	0	0	0	0	0	0	0.075024	0.215333	0.000203	1078
ENSG00000167700	MFSD3	0	0	0.00022	0.000162	0.000323	7.8e-05	0	0	0	0	0	0	0	0.001434	0.00204	0	0	0	0	0	0	0.075078	0.208	0.000203	1079
ENSG00000081019	RSBN1	0	0	0	0	0	0	0	0	0	0	0	0	0	0	0	0	0	0.004256	0	0	0	0.07537	0.732	0.000203	1080
ENSG00000188761	BCL2L15	0	0	0	0	0	0	0	0	0	0	0	0	0	0	0	0	0	0.004256	0	0	0	0.07537	0.72	0.000203	1080
ENSG00000163349	HIPK1	0	0	0	0	0	0	0	0	0	0	0	0	0	0	0	0	0	0.004256	0	0	0	0.07537	0.724	0.000203	1080
ENSG00000134207	SYT6	0	0	0	0	0	0	0	0	0	0	0	0	0	0	0	0	0	0.004256	0	0	0	0.07537	0.722667	0.000203	1080
ENSG00000198765	SYCP1	0	0	0	0	0	0	0	0	0	0	0	0	0	0	0	0	0	0.004256	0	0	0	0.07537	0.724667	0.000203	1080
ENSG00000134198	TSPAN2	0	0	0	0	0	0	0	0	0	0	0	0	0	0	0	0	0	0.004256	0	0	0	0.07537	0.718	0.000203	1080
ENSG00000163399	ATP1A1	0	0	0	0	0	0	0	0	0	0	0	0	0	0	0	0	0	0.004256	0	0	0	0.07537	0.713333	0.000203	1080
ENSG00000198162	MAN1A2	0	0	0	0	0	0	0	0	0	0	0	0	0	0	0	0	0	0.004256	0	0	0	0.07537	0.735333	0.000203	1080
ENSG00000183508	FAM46C	0	0	0	0	0	0	0	0	0	0	0	0	0	0	0	0	0	0.004256	0	0	0	0.07537	0.739333	0.000203	1080
ENSG00000156467	UQCRB	0.001592	0	0.000216	0	0	0	0	0	0.002447	0	0	0	0	0	0	0	0	0	0	0	0	0.075376	0.285333	0.000203	1081
ENSG00000163904	SENP2	0.002358	0	8.7e-05	0	0	0	0	0	0	0	0	0	0	0	0.00181	0	0	0	0	0	0	0.075376	0.204	0.000203	1082
ENSG00000027869	SH2D2A	0	0	0.000174	0	0.00023	0.000314	0	0	0	0	0	0.003536	0	0	0	0	0	0	0	0	0	0.075424	0.361333	0.000203	1083
ENSG00000022355	GABRA1	0	0	5.1e-05	0	0	0.000348	0	0	0	0	0	0	0	0	0	0	0.003853	0	0	0	0	0.075424	0.686667	0.000203	1084
ENSG00000143319	ISG20L2	0	0	0.000174	0	0.000305	0.000238	0	0	0	0	0	0.003536	0	0	0	0	0	0	0	0	0	0.075431	0.388667	0.000203	1085
ENSG00000118513	MYB	0	0	0.000136	0	0	0	4.5e-05	0	0.00013	0.001633	0	0	0	0	0	0	0	0	0.002308	0	0	0.075437	0.968	0.000202	1086
ENSG00000183763	TRAIP	0	0	0	0	0.000244	0.000328	0	0.003678	0	0	0	0	0	0	0	0	0	0	0	0	0	0.075478	0.302667	0.000202	1087
ENSG00000101182	PSMA7	0.000383	0	0.000184	0.001095	0.000191	0.000328	0	0	0.002068	0	0	0	0	0	0	0	0	0	0	0	0	0.075478	0.597333	0.000202	1088
ENSG00000187037	GPR141	0	0	6e-05	0	0	0	0	0.004186	0	0	0	0	0	0	0	0	0	0	0	0	0	0.075539	0.256667	0.000202	1089
ENSG00000134882	UBAC2	0	0	0.000141	0.001574	0.00014	0.000223	0	0	0	0	0	0	0	0	0	0	0	0.002168	0	0	0	0.075539	0.743333	0.000202	1090
ENSG00000170619	COMMD5	0	0	0.00022	0.000162	0	0.000322	0	0	0	0	0	0	0	0.001488	0.00204	0	0	0	0	0	0	0.075756	0.18	0.000201	1091
ENSG00000145864	GABRB2	0	0	6.7e-05	0	0	0.00031	0	0	0	0	0	0	0	0	0	0	0.003853	0	0	0	0	0.07577	0.676667	0.000201	1092
ENSG00000183722	LHFP	0	0	0.000141	0.001668	0	0	0.000112	0	0	0	0	0	0	0	0	0	0	0	0.002308	0	0	0.075797	0.388	0.000201	1093
ENSG00000085999	RAD54L	0	0	0	0	0.000342	0	0.00042	0.003463	0	0	0	0	0	0	0	0	0	0	0	0	0	0.075844	0.341333	0.000201	1094
ENSG00000054282	SDCCAG8	0	0	0.000206	0	0	0	0	0	0.00259	0	0	0	0	0	0.00142	0	0	0	0	0	0	0.075966	0.080667	0.000201	1095
ENSG00000147689	FAM83A	0	0	0.000222	0	0	0.000188	0	0	0	0	0	0	0	0.001607	0.002199	0	0	0	0	0	0	0.075993	0.01	0.000201	1096
ENSG00000086619	ERO1LB	0	0	0.000203	0	0	0	0	0	0.00259	0	0	0	0	0	0.00142	0	0	0	0	0	0	0.076027	0.094667	0.000201	1097
ENSG00000153767	GTF2E1	0	0	0	0	0.000193	2.7e-05	0	0.003986	0	0	0	0	0	0	0	0	0	0	0	0	0	0.076177	0.326	0.0002	1098
ENSG00000183808	RBM12B	0.001462	0	0.000216	0	7.9e-05	0	0	0	0.002447	0	0	0	0	0	0	0	0	0	0	0	0	0.076197	0.307333	0.0002	1099
ENSG00000177570	SAMD12	0	0	0.000222	0	0.000283	0	0	0	0	0	0	0	0	0.001587	0.002109	0	0	0	0	0	0	0.076258	0.004667	0.0002	1100
ENSG00000055163	CYFIP2	0	0	5.1e-05	0	0.000291	0	0	0	0	0	0	0	0	0	0	0	0.003853	0	0	0	0	0.076346	0.688667	0.0002	1101
ENSG00000167702	KIFC2	0	0	0.00022	0.000162	0	0.000339	0	0	0	0	0	0	0	0.001434	0.00204	0	0	0	0	0	0	0.076366	0.192667	0.0002	1102
ENSG00000135773	CAPN9	0	0	0	0	0	0	0	0	0.002535	0	0	0	0	0	0.001655	0	0	0	0	0	0	0.076434	0.075333	0.000199	1103
ENSG00000182118	FAM89A	0	0	0	0	0	0	0	0	0.002535	0	0	0	0	0	0.001655	0	0	0	0	0	0	0.076434	0.067333	0.000199	1103
ENSG00000163382	APOA1BP	0	0	0.000174	0	0.000317	0.000163	0	0	0	0	0	0.003536	0	0	0	0	0	0	0	0	0	0.076441	0.396667	0.000199	1104
ENSG00000048545	GUCA1A	0	0	0.000131	0	0	6e-06	0	0	0	0.004049	0	0	0	0	0	0	0	0	0	0	0	0.076502	0.611333	0.000199	1105
ENSG00000024048	UBR2	0	0	0.000136	0	0	0	0	0	0	0.004049	0	0	0	0	0	0	0	0	0	0	0	0.076516	0.569333	0.000199	1106
ENSG00000137413	TAF8	0	0	0.000136	0	0	0	0	0	0	0.004049	0	0	0	0	0	0	0	0	0	0	0	0.076516	0.568	0.000199	1106
ENSG00000171045	TSNARE1	0	0	0.000221	0.000246	3e-06	0.000225	0	0	0	0	0	0	0	0.00153	0.001955	0	0	0	0	0	0	0.076597	0.224	0.000199	1107
ENSG00000165556	CDX2	0	0	0.00015	0.001722	0	0	0	0	0	0	0	0	0	0	0	0	0	0	0.002308	0	0	0.076617	0.266	0.000199	1108
ENSG00000112619	PRPH2	0	0	0.000131	0	0	0	0	0	0	0.004049	0	0	0	0	0	0	0	0	0	0	0	0.076624	0.589333	0.000199	1109
ENSG00000163472	TMEM79	0	0	0.000174	0	0.00032	5.2e-05	9.6e-05	0	0	0	0	0.003536	0	0	0	0	0	0	0	0	0	0.076658	0.449333	0.000199	1110
ENSG00000143320	CRABP2	0	0	0.000174	0	0.00034	0.000126	0	0	0	0	0	0.003536	0	0	0	0	0	0	0	0	0	0.076665	0.412667	0.000199	1111
ENSG00000183856	IQGAP3	0	0	0.000174	0	0	0	0.000465	0	0	0	0	0.003536	0	0	0	0	0	0	0	0	0	0.076699	0.406	0.000199	1112
ENSG00000143314	MRPL24	0	0	0.000174	0	0.00028	0.000179	0	0	0	0	0	0.003536	0	0	0	0	0	0	0	0	0	0.076848	0.392667	0.000198	1113
ENSG00000173762	CD7	0	0	0.00019	0	0	0	0	0	0.001666	0	0	0	0	0.001294	0.001017	0	0	0	0	0	0	0.076848	0.324	0.000198	1114
ENSG00000179950	PUF60	0.003557	0	0.00022	0.000162	0.000218	7e-06	0	0	0	0	0	0	0	0	0	0	0	0	0	0	0	0.076963	0.274	0.000198	1115
ENSG00000043355	ZIC2	0	0	0.000145	0.00146	0.000187	0.000203	0	0	0	0	0	0	0	0	0	0	0	0.002168	0	0	0	0.077011	0.743333	0.000198	1116
ENSG00000163468	CCT3	0	0	0.000174	0	0.000312	7.6e-05	6e-05	0	0	0	0	0.003536	0	0	0	0	0	0	0	0	0	0.077079	0.470667	0.000198	1117
ENSG00000184428	TOP1MT	0	0	0.00022	0.000246	4.1e-05	0.000133	0	0	0	0	0	0	0	0.001472	0.00204	0	0	0	0	0	0	0.07718	0.244	0.000198	1118
ENSG00000040341	STAU2	0	0	0.000215	0	2.6e-05	0	0	0.001954	0.001951	0	0	0	0	0	0	0	0	0	0	0	0	0.077262	0.582667	0.000197	1119
ENSG00000180900	SCRIB	0.003481	0	0.00022	0.000162	0.000163	0.00012	0	0	0	0	0	0	0	0	0	0	0	0	0	0	0	0.077329	0.254	0.000197	1120
ENSG00000160818	GPATCH4	0	0	0.000174	0	0.000143	0.000292	0	0	0	0	0	0.003536	0	0	0	0	0	0	0	0	0	0.077363	0.378667	0.000197	1121
ENSG00000213468	RP11-453F18__B.1	0	0	0	0	0.000127	0.000307	0.000477	0.003232	0	0	0	0	0	0	0	0	0	0	0	0	0	0.077418	0.38	0.000197	1122
ENSG00000164941	INTS8	0.001592	0	0	0	0	0	5.2e-05	0	0.002486	0	0	0	0	0	0	0	0	0	0	0	0	0.077689	0.386	0.000197	1123
ENSG00000164756	SLC30A8	0	0	0.000222	0	0.000227	0	0	0	0	0	0	0	0	0.001571	0.002109	0	0	0	0	0	0	0.077689	0.014667	0.000197	1124
ENSG00000006530	AGK	0	0	7.1e-05	0	0.00014	0.000189	0	0.003724	0	0	0	0	0	0	0	0	0	0	0	0	0	0.077791	0.342	0.000196	1125
ENSG00000147813	NAPRT1	0	0	0.00022	0.000284	0.000141	0	0	0	0	0	0	0	0	0.001434	0.00204	0	0	0	0	0	0	0.077886	0.192	0.000196	1126
ENSG00000186197	EDARADD	0	0	0	0	0	0	0	0	0.00269	0	0	0	0	0	0.00142	0	0	0	0	0	0	0.078055	0.086	0.000196	1127
ENSG00000165194	PCDH19	0	0	0	0	0	0	0	0.004109	0	0	0	0	0	0	0	0	0	0	0	0	0	0.078103	0.268667	0.000196	1128
ENSG00000150907	FOXO1	0	0	0.000131	0.001668	0	0	0	0	0	0	0	0	0	0	0	0	0	0	0.002308	0	0	0.078143	0.292667	0.000196	1129
ENSG00000113905	HRG	0.001972	0	8.3e-05	0	0	0.000323	0	0	0	0	0	0	0	0	0.001727	0	0	0	0	0	0	0.07817	0.271333	0.000195	1130
ENSG00000139800	ZIC5	0	0	0.000145	0.00146	0	0.000324	0	0	0	0	0	0	0	0	0	0	0	0.002168	0	0	0	0.07832	0.748667	0.000195	1131
ENSG00000114279	FGF12	0.001869	0	0.0001	0	0	0	0	0	0.000702	0	0	0	0	0	0.00142	0	0	0	0	0	0	0.078401	0.606	0.000195	1132
ENSG00000079112	CDH17	0.001462	0	0.000216	0	0	0	0	0	0.002411	0	0	0	0	0	0	0	0	0	0	0	0	0.078476	0.328667	0.000195	1133
ENSG00000169439	SDC2	0.00164	0	0	0	0	0	0	0	0.002447	0	0	0	0	0	0	0	0	0	0	0	0	0.078503	0.310667	0.000195	1134
ENSG00000164758	MED30	0	0	0.000222	0	0	0.000153	0	0	0	0	0	0	0	0.001571	0.00214	0	0	0	0	0	0	0.078523	0.018	0.000195	1135
ENSG00000090530	LEPREL1	0.001869	0	9.3e-05	0	0	0	0.000468	0	0	0	0	0	0	0	0.001655	0	0	0	0	0	0	0.078557	0.336667	0.000194	1136
ENSG00000136514	RTP4	0.001869	0	8.3e-05	0	0	0	0.0004	0	0	0	0	0	0	0	0.001727	0	0	0	0	0	0	0.078665	0.306667	0.000194	1137
ENSG00000171700	RGS19	0.001027	0	0.000187	0.001171	0.000308	0	0	0	0	0	0	0	0	0.001385	0	0	0	0	0	0	0	0.078713	0.458667	0.000194	1138
ENSG00000234616	JRK	0.003358	0	0.00022	0.000246	0.000118	0.000136	0	0	0	0	0	0	0	0	0	0	0	0	0	0	0	0.078713	0.264	0.000194	1139
ENSG00000171757	LRRC34	0	0	6.7e-05	0	0	0.0004	0	0	0.000821	0	0	0	0	0.000835	0.001937	0	0	0	0	0	0	0.079059	0.442	0.000193	1140
ENSG00000101180	HRH3	0.000678	0	0.00018	0.001095	0	6.6e-05	0	0	0.002039	0	0	0	0	0	0	0	0	0	0	0	0	0.079086	0.635333	0.000193	1141
ENSG00000183765	CHEK2	0	0	0	0	0	0	0.000562	0.003493	0	0	0	0	0	0	0	0	0	0	0	0	0	0.07914	0.367333	0.000193	1142
ENSG00000134802	SLC43A3	0	0	0	0	0	0	0.000665	0.003386	0	0	0	0	0	0	0	0	0	0	0	0	0	0.079215	0.338	0.000193	1143
ENSG00000112599	GUCA1B	0	0	0	0	0	0	0	0	0	0.004049	0	0	0	0	0	0	0	0	0	0	0	0.079391	0.632667	0.000193	1144
ENSG00000171960	PPIH	0	0	0	0	0	0	0	0.003432	0	0	0	0	0	0	0.000616	0	0	0	0	0	0	0.079411	0.473333	0.000193	1145
ENSG00000166289	PLEKHF1	0.003026	0	0	0	0	0.000102	0	0	0.000298	0	0	0	0	0	0.000616	0	0	0	0	0	0	0.079479	0.644	0.000192	1146
ENSG00000066827	ZFAT	0	0	0.000221	0.000162	0	0	0	0	0	0	0	0	0	0.001549	0.002109	0	0	0	0	0	0	0.079479	0.171333	0.000192	1147
ENSG00000147724	FAM135B	0	0	0.000221	5.2e-05	0.00014	0	0	0	0	0	0	0	0	0.001538	0.002087	0	0	0	0	0	0	0.07975	0.211333	0.000192	1148
ENSG00000041802	LSG1	0.001972	0	0.000107	0	0.000153	0	0.00025	0	0	0	0	0	0	0	0.001553	0	0	0	0	0	0	0.079784	0.398667	0.000192	1149
ENSG00000091127	PUS7	0	0	3.1e-05	0	0.000107	0.000341	0	0.003555	0	0	0	0	0	0	0	0	0	0	0	0	0	0.079784	0.382	0.000192	1150
ENSG00000125510	OPRL1	0.001027	0	0.0002	0.001224	9e-05	0.000108	0	0	0	0	0	0	0	0.001385	0	0	0	0	0	0	0	0.079825	0.556	0.000192	1151
ENSG00000231566	RP5-1158E12.3	0	0	0	0	0	0	0	0.004032	0	0	0	0	0	0	0	0	0	0	0	0	0	0.079859	0.280667	0.000192	1152
ENSG00000156876	SASS6	0	0	0	0	0	0	0.000292	0.00374	0	0	0	0	0	0	0	0	0	0	0	0	0	0.079859	0.322667	0.000192	1153
ENSG00000158773	USF1	0	0	0.000184	0	0.00021	0	0	0.001339	0.002288	0	0	0	0	0	0	0	0	0	0	0	0	0.080028	0.6	0.000191	1154
ENSG00000092758	COL9A3	0.000383	0	0.000184	0.001095	0	0.000343	0	0	0.002011	0	0	0	0	0	0	0	0	0	0	0	0	0.080103	0.598	0.000191	1155
ENSG00000132702	HAPLN2	0	0	0.000174	0	0	0.000296	0	0	0	0	0	0.003536	0	0	0	0	0	0	0	0	0	0.080354	0.398	0.000191	1156
ENSG00000100311	PDGFB	0	0	0.000107	0	0.000111	0.000127	0	0	0	0	0	0	0.00135	0	0	0	0	0	0.002308	0	0	0.080395	0.847333	0.000191	1157
ENSG00000177335	C8orf31	0	0	0.00022	0.000246	0	8.7e-05	0	0	0	0	0	0	0	0.001472	0.001978	0	0	0	0	0	0	0.080422	0.244	0.000191	1158
ENSG00000104903	LYL1	0.001691	0	0	0	0	0	0	0	0	0	0	0	0	0	0	0	0	0	0.002308	0	0	0.080483	0.663333	0.00019	1159
ENSG00000060718	COL11A1	0	0	0	0	0.000363	0.000417	0	0.003216	0	0	0	0	0	0	0	0	0	0	0	0	0	0.080503	0.352667	0.00019	1160
ENSG00000160972	PPP1R16A	0	0	0.00022	0.000162	0.000139	0	0	0	0	0	0	0	0	0.001434	0.00204	0	0	0	0	0	0	0.080557	0.21	0.00019	1161
ENSG00000125968	ID1	0	0	0.0001	0.000997	0	0	0.00052	0	0	0	0	0	0	0.001358	0.001017	0	0	0	0	0	0	0.080591	0.304667	0.00019	1162
ENSG00000237978	RP11-385J1.2	0	0	9.1e-05	0	0	0	0	0.003894	0	0	0	0	0	0	0	0	0	0	0	0	0	0.080754	0.31	0.00019	1163
ENSG00000163584	RPL22L1	0	0	6.7e-05	0	0	0.000372	0	0	0.000821	0	0	0	0	0.000816	0.001901	0	0	0	0	0	0	0.080924	0.472667	0.000189	1164
ENSG00000173890	GPR160	0	0	6.7e-05	0	0.000322	0	0	0	0.000821	0	0	0	0	0.000826	0.001937	0	0	0	0	0	0	0.08108	0.465333	0.000189	1165
ENSG00000205268	PDE7A	0	0	0.000213	0	0	0	0	0.003755	0	0	0	0	0	0	0	0	0	0	0	0	0	0.08112	0.317333	0.000189	1166
ENSG00000100503	NIN	0	0	3e-06	0	0.00022	0	0	0	0.001436	0	0	0	0	0	0	0	0	0	0.002308	0	0	0.081127	0.644	0.000189	1167
ENSG00000060491	OGFR	0.000678	0	0.000184	0.001095	0	0	0	0	0.002011	0	0	0	0	0	0	0	0	0	0	0	0	0.081134	0.574	0.000189	1168
ENSG00000105171	POP4	0.003033	0	0	0	1.6e-05	0	0	0	0.000298	0	0	0	0	0	0.000616	0	0	0	0	0	0	0.081276	0.676	0.000189	1169
ENSG00000189030	VHLL	0	0	0.000174	0	9.2e-05	0.000161	0	0	0	0	0	0.003536	0	0	0	0	0	0	0	0	0	0.081276	0.427333	0.000189	1170
ENSG00000184979	USP18	0	0	0	0	0.000314	0	0.000394	0.003247	0	0	0	0	0	0	0	0	0	0	0	0	0	0.081419	0.374667	0.000188	1171
ENSG00000022567	SLC45A4	0	0	0.000221	0.000246	0	0	0	0	0	0	0	0	0	0.001507	0.001978	0	0	0	0	0	0	0.081514	0.194667	0.000188	1172
ENSG00000104472	CHRAC1	0	0	0.000221	5.2e-05	8.3e-05	6.7e-05	0	0	0	0	0	0	0	0.001542	0.001978	0	0	0	0	0	0	0.081724	0.329333	0.000188	1173
ENSG00000160783	PMF1	0	0	0.000174	0	0.000232	0	0	0	0	0	0	0.003536	0	0	0	0	0	0	0	0	0	0.081751	0.419333	0.000188	1174
ENSG00000125245	GPR18	0	0	0.000141	0.001327	0.000305	0	0	0	0	0	0	0	0	0	0	0	0	0.002168	0	0	0	0.081771	0.76	0.000188	1175
ENSG00000164318	EGFLAM	0	0	4.4e-05	0	0	0.000247	0	0.003647	0	0	0	0	0	0	0	0	0	0	0	0	0	0.081839	0.340667	0.000188	1176
ENSG00000152767	FARP1	0	0	0.000145	0.001327	0.000214	8.5e-05	0	0	0	0	0	0	0	0	0	0	0	0.002168	0	0	0	0.081866	0.743333	0.000188	1177
ENSG00000160785	SLC25A44	0	0	0.000174	0	0.000227	0	0	0	0	0	0	0.003536	0	0	0	0	0	0	0	0	0	0.081887	0.399333	0.000187	1178
ENSG00000102221	JADE3	0	0	0	0	0.000204	0.000353	0.000189	0.003186	0	0	0	0	0	0	0	0	0	0	0	0	0	0.081968	0.431333	0.000187	1179
ENSG00000143324	XPR1	0	0	0.00018	0	4.2e-05	0	0	0.003709	0	0	0	0	0	0	0	0	0	0	0	0	0	0.081968	0.348667	0.000187	1180
ENSG00000163347	CLDN1	0.001766	0	9.1e-05	0	0	0.000417	0	0	0	0	0	0	0	0	0.001655	0	0	0	0	0	0	0.082049	0.331333	0.000187	1181
ENSG00000179632	MAF1	0	0	0.00022	0.000162	7.1e-05	0	0	0	0	0	0	0	0	0.001434	0.00204	0	0	0	0	0	0	0.082076	0.264	0.000187	1182
ENSG00000227184	EPPK1	0.003543	0	0.00022	0.000162	0	0	0	0	0	0	0	0	0	0	0	0	0	0	0	0	0	0.082104	0.216	0.000187	1183
ENSG00000178209	PLEC	0.003543	0	0.00022	0.000162	0	0	0	0	0	0	0	0	0	0	0	0	0	0	0	0	0	0.082104	0.224667	0.000187	1183
ENSG00000182851	GPIHBP1	0	0	0.00022	0.000246	0	0	0	0	0	0	0	0	0	0.001472	0.001978	0	0	0	0	0	0	0.082327	0.189333	0.000186	1184
ENSG00000113946	CLDN16	0.001766	0	9.3e-05	0	0	0.000401	0	0	0	0	0	0	0	0	0.001655	0	0	0	0	0	0	0.082327	0.320667	0.000186	1185
ENSG00000060237	WNK1	0.001311	0	7.5e-05	0	0.000135	0.000103	0	0	0	0	0	0	0	0.000869	0.00142	0	0	0	0	0	0	0.082341	0.645333	0.000186	1186
ENSG00000171840	NINJ2	0.001362	0	3.1e-05	0	0.000261	0.000105	0	0	0	0	0	0	0	0.000866	0.001284	0	0	0	0	0	0	0.082416	0.632667	0.000186	1187
ENSG00000101161	PRPF6	0.001027	0	0.000187	0.001171	8.6e-05	5.2e-05	0	0	0	0	0	0	0	0.001385	0	0	0	0	0	0	0	0.082443	0.590667	0.000186	1188
ENSG00000170613	FAM71B	0	0	5.1e-05	0	0	0	0	0	0	0	0	0	0	0	0	0	0.003853	0	0	0	0	0.082504	0.664667	0.000186	1189
ENSG00000155868	MED7	0	0	5.1e-05	0	0	0	0	0	0	0	0	0	0	0	0	0	0.003853	0	0	0	0	0.082504	0.723333	0.000186	1189
ENSG00000118322	ATP10B	0	0	5.1e-05	0	0	0	0	0	0	0	0	0	0	0	0	0	0.003853	0	0	0	0	0.082504	0.705333	0.000186	1189
ENSG00000145863	GABRA6	0	0	5.1e-05	0	0	0	0	0	0	0	0	0	0	0	0	0	0.003853	0	0	0	0	0.082504	0.695333	0.000186	1189
ENSG00000101190	TCFL5	0.000383	0	0.000184	0.001095	0	0.000258	0	0	0.001983	0	0	0	0	0	0	0	0	0	0	0	0	0.082531	0.666	0.000186	1190
ENSG00000196189	SEMA4A	0	0	0.000174	0	0.000193	0	0	0	0	0	0	0.003536	0	0	0	0	0	0	0	0	0	0.082544	0.428667	0.000186	1191
ENSG00000133657	ATP13A3	0.001972	0	0.000107	0	0.00019	7.9e-05	0	0	0	0	0	0	0	0	0.001553	0	0	0	0	0	0	0.082544	0.384667	0.000186	1192
ENSG00000197363	ZNF517	0	0	0.00022	0.000162	0	0	0	0	0	0	0	0	0	0.001472	0.00204	0	0	0	0	0	0	0.082714	0.219333	0.000185	1193
ENSG00000185122	HSF1	0.003481	0	0.00022	0.000162	2.9e-05	0	0	0	0	0	0	0	0	0	0	0	0	0	0	0	0	0.082761	0.262	0.000185	1194
ENSG00000198952	SMG5	0	0	0.000174	0	0.000182	0	0	0	0	0	0	0.003536	0	0	0	0	0	0	0	0	0	0.082761	0.386667	0.000185	1195
ENSG00000164934	DCAF13	0.002797	0	0.000216	5.2e-05	0.000128	0.000336	0.00036	0	0	0	0	0	0	0	0	0	0	0	0	0	0	0.082775	0.422	0.000185	1196
ENSG00000145192	AHSG	0.002074	0	8.3e-05	0	0	0	0	0	0	0	0	0	0	0	0.001727	0	0	0	0	0	0	0.082877	0.286667	0.000185	1197
ENSG00000090512	FETUB	0.002074	0	8.3e-05	0	0	0	0	0	0	0	0	0	0	0	0.001727	0	0	0	0	0	0	0.082877	0.303333	0.000185	1197
ENSG00000113889	KNG1	0.002074	0	8.3e-05	0	0	0	0	0	0	0	0	0	0	0	0.001727	0	0	0	0	0	0	0.082877	0.283333	0.000185	1197
ENSG00000073849	ST6GAL1	0.002074	0	8.3e-05	0	0	0	0	0	0	0	0	0	0	0	0.001727	0	0	0	0	0	0	0.082877	0.294	0.000185	1197
ENSG00000189058	APOD	0.002328	0	0	0	0	0	0	0	0	0	0	0	0	0	0.001553	0	0	0	0	0	0	0.082945	0.25	0.000185	1198
ENSG00000180155	LYNX1	0	0	0.00022	0.000246	0	0	0	0	0	0	0	0	0	0.001434	0.001978	0	0	0	0	0	0	0.082999	0.22	0.000185	1199
ENSG00000196700	ZNF512B	0.001027	0	0.000187	0.001171	8.9e-05	0	0	0	0	0	0	0	0	0.001402	0	0	0	0	0	0	0	0.083033	0.524	0.000185	1200
ENSG00000160948	VPS28	0.003358	0	0.00022	0.000162	0.000131	0	0	0	0	0	0	0	0	0	0	0	0	0	0	0	0	0.083189	0.272667	0.000184	1201
ENSG00000149657	LSM14B	0.000383	0	0.000184	0.001095	0.00014	0	0	0	0.002068	0	0	0	0	0	0	0	0	0	0	0	0	0.083202	0.643333	0.000184	1202
ENSG00000160781	PAQR6	0	0	0.000174	0	0.00016	0	0	0	0	0	0	0.003536	0	0	0	0	0	0	0	0	0	0.083223	0.431333	0.000184	1203
ENSG00000172061	LRRC15	0.001869	0	0.000107	0	0.000339	0	0	0	0	0	0	0	0	0	0.001553	0	0	0	0	0	0	0.083256	0.327333	0.000184	1204
ENSG00000198276	UCKL1	0.000678	0	0.000184	0.001171	0.000139	0.000294	0	0	0	0	0	0	0	0.001402	0	0	0	0	0	0	0	0.083263	0.605333	0.000184	1205
ENSG00000158850	B4GALT3	0	0	0.000184	0	0.000317	0	0	0.001077	0.002288	0	0	0	0	0	0	0	0	0	0	0	0	0.083304	0.634667	0.000184	1206
ENSG00000132677	RHBG	0	0	0.000174	0	0.000154	0	0	0	0	0	0	0.003536	0	0	0	0	0	0	0	0	0	0.083345	0.414	0.000184	1207
ENSG00000268119	CTD-2561J22.5	0	0	0	0	0	0	0	0.003863	0	0	0	0	0	0	0	0	0	0	0	0	0	0.083358	0.312	0.000184	1208
ENSG00000101181	MTG2	0	0	0.000184	0.001095	0.000262	0.000283	0	0	0.002039	0	0	0	0	0	0	0	0	0	0	0	0	0.083399	0.164667	0.000184	1209
ENSG00000125249	RAP2A	0	0	0.000147	0.001327	0	0.000214	0	0	0	0	0	0	0	0	0	0	0	0.002168	0	0	0	0.083507	0.755333	0.000184	1210
ENSG00000169427	KCNK9	0	0	0.000221	5.2e-05	0	0	0	0	0	0	0	0	0	0.001535	0.00204	0	0	0	0	0	0	0.083806	0.222667	0.000183	1211
ENSG00000197114	ZGPAT	0.001027	0	0.00018	0.001171	7.4e-05	0	0	0	0	0	0	0	0	0.001395	0	0	0	0	0	0	0	0.083813	0.532	0.000183	1212
ENSG00000137161	CNPY3	0	0	0.000125	0	0.000213	0	0	0	0	0.003497	0	0	0	0	0	0	0	0	0	0	0	0.084104	0.666667	0.000183	1213
ENSG00000149257	SERPINH1	0	0	0	0	0	0	0.000702	0.003078	0	0	0	0	0	0	5.2e-05	0	0	0	0	0	0	0.084179	0.598667	0.000182	1214
ENSG00000114491	UMPS	0	0	0	0	5.1e-05	3.2e-05	0.00024	0.003509	0	0	0	0	0	0	0	0	0	0	0	0	0	0.084213	0.456	0.000182	1215
ENSG00000168795	ZBTB5	0	0	0	0	1e-05	5e-05	0	0.00377	0	0	0	0	0	0	0	0	0	0	0	0	0	0.08424	0.376	0.000182	1216
ENSG00000171552	BCL2L1	0	0	0.0001	0.000997	0.000142	0.00021	0	0	0	0	0	0	0	0.001361	0.001017	0	0	0	0	0	0	0.084314	0.362	0.000182	1217
ENSG00000214814	FER1L6	0	0	0	0	0	0	0	0	0	0	0	0	0	0.00162	0.002199	0	0	0	0	0	0	0.084511	0.012	0.000182	1218
ENSG00000203883	SOX18	0.000678	0	0.000187	0.001171	0	0.000393	0	0	0	0	0	0	0	0.001385	0	0	0	0	0	0	0	0.084579	0.563333	0.000182	1219
ENSG00000205189	ZBTB10	0	0	0.000217	0	0	0	0.000148	0	0.002083	0	0	0	0	0.001365	0	0	0	0	0	0	0	0.084599	0.204667	0.000182	1220
ENSG00000165156	ZHX1	0	0	0	0	0	0	0	0	0	0	0	0	0	0.001612	0.002199	0	0	0	0	0	0	0.084667	0.007333	0.000181	1221
ENSG00000114315	HES1	0.001869	0	0.000107	0	0	0	0.000275	0	0	0	0	0	0	0	0.001553	0	0	0	0	0	0	0.084816	0.394	0.000181	1222
ENSG00000171611	PTCRA	0	0	0.000125	0	0.000182	0	0	0	0	0.003497	0	0	0	0	0	0	0	0	0	0	0	0.084816	0.656667	0.000181	1223
ENSG00000166736	HTR3A	0	0	1e-06	0	0	0	0	0.003786	0	0	0	0	0	0	0	0	0	0	0	0	0	0.085243	0.330667	0.00018	1224
ENSG00000181092	ADIPOQ	0.001972	0	8.3e-05	0	0	0	0	0	0	0	0	0	0	0	0.001727	0	0	0	0	0	0	0.085393	0.307333	0.00018	1225
ENSG00000164935	DCSTAMP	0.002821	0	0.000216	0	0.00034	0.000397	0	0	0	0	0	0	0	0	0	0	0	0	0	0	0	0.085555	0.115333	0.00018	1226
ENSG00000175198	PCCA	0	0	0.000145	0.00146	0	0	0	0	0	0	0	0	0	0	0	0	0	0.002168	0	0	0	0.085596	0.737333	0.00018	1227
ENSG00000088387	DOCK9	0	0	0.000141	0.00146	0	0	0	0	0	0	0	0	0	0	0	0	0	0.002168	0	0	0	0.085677	0.745333	0.000179	1228
ENSG00000125522	NPBWR2	0.001027	0	0.000189	0.001171	0	0	0	0	0	0	0	0	0	0.001375	0	0	0	0	0	0	0	0.085752	0.527333	0.000179	1229
ENSG00000181577	C6orf223	0	0	0.000125	0	0	0.000415	0	0	0	0	0	0.001968	0	0.001134	0.000109	0	0	0	0	0	0	0.086084	0.759333	0.000179	1230
ENSG00000157005	SST	0.001972	0	8.3e-05	0	0	0	0	0	0	0	0	0	0	0	0.001696	0	0	0	0	0	0	0.086105	0.328	0.000179	1231
ENSG00000117036	ETV3	0	0	0.000174	0	0	3.8e-05	0	0	0	0	0	0.003536	0	0	0	0	0	0	0	0	0	0.086213	0.445333	0.000178	1232
ENSG00000187033	SAMD7	0	0	6.7e-05	0	0	8.5e-05	0	0	0.000821	0	0	0	0	0.000835	0.001937	0	0	0	0	0	0	0.086281	0.517333	0.000178	1233
ENSG00000128626	MRPS12	0	0	0	0	0.000266	0.000194	0	0.001739	0	0	0	0	0	0.000649	0.000895	0	0	0	0	0	0	0.086376	0.769333	0.000178	1234
ENSG00000185842	DNAH14	0	0	0.000206	0	0.00029	0.000383	0	0.002862	0	0	0	0	0	0	0	0	0	0	0	0	0	0.08641	0.414	0.000178	1235
ENSG00000124713	GNMT	0	0	0.000125	0	0	0.00012	0	0	0	0.003497	0	0	0	0	0	0	0	0	0	0	0	0.086417	0.657333	0.000178	1236
ENSG00000127252	HRASLS	0.002074	0	0.000113	0	0	0	0	0	0	0	0	0	0	0	0.001553	0	0	0	0	0	0	0.086417	0.336667	0.000178	1237
ENSG00000185000	DGAT1	0.003358	0	0.00022	0.000162	0	0	0	0	0	0	0	0	0	0	0	0	0	0	0	0	0	0.086437	0.26	0.000178	1238
ENSG00000170616	SCRT1	0.003358	0	0.00022	0.000162	0	0	0	0	0	0	0	0	0	0	0	0	0	0	0	0	0	0.086437	0.244667	0.000178	1238
ENSG00000002016	RAD52	0.001311	0	2.6e-05	0	0	0.000113	0	0	0	0	0	0	0	0.000868	0.00142	0	0	0	0	0	0	0.086457	0.642667	0.000178	1239
ENSG00000156795	WDYHV1	0.003214	0	0.000222	0	0.000154	0.000138	0	0	0	0	0	0	0	0	0	0	0	0	0	0	0	0.086681	0.136	0.000178	1240
ENSG00000176142	TMEM39A	0	0	0	0	1e-06	5e-05	0.000606	0.003063	0	0	0	0	0	0	0	0	0	0	0	0	0	0.086952	0.488	0.000177	1241
ENSG00000164684	ZNF704	0	0	0.000217	5.2e-05	0	0	0	0	0.002083	0	0	0	0	0.001365	0	0	0	0	0	0	0	0.087047	0.391333	0.000177	1242
ENSG00000139793	MBNL2	0	0	0.00015	0.001327	0	6.6e-05	0	0	0	0	0	0	0	0	0	0	0	0.002168	0	0	0	0.087176	0.77	0.000177	1243
ENSG00000027644	INSRR	0	0	0.000174	0	0	0	0	0	0	0	0	0.003536	0	0	0	0	0	0	0	0	0	0.087203	0.398667	0.000177	1244
ENSG00000187800	PEAR1	0	0	0.000174	0	0	0	0	0	0	0	0	0.003536	0	0	0	0	0	0	0	0	0	0.087203	0.408	0.000177	1244
ENSG00000253831	ETV3L	0	0	0.000174	0	0	0	0	0	0	0	0	0.003536	0	0	0	0	0	0	0	0	0	0.087203	0.413333	0.000177	1244
ENSG00000143297	FCRL5	0	0	0.000174	0	0	0	0	0	0	0	0	0.003536	0	0	0	0	0	0	0	0	0	0.087203	0.426667	0.000177	1244
ENSG00000130675	MNX1	0	0	8.7e-05	0	0.00034	0	0	0	0	0	0	0	0	0	0.000956	0	0	0	0.002308	0	0	0.087766	0.634667	0.000176	1245
ENSG00000118707	TGIF2	0	0	0.000113	0.000883	0	0.000364	0.000616	0	0.001711	0	0	0	0	0	0	0	0	0	0	0	0	0.087787	0.273333	0.000176	1246
ENSG00000125304	TM9SF2	0	0	0.000145	0.001327	4e-05	0	0	0	0	0	0	0	0	0	0	0	0	0.002168	0	0	0	0.087997	0.764667	0.000175	1247
ENSG00000137216	TMEM63B	0	0	0.000125	0	0.000288	0	0	0	0	0	0	0.001968	0	0.001089	0.000209	0	0	0	0	0	0	0.088004	0.792	0.000175	1248
ENSG00000107742	SPOCK2	0	0	0	0	0	0	0	0.003663	0	0	0	0	0	0	0	0	0	0	0	0	0	0.088471	0.336667	0.000174	1249
ENSG00000134697	GNL2	0	0	0	0	4.9e-05	0	0.000256	0.003355	0	0	0	0	0	0	0	0	0	0	0	0	0	0.088519	0.446	0.000174	1250
ENSG00000101191	DIDO1	0.000383	0	0.000184	0.001095	0	1.5e-05	0	0	0.001983	0	0	0	0	0	0	0	0	0	0	0	0	0.088539	0.722	0.000174	1251
ENSG00000165644	COMTD1	0	0	0	0	0.000292	0	0	0	0	0	0	0	0	0	5.2e-05	0.003314	0	0	0	0	0	0.0886	0.989333	0.000174	1252
ENSG00000131055	COX4I2	0	0	0.0001	0.000997	0	0.000181	0	0	0	0	0	0	0	0.001358	0.001017	0	0	0	0	0	0	0.08877	0.322667	0.000174	1253
ENSG00000102572	STK24	0	0	0.000147	0.001327	0	0	0	0	0	0	0	0	0	0	0	0	0	0.002168	0	0	0	0.089028	0.76	0.000173	1254
ENSG00000125246	CLYBL	0	0	0.000145	0.001327	0	0	0	0	0	0	0	0	0	0	0	0	0	0.002168	0	0	0	0.089082	0.750667	0.000173	1255
ENSG00000180992	MRPL14	0	0	0.000125	0	0.000242	6e-06	0	0	0	0	0	0.001968	0	0.001089	0.000209	0	0	0	0	0	0	0.089095	0.814667	0.000173	1256
ENSG00000143815	LBR	0	0	0.000203	0	0	0	0.000577	0	0.002856	0	0	0	0	0	0	0	0	0	0	0	0	0.089184	0.004667	0.000173	1257
ENSG00000149679	CABLES2	0	0	0.000184	0.001095	0.000208	0.000111	0	0	0.002039	0	0	0	0	0	0	0	0	0	0	0	0	0.08919	0.224667	0.000173	1258
ENSG00000139797	RNF113B	0	0	0.000141	0.001327	0	0	0	0	0	0	0	0	0	0	0	0	0	0.002168	0	0	0	0.08919	0.750667	0.000173	1259
ENSG00000088386	SLC15A1	0	0	0.000141	0.001327	0	0	0	0	0	0	0	0	0	0	0	0	0	0.002168	0	0	0	0.08919	0.76	0.000173	1259
ENSG00000203880	PCMTD2	0.000678	0	0.000191	0.001171	0	0.000145	6.7e-05	0	0	0	0	0	0	0.001375	0	0	0	0	0	0	0	0.089509	0.686	0.000173	1260
ENSG00000013293	SLC7A14	0	0	6.7e-05	0	0	0	0	0	0.000821	0	0	0	0	0.000826	0.001901	0	0	0	0	0	0	0.089835	0.528	0.000172	1261
ENSG00000125520	SLC2A4RG	0.000678	0	0.00018	0.001171	0.000191	0	0	0	0	0	0	0	0	0.001385	0	0	0	0	0	0	0	0.090024	0.612667	0.000172	1262
ENSG00000151694	ADAM17	0	0	0	0	0	0	0.000432	0.00317	0	0	0	0	0	0	0	0	0	0	0	0	0	0.090113	0.414667	0.000172	1263
ENSG00000143786	CNIH3	0	0	0.000205	0	0.000172	0.000341	0	0	0.002856	0	0	0	0	0	0	0	0	0	0	0	0	0.090953	0.004667	0.00017	1264
ENSG00000138315	OIT3	0	0	0	0	0.000257	0	0	0	0	0	0	0	0	0	0	0.003314	0	0	0	0	0	0.091008	0.864667	0.00017	1265
ENSG00000112759	SLC29A1	0	0	0.000125	0	0	0.000357	0	0	0	0	0	0.001854	0	0.001026	0.000209	0	0	0	0	0	0	0.091028	0.792	0.00017	1266
ENSG00000179051	RCC2	0	0	0	0	0.000278	0.000106	0.00049	0.002693	0	0	0	0	0	0	0	0	0	0	0	0	0	0.091089	0.505333	0.00017	1267
ENSG00000162344	FGF19	0	0	0.000175	0	0	0.000295	0	0	0.001711	0	0	0.000401	9.4e-05	0.000803	8.7e-05	0	0	0	0	0	0	0.09113	0.996	0.00017	1268
ENSG00000162873	KLHDC8A	0	0	0.000201	0	0	0	0.000671	0	0.00269	0	0	0	0	0	0	0	0	0	0	0	0	0.091252	0.011333	0.00017	1269
ENSG00000079393	DUSP13	0	0	0	0	0.000191	0	0	0	0	0	0	0	0	0	5.2e-05	0.003314	0	0	0	0	0	0.09136	0.994	0.000169	1270
ENSG00000196187	TMEM63A	0	0	0.000203	0	8.7e-05	0.000364	0	0	0.002881	0	0	0	0	0	0	0	0	0	0	0	0	0.091991	0.012	0.000168	1271
ENSG00000254726	MEX3A	0	0	0	0	0	0	0	0	0	0	0	0.003536	0	0	0	0	0	0	0	0	0	0.092154	0.502	0.000168	1272
ENSG00000242252	BGLAP	0	0	0	0	0	0	0	0	0	0	0	0.003536	0	0	0	0	0	0	0	0	0	0.092154	0.498	0.000168	1272
ENSG00000125462	C1orf61	0	0	0	0	0	0	0	0	0	0	0	0.003536	0	0	0	0	0	0	0	0	0	0.092154	0.488667	0.000168	1272
ENSG00000187862	TTC24	0	0	0	0	0	0	0	0	0	0	0	0.003536	0	0	0	0	0	0	0	0	0	0.092154	0.489333	0.000168	1272
ENSG00000132694	ARHGEF11	0	0	0	0	0	0	0	0	0	0	0	0.003536	0	0	0	0	0	0	0	0	0	0.092154	0.484667	0.000168	1272
ENSG00000178732	GP5	0.001869	0	0.000107	0	0	5e-06	0	0	0	0	0	0	0	0	0.001553	0	0	0	0	0	0	0.092181	0.426667	0.000168	1273
ENSG00000178772	CPN2	0.001869	0	0.000107	0	0	0	0	0	0	0	0	0	0	0	0.001553	0	0	0	0	0	0	0.092337	0.376667	0.000168	1274
ENSG00000165655	ZNF503	0	0	0	0	0	0.000186	0	0	0	0	0	0	0	0	2.6e-05	0.003314	0	0	0	0	0	0.092398	0.995333	0.000168	1275
ENSG00000197444	OGDHL	0	0	0	0	0	0	0	0.003524	0	0	0	0	0	0	0	0	0	0	0	0	0	0.092479	0.370667	0.000168	1276
ENSG00000164938	TP53INP1	0	0	0.000216	0	0.00024	0	0.00058	0	0.002486	0	0	0	0	0	0	0	0	0	0	0	0	0.092493	0.038	0.000168	1277
ENSG00000204103	MAFB	0	0	0.00015	0.000572	0	0	0.000493	0	0	0	0	0	0	0	0	0	0	0	0.002308	0	0	0.092527	0.676	0.000168	1278
ENSG00000073282	TP63	0.001869	0	9.3e-05	0	0	0	0	0	0	0	0	0	0	0	0.001553	0	0	0	0	0	0	0.092757	0.382667	0.000167	1279
ENSG00000250571	GLI4	0	0	0	0	0	0	0	0	0	0	0	0	0	0.001472	0.00204	0	0	0	0	0	0	0.092886	0.039333	0.000167	1280
ENSG00000117481	NSUN4	0	0	0	0	0.000171	0	0	0.00334	0	0	0	0	0	0	0	0	0	0	0	0	0	0.092907	0.390667	0.000167	1281
ENSG00000162129	CLPB	0	0	0	0	0.000214	0.000246	0	0.003047	0	0	0	0	0	0	0	0	0	0	0	0	0	0.092988	0.422	0.000167	1282
ENSG00000203805	PPAPDC1A	0	0	0	0	0.000363	0.000403	0	0.002739	0	0	0	0	0	0	0	0	0	0	0	0	0	0.093042	0.424	0.000167	1283
ENSG00000253729	PRKDC	0	0	0.00021	0	0.000291	0.000185	0	0.002801	0	0	0	0	0	0	0	0	0	0	0	0	0	0.093571	0.469333	0.000166	1284
ENSG00000089693	MLF2	0.001027	0	2.6e-05	0	0.000291	0	0	0.002139	0	0	0	0	0	0	0	0	0	0	0	0	0	0.093659	0.77	0.000166	1285
ENSG00000166796	LDHC	0	0	0	0	0	0	0	0.003478	0	0	0	0	0	0	0	0	0	0	0	0	0	0.09387	0.362	0.000166	1286
ENSG00000138035	PNPT1	0	0	0	0	3.5e-05	0.000146	0	0.003293	0	0	0	0	0	0	0	0	0	0	0	0	0	0.093958	0.44	0.000165	1287
ENSG00000254402	LRRC24	0	0	0	0	0	0	0	0	0	0	0	0	0	0.001434	0.00204	0	0	0	0	0	0	0.093978	0.053333	0.000165	1288
ENSG00000187786	SCXB	0	0	0	0	0	0	0	0	0	0	0	0	0	0.001434	0.00204	0	0	0	0	0	0	0.093978	0.044	0.000165	1288
ENSG00000123473	STIL	0	0	0	0	0.000353	0.000367	0.000437	0	0	0	0	0	0	0	0	0	0	0	0.002308	0	0	0.094215	0.294667	0.000165	1289
ENSG00000088320	REM1	0	0	0.0001	0.000997	0	0	0	0	0	0	0	0	0	0.001346	0.001017	0	0	0	0	0	0	0.094371	0.352	0.000165	1290
ENSG00000135250	SRPK2	0	0	2.9e-05	0	0.000159	0	0	0.003263	0	0	0	0	0	0	0	0	0	0	0	0	0	0.094568	0.457333	0.000164	1291
ENSG00000014138	POLA2	0	0	0	0	0	0	0.000415	0.003032	0	0	0	0	0	0	0	0	0	0	0	0	0	0.094677	0.446667	0.000164	1292
ENSG00000087470	DNM1L	0	0	0	0	8.3e-05	1.1e-05	0	0.002324	0	0	0	0	0	0.001026	0	0	0	0	0	0	0	0.094765	0.616667	0.000164	1293
ENSG00000108292	MLLT6	0	0	0.000166	0	0	0.000321	0	0	0.000643	0	0	0	0	0	0	0	0	0	0.002308	0	0	0.094941	0.775333	0.000164	1294
ENSG00000155792	DEPTOR	0.003156	0	0.000222	5.2e-05	0	0	0	0	0	0	0	0	0	0	0	0	0	0	0	0	0	0.095395	0.357333	0.000163	1295
ENSG00000140937	CDH11	0	0	0.000167	0	0.000318	0.000287	0.000337	0	0	0	0	0	0	0	0	0	0	0	0.002308	0	0	0.095728	0.426667	0.000163	1296
ENSG00000124532	MRS2	0	0	0.000159	0	0.000209	0.00026	0	0.002786	0	0	0	0	0	0	0	0	0	0	0	0	0	0.095809	0.463333	0.000163	1297
ENSG00000197353	LYPD2	0	0	0	0	0	0	0	0	0	0	0	0	0	0.001434	0.001978	0	0	0	0	0	0	0.09587	0.050667	0.000162	1298
ENSG00000114450	GNB4	0	0	9.1e-05	0	0.000171	0	0.000263	0	0.001075	0	0	0	0	0	0.00181	0	0	0	0	0	0	0.095938	0.442	0.000162	1299
ENSG00000073417	PDE8A	0	0	1e-06	0	0	0	0	0	0	0.003405	0	0	0	0	0	0	0	0	0	0	0	0.096033	0.658	0.000162	1300
ENSG00000169696	ASPSCR1	0	0	0	0	0	0	0	0	0	0	0	0	0	0	0.001092	0	0	0	0.002308	0	0	0.096202	0.637333	0.000162	1301
ENSG00000162892	IL24	0	0	0.000201	0	0	0.000405	0	0	0.002794	0	0	0	0	0	0	0	0	0	0	0	0	0.096202	0.003333	0.000162	1302
ENSG00000136231	IGF2BP3	0	0	8.7e-05	0	0	4.4e-05	0.000665	0.002601	0	0	0	0	0	0	0	0	0	0	0	0	0	0.096257	0.509333	0.000162	1303
ENSG00000172687	ZNF738	0	0	0	0	0	0.000336	0.00029	0.00277	0	0	0	0	0	0	0	0	0	0	0	0	0	0.096297	0.498	0.000162	1304
ENSG00000156110	ADK	0	0	0	0	0	5.1e-05	0	0	0	0	0	0	0	0	2.6e-05	0.003314	0	0	0	0	0	0.096365	1	0.000161	1305
ENSG00000185009	AP3M1	0	0	0	0	0	0	7.5e-05	0	0	0	0	0	0	0	0	0.003314	0	0	0	0	0	0.096426	0.984667	0.000161	1306
ENSG00000099889	ARVCF	0	0	0.000145	0	0	0	0	0	0	0.003244	0	0	0	0	0	0	0	0	0	0	0	0.096446	0.661333	0.000161	1307
ENSG00000147642	SYBU	0.003009	0	0.000218	0	0	0.000161	0	0	0	0	0	0	0	0	0	0	0	0	0	0	0	0.096446	0.170667	0.000161	1308
ENSG00000152455	SUV39H2	0	0	3.1e-05	0	0.000157	0.000379	0	0.002816	0	0	0	0	0	0	0	0	0	0	0	0	0	0.096555	0.511333	0.000161	1309
ENSG00000168397	ATG4B	0	0	0	0	6e-06	0	0	0.00337	0	0	0	0	0	0	0	0	0	0	0	0	0	0.096779	0.399333	0.000161	1310
ENSG00000164930	FZD6	0.002762	0	0.000216	0	0	0	0.000397	0	0	0	0	0	0	0	0	0	0	0	0	0	0	0.096799	0.228667	0.000161	1311
ENSG00000140577	CRTC3	0	0	0	0	0	0	0	0	0	0	0	0	0.000897	0.000163	0	0	0	0	0.002308	0	0	0.097104	0.958667	0.00016	1312
ENSG00000188716	DUPD1	0	0	0	0	0	0	0	0	0	0	0	0	0	0	5.2e-05	0.003314	0	0	0	0	0	0.097131	0.996667	0.00016	1313
ENSG00000156671	SAMD8	0	0	0	0	0	0	0	0	0	0	0	0	0	0	5.2e-05	0.003314	0	0	0	0	0	0.097131	0.998	0.00016	1313
ENSG00000165637	VDAC2	0	0	0	0	0	0	0	0	0	0	0	0	0	0	5.2e-05	0.003314	0	0	0	0	0	0.097131	0.994667	0.00016	1313
ENSG00000148660	CAMK2G	0	0	0	0	4.5e-05	0	0	0	0	0	0	0	0	0	0	0.003314	0	0	0	0	0	0.097321	0.974667	0.00016	1314
ENSG00000137812	CASC5	0	0	0	0	0.000354	0	0.000696	0	0	0	0	0	0	0	0	0	0	0	0.002308	0	0	0.097457	0.245333	0.00016	1315
ENSG00000143498	TAF1A	0	0	0.000206	0	0	0.000315	0	0.002832	0	0	0	0	0	0	0	0	0	0	0	0	0	0.09762	0.456667	0.00016	1316
ENSG00000159131	GART	0	0	8e-06	0	0.000166	0.000199	0.000466	0.002509	0	0	0	0	0	0	0	0	0	0	0	0	0	0.097789	0.560667	0.000159	1317
ENSG00000174407	C20orf166	0	0	0.000184	0.001095	0	0	0	0	0.002068	0	0	0	0	0	0	0	0	0	0	0	0	0.097796	0.19	0.000159	1318
ENSG00000162891	IL20	0	0	0.000201	0	0.00035	0	0	0	0.002794	0	0	0	0	0	0	0	0	0	0	0	0	0.097837	0.004667	0.000159	1319
ENSG00000147874	HAUS6	0	0	1e-05	0	0	0.000244	8.6e-05	0.002986	0	0	0	0	0	0	0	0	0	0	0	0	0	0.098488	0.530667	0.000158	1320
ENSG00000184575	XPOT	0	0	0	0	0	0.000362	0	0.002955	0	0	0	0	0	0	0	0	0	0	0	0	0	0.098745	0.422667	0.000158	1321
ENSG00000222047	C10orf55	0	0	0	0	0	0	0	0	0	0	0	0	0	0	0	0.003314	0	0	0	0	0	0.098834	1	0.000158	1322
ENSG00000186007	LEMD1	0	0	0.0002	0	0	0.000417	0	0	0.00269	0	0	0	0	0	0	0	0	0	0	0	0	0.09903	0.014667	0.000157	1323
ENSG00000162894	FAIM3	0	0	0.000201	0	0.00031	0	0	0	0.002794	0	0	0	0	0	0	0	0	0	0	0	0	0.099105	0.004	0.000157	1324
ENSG00000182827	ACBD3	0	0	0.000203	0	0.00022	0	0	0	0.002881	0	0	0	0	0	0	0	0	0	0	0	0	0.099105	0.004	0.000157	1325
ENSG00000149716	ORAOV1	0	0	0.000177	0	3.1e-05	0	0	0	0.001711	0	0	0.000401	9.4e-05	0.000803	8.7e-05	0	0	0	0	0	0	0.099125	0.996	0.000157	1326
ENSG00000088356	PDRG1	0	0	0.0001	0.000997	0.000278	0.000359	0	0.00157	0	0	0	0	0	0	0	0	0	0	0	0	0	0.099159	0.674667	0.000157	1327
ENSG00000126746	ZNF384	0.000678	0	2.6e-05	0	0.00012	0.000166	0	0	0	0	0	0	0	0	0	0	0	0	0.002308	0	0	0.099308	0.904667	0.000157	1328
ENSG00000079387	SENP1	0	0	0	0	0.000157	0	0.000121	0.003016	0	0	0	0	0	0	0	0	0	0	0	0	0	0.099356	0.514	0.000157	1329
ENSG00000134222	PSRC1	0	0	0	0	0.000308	0.000216	0.000275	0.002493	0	0	0	0	0	0	0	0	0	0	0	0	0	0.09943	0.544667	0.000157	1330
ENSG00000164933	SLC25A32	0.002797	0	0.000216	5.2e-05	0	0.000226	0	0	0	0	0	0	0	0	0	0	0	0	0	0	0	0.099478	0.445333	0.000157	1331
ENSG00000204954	C12orf73	0	0	0	0	0.000245	0.000358	0	0.002678	0	0	0	0	0	0	0	0	0	0	0	0	0	0.099681	0.482667	0.000156	1332
ENSG00000137225	CAPN11	0	0	0.000125	0	0	0	0	0	0	0	0	0.001854	0	0.001089	0.000209	0	0	0	0	0	0	0.099824	0.818	0.000156	1333
ENSG00000215012	C22orf29	0	0	0.000141	0	0.000222	0.000284	0	0	0	0.002622	0	0	0	0	0	0	0	0	0	0	0	0.099959	0.717333	0.000156	1334
ENSG00000171121	KCNMB3	0	0	0	0	0	0	0.000382	0	0.001075	0	0	0	0	0	0.00181	0	0	0	0	0	0	0.100061	0.412	0.000156	1335
ENSG00000173821	RNF213	0	0	0.000177	0	0.00029	0	0.000486	0	0	0	0	0	0	0	0	0	0	0	0.002308	0	0	0.100197	0.344	0.000155	1336
ENSG00000143839	REN	0	0	0.000201	0	0	0.000366	0	0	0.00269	0	0	0	0	0	0	0	0	0	0	0	0	0.100285	0.016667	0.000155	1337
ENSG00000169946	ZFPM2	0.002875	0	0.000217	0.000162	0	0	0	0	0	0	0	0	0	0	0	0	0	0	0	0	0	0.100305	0.371333	0.000155	1338
ENSG00000163545	NUAK2	0	0	0.000201	0	0.000348	0	0	0	0.00269	0	0	0	0	0	0	0	0	0	0	0	0	0.100834	0.017333	0.000154	1339
ENSG00000176406	RIMS2	0.002855	0	0.000218	0.000162	0	0	0	0	0	0	0	0	0	0	0	0	0	0	0	0	0	0.100902	0.383333	0.000154	1340
ENSG00000143845	ETNK2	0	0	0.000201	0	0.000341	0	0	0	0.00269	0	0	0	0	0	0	0	0	0	0	0	0	0.10099	0.014	0.000154	1341
ENSG00000198382	UVRAG	0	0	2.9e-05	0	0	0	0	0.003201	0	0	0	0	0	0	0	0	0	0	0	0	0	0.101078	0.446	0.000154	1342
ENSG00000164944	KIAA1429	0	0	0.000224	0.000423	0.000123	0	6.5e-05	0	0.002388	0	0	0	0	0	0	0	0	0	0	0	0	0.101316	0.415333	0.000153	1343
ENSG00000170498	KISS1	0	0	0.000201	0	0	0.000328	0	0	0.00269	0	0	0	0	0	0	0	0	0	0	0	0	0.101444	0.019333	0.000153	1344
ENSG00000173905	GOLIM4	0.002797	0	4e-05	0	0	0	0.000382	0	0	0	0	0	0	0	0	0	0	0	0	0	0	0.101444	0.248	0.000153	1345
ENSG00000164794	KCNV1	0.002992	0	0.000217	0	0	0	0	0	0	0	0	0	0	0	0	0	0	0	0	0	0	0.101702	0.138	0.000153	1346
ENSG00000113569	NUP155	0	0	4e-05	0	0.000196	5.7e-05	0.000156	0.002755	0	0	0	0	0	0	0	0	0	0	0	0	0	0.10194	0.609333	0.000153	1347
ENSG00000154380	ENAH	0	0	0.000203	0	0	0	0.00014	0	0.002856	0	0	0	0	0	0	0	0	0	0	0	0	0.102123	0.074667	0.000152	1348
ENSG00000143811	PYCR2	0	0	0.000203	0	0.000112	0	0	0	0.002881	0	0	0	0	0	0	0	0	0	0	0	0	0.102224	0.014667	0.000152	1349
ENSG00000143756	FBXO28	0	0	0.000203	0	0.000152	0	0	0	0.002841	0	0	0	0	0	0	0	0	0	0	0	0	0.102251	0.013333	0.000152	1350
ENSG00000120533	ENY2	0.002978	0	0.000218	0	0	0	0	0	0	0	0	0	0	0	0	0	0	0	0	0	0	0.102265	0.172667	0.000152	1351
ENSG00000156172	C8orf37	0	0	0.000216	5.2e-05	5.7e-05	0.000329	0	0	0.002535	0	0	0	0	0	0	0	0	0	0	0	0	0.102631	0.394667	0.000152	1352
ENSG00000164830	OXR1	0.002913	0	0.000218	0	5.7e-05	0	0	0	0	0	0	0	0	0	0	0	0	0	0	0	0	0.102631	0.199333	0.000152	1353
ENSG00000136522	MRPL47	0	0	9.1e-05	0	0.000212	0	0	0	0.001075	0	0	0	0	0	0.00181	0	0	0	0	0	0	0.102658	0.373333	0.000152	1354
ENSG00000174417	TRHR	0.002968	0	0.000217	0	0	0	0	0	0	0	0	0	0	0	0	0	0	0	0	0	0	0.102713	0.171333	0.000152	1355
ENSG00000164574	GALNT10	0	0	6e-05	0	0.00028	0	0.000334	0	0	0	0	0	0	0	0	0	0.002507	0	0	0	0	0.102875	0.787333	0.000151	1356
ENSG00000185838	GNB1L	0	0	0.000141	0	0.000146	0.000272	0	0	0	0.002622	0	0	0	0	0	0	0	0	0	0	0	0.102882	0.718	0.000151	1357
ENSG00000116132	PRRX1	0	0	0.000187	0	0	0	0.000684	0	0	0	0	0	0	0	0	0	0	0	0.002308	0	0	0.102943	0.265333	0.000151	1358
ENSG00000065665	SEC61A2	0	0	4e-05	0	0.000331	0.000374	0	0.002432	0	0	0	0	0	0	0	0	0	0	0	0	0	0.103018	0.542667	0.000151	1359
ENSG00000105176	URI1	0.00306	0	0	0	4.5e-05	6.9e-05	0	0	0	0	0	0	0	0	0	0	0	0	0	0	0	0.103099	0.251333	0.000151	1360
ENSG00000117280	RAB7L1	0	0	0.0002	0	0	4.6e-05	0.000335	0	0.00259	0	0	0	0	0	0	0	0	0	0	0	0	0.103242	0.142	0.000151	1361
ENSG00000104412	EMC2	0.002951	0	0.000217	0	0	0	0	0	0	0	0	0	0	0	0	0	0	0	0	0	0	0.103323	0.181333	0.000151	1362
ENSG00000177614	PGBD5	0	0	0.000203	0	0.000168	0	0	0	0.002794	0	0	0	0	0	0	0	0	0	0	0	0	0.103398	0.026	0.000151	1363
ENSG00000143850	PLEKHA6	0	0	0.000201	0	0.000272	0	0	0	0.00269	0	0	0	0	0	0	0	0	0	0	0	0	0.103506	0.017333	0.000151	1364
ENSG00000025293	PHF20	0	0	0.000119	0.000883	0.00019	0.000214	0	0	0.001734	0	0	0	0	0	0	0	0	0	0	0	0	0.104442	0.410667	0.00015	1365
ENSG00000259129	LINC00648	0	0	0	0	0	0	0	0.003139	0	0	0	0	0	0	0	0	0	0	0	0	0	0.104462	0.42	0.000149	1366
ENSG00000117222	RBBP5	0	0	0.0002	0	0.000243	0	0	0	0.00269	0	0	0	0	0	0	0	0	0	0	0	0	0.104808	0.036	0.000149	1367
ENSG00000158859	ADAMTS4	0	0	0.000184	0	0.000295	0.000363	0	0	0.002288	0	0	0	0	0	0	0	0	0	0	0	0	0.104876	0.101333	0.000149	1368
ENSG00000019582	CD74	0	0	5.1e-05	0	0.000191	0	0.000577	0	0	0	0	0	0	0	0	0	0	0	0.002308	0	0	0.104944	0.462667	0.000149	1369
ENSG00000171222	SCAND1	0	0	0.000107	0.000883	0.000293	0.00013	0	0	0.001711	0	0	0	0	0	0	0	0	0	0	0	0	0.105106	0.402	0.000149	1370
ENSG00000198056	PRIM1	0	0	0	0	0	0	0	0.003124	0	0	0	0	0	0	0	0	0	0	0	0	0	0.105127	0.463333	0.000149	1371
ENSG00000165071	TMEM71	0	0	0.000222	0.000162	0	0	0.000622	0	0	0	0	0	0	0	0.002109	0	0	0	0	0	0	0.105412	0.235333	0.000148	1372
ENSG00000203685	C1orf95	0	0	0.000203	0	0	0	0	0	0.002905	0	0	0	0	0	0	0	0	0	0	0	0	0.10569	0.002667	0.000148	1373
ENSG00000008952	SEC62	0.00304	0	6.7e-05	0	0	0	0	0	0	0	0	0	0	0	0	0	0	0	0	0	0	0.105751	0.177333	0.000148	1374
ENSG00000111667	USP5	0.001027	0	2.6e-05	0	0.000252	0	0	0.001801	0	0	0	0	0	0	0	0	0	0	0	0	0	0.105785	0.805333	0.000148	1375
ENSG00000135763	URB2	0	0	0.000203	0	0.000264	0.000221	0.000188	0.002216	0	0	0	0	0	0	0	0	0	0	0	0	0	0.106266	0.592667	0.000147	1376
ENSG00000175216	CKAP5	0	0	0	0	0.000302	0.000127	0	0.002662	0	0	0	0	0	0	0	0	0	0	0	0	0	0.106266	0.527333	0.000147	1377
ENSG00000143819	EPHX1	0	0	0.000203	0	0	0	0	0	0.002881	0	0	0	0	0	0	0	0	0	0	0	0	0.106517	0.001333	0.000147	1378
ENSG00000143768	LEFTY2	0	0	0.000203	0	0	0	0	0	0.002881	0	0	0	0	0	0	0	0	0	0	0	0	0.106517	0.001333	0.000147	1378
ENSG00000185155	MIXL1	0	0	0.000203	0	0	0	0	0	0.002881	0	0	0	0	0	0	0	0	0	0	0	0	0.106517	0.002	0.000147	1378
ENSG00000171735	CAMTA1	0	0	0	0	0	0	0	0	0	0	0	0	0	0	0.000766	0	0	0	0.002308	0	0	0.106897	0.761333	0.000146	1379
ENSG00000079102	RUNX1T1	0.000383	0	0.000218	0.000162	0	0	0	0	0	0	0	0	0	0	0	0	0	0	0.002308	0	0	0.106978	0.971333	0.000146	1380
ENSG00000133069	TMCC2	0	0	0.000201	0	0	0.000178	0	0	0.00269	0	0	0	0	0	0	0	0	0	0	0	0	0.107073	0.061333	0.000146	1381
ENSG00000101188	NTSR1	0.001027	0	0	0	0	0	0	0	0.002039	0	0	0	0	0	0	0	0	0	0	0	0	0.107182	0.557333	0.000146	1382
ENSG00000164683	HEY1	0	0	0.000215	0	0	0	0.000539	0	0	0	0	0	0	0	0	0	0	0	0.002308	0	0	0.107405	0.344	0.000146	1383
ENSG00000105011	ASF1B	0.001766	0	0	0	0.000339	0.000253	0.000703	0	0	0	0	0	0	0	0	0	0	0	0	0	0	0.107446	0.384667	0.000146	1384
ENSG00000183558	HIST2H2AA3	0	0	9.1e-05	0	0.000358	0.000323	0	0	0.002288	0	0	0	0	0	0	0	0	0	0	0	0	0.107534	0.127333	0.000146	1385
ENSG00000067955	CBFB	0	0	0.000167	0	0	0.000203	0.000373	0	0	0	0	0	0	0	0	0	0	0	0.002308	0	0	0.107887	0.575333	0.000145	1386
ENSG00000198597	ZNF536	0.00305	0	0	0	0	0	0	0	0	0	0	0	0	0	0	0	0	0	0	0	0	0.107975	0.185333	0.000145	1387
ENSG00000147647	DPYS	0.002831	0	0.000216	0	0	0	0	0	0	0	0	0	0	0	0	0	0	0	0	0	0	0.10809	0.201333	0.000145	1388
ENSG00000143753	DEGS1	0	0	0.000203	0	0	0	0	0	0.002841	0	0	0	0	0	0	0	0	0	0	0	0	0.108192	0.008	0.000145	1389
ENSG00000040608	RTN4R	0	0	0.000141	0	0.000277	0	0	0	0	0.002622	0	0	0	0	0	0	0	0	0	0	0	0.108355	0.682	0.000145	1390
ENSG00000143842	SOX13	0	0	0.000201	0	0.000143	0	0	0	0.00269	0	0	0	0	0	0	0	0	0	0	0	0	0.108599	0.06	0.000144	1391
ENSG00000116574	RHOU	0	0	0.000203	0	0	0	0	0	0.002826	0	0	0	0	0	0	0	0	0	0	0	0	0.108843	0.010667	0.000144	1392
ENSG00000074696	PTPLAD1	0	0	0	0	0.000227	0.000217	0	0.002585	0	0	0	0	0	0	0	0	0	0	0	0	0	0.108843	0.535333	0.000144	1393
ENSG00000182263	FIGN	0	0	0	0	0	0	0.000412	0.002616	0	0	0	0	0	0	0	0	0	0	0	0	0	0.108863	0.534667	0.000144	1394
ENSG00000102287	GABRE	0	0	0	0	0	0.000394	0	0.002632	0	0	0	0	0	0	0	0	0	0	0	0	0	0.108979	0.500667	0.000144	1395
ENSG00000164929	BAALC	0.002797	0	0.000217	0	0	0	0	0	0	0	0	0	0	0	0	0	0	0	0	0	0	0.109542	0.216	0.000144	1396
ENSG00000147140	NONO	0	0	0	0	0.000224	0.000183	0.000296	0	0	0	0	0	0	0	0	0	0	0	0.002308	0	0	0.109704	0.723333	0.000143	1397
ENSG00000123136	DDX39A	0.001869	0	0	0	0.000323	0.000223	0.000594	0	0	0	0	0	0	0	0	0	0	0	0	0	0	0.109731	0.37	0.000143	1398
ENSG00000174371	EXO1	0	0	0.000206	0	0.000349	0.000329	0.000692	0	0	0	0	0	0	0	0.00142	0	0	0	0	0	0	0.110281	0.075333	0.000143	1399
ENSG00000155506	LARP1	0	0	6e-05	0	0.000222	0.000206	0	0	0	0	0	0	0	0	0	0	0.002507	0	0	0	0	0.110335	0.818667	0.000143	1400
ENSG00000136634	IL10	0	0	0.0002	0	0	0	0	0	0.002794	0	0	0	0	0	0	0	0	0	0	0	0	0.110389	0.017333	0.000143	1401
ENSG00000147654	EBAG9	0.002992	0	0	0	0	0	0	0	0	0	0	0	0	0	0	0	0	0	0	0	0	0.110464	0.191333	0.000142	1402
ENSG00000131051	RBM39	0	0	0	0	0	0	0	0	0.001734	0	0	0	0	0.001257	0	0	0	0	0	0	0	0.110471	0.282	0.000142	1403
ENSG00000082516	GEMIN5	0	0	6e-05	0	5.3e-05	0.000255	0.000108	0	0	0	0	0	0	0	0	0	0.002507	0	0	0	0	0.110796	0.878667	0.000142	1404
ENSG00000147065	MSN	0	0	0	0	0	0	0.000662	0	0	0	0	0	0	0	0	0	0	0	0.002308	0	0	0.11144	0.315333	0.000141	1405
ENSG00000184384	MAML2	0	0	0	0	0	0	0.000656	0	0	0	0	0	0	0	0	0	0	0	0.002308	0	0	0.111664	0.328	0.000141	1406
ENSG00000149600	COMMD7	0	0	0.0001	0.000572	9e-05	0	0	0.002201	0	0	0	0	0	0	0	0	0	0	0	0	0	0.111922	0.688667	0.000141	1407
ENSG00000128714	HOXD13	0	0	0	0	0	0.000409	0.000243	0	0	0	0	0	0	0	0	0	0	0	0.002308	0	0	0.111976	0.556	0.000141	1408
ENSG00000177459	C8orf47	0	0	0.000218	5.2e-05	0	0	0	0	0.00269	0	0	0	0	0	0	0	0	0	0	0	0	0.112037	0.331333	0.000141	1409
ENSG00000049540	ELN	0	0	2.4e-05	0	0	0	0.000624	0	0	0	0	0	0	0	0	0	0	0	0.002308	0	0	0.11218	0.468	0.000141	1410
ENSG00000137573	SULF1	0	0	0.000215	0	0.000339	0.000368	4.7e-05	0	0.001983	0	0	0	0	0	0	0	0	0	0	0	0	0.112261	0.282	0.000141	1411
ENSG00000104408	EIF3E	0.002951	0	0	0	0	0	0	0	0	0	0	0	0	0	0	0	0	0	0	0	0	0.112315	0.226	0.000141	1412
ENSG00000140262	TCF12	0	0	0	0	3.8e-05	0	0.000603	0	0	0	0	0	0	0	0	0	0	0	0.002308	0	0	0.112349	0.528667	0.00014	1413
ENSG00000155561	NUP205	0	0	6e-05	0	4.2e-05	0.000141	0.000535	0.00217	0	0	0	0	0	0	0	0	0	0	0	0	0	0.112369	0.652	0.00014	1414
ENSG00000228224	NACAP1	0.002721	0	0.000218	0	0	0	0	0	0	0	0	0	0	0	0	0	0	0	0	0	0	0.112783	0.224667	0.00014	1415
ENSG00000198795	ZNF521	0	0	8.3e-05	0	0	0	0.00034	0	0	0	0	0	0	0	0.000209	0	0	0	0.002308	0	0	0.11281	0.936	0.00014	1416
ENSG00000196230	TUBB	0	0	0.000145	0	0.000263	0.000159	0	0.00237	0	0	0	0	0	0	0	0	0	0	0	0	0	0.112837	0.56	0.00014	1417
ENSG00000071564	TCF3	0	0	0	0	0.000167	6.2e-05	0.0004	0	0	0	0	0	0	0	0	0	0	0	0.002308	0	0	0.112858	0.756667	0.00014	1418
ENSG00000171316	CHD7	0	0	0.000213	0	0	0	0.000432	0.002278	0	0	0	0	0	0	0	0	0	0	0	0	0	0.113393	0.579333	0.000139	1419
ENSG00000178860	MSC	0	0	0.000216	5.2e-05	0.000316	0.000383	0	0	0.001951	0	0	0	0	0	0	0	0	0	0	0	0	0.11357	0.472667	0.000139	1420
ENSG00000006831	ADIPOR2	0.001462	0	2.4e-05	0	0.000143	0	0	0	0	0	0	0	0	0	0.001284	0	0	0	0	0	0	0.113875	0.576	0.000139	1421
ENSG00000144395	CCDC150	0	0	0	0	0	0.000361	0.000303	0.002247	0	0	0	0	0	0	0	0	0	0	0	0	0	0.11395	0.558667	0.000139	1422
ENSG00000156486	KCNS2	0	0	0.000217	0	0	0	0	0	0.00269	0	0	0	0	0	0	0	0	0	0	0	0	0.114139	0.038667	0.000138	1423
ENSG00000143799	PARP1	0	0	0	0	0	0	0	0	0.002905	0	0	0	0	0	0	0	0	0	0	0	0	0.114255	0.007333	0.000138	1424
ENSG00000111846	GCNT2	0	0	0.000159	0	0	0	0.000464	0	0.001264	0	0	0	0	0	0.001017	0	0	0	0	0	0	0.114289	0.558	0.000138	1425
ENSG00000198339	HIST1H4I	0	0	0.000156	0	0.000349	8.6e-05	0	0	0	0	0	0	0	0	0	0	0	0	0.002308	0	0	0.114594	0.472	0.000138	1426
ENSG00000135074	ADAM19	0	0	5.1e-05	0	0.000338	0	2e-06	0	0	0	0	0	0	0	0	0	0.002507	0	0	0	0	0.114601	0.85	0.000138	1427
ENSG00000213588	ZBTB9	0	0	0.000125	0	0.00027	0.000159	0	0.002339	0	0	0	0	0	0	0	0	0	0	0	0	0	0.114845	0.570667	0.000138	1428
ENSG00000186329	TMEM212	0.002892	0	0	0	0	0	0	0	0	0	0	0	0	0	0	0	0	0	0	0	0	0.114872	0.238	0.000138	1429
ENSG00000234444	ZNF736	0	0	1.3e-05	0	0	0	0	0.002878	0	0	0	0	0	0	0	0	0	0	0	0	0	0.114919	0.508	0.000138	1430
ENSG00000184144	CNTN2	0	0	0.0002	0	0	0	0	0	0.00269	0	0	0	0	0	0	0	0	0	0	0	0	0.11498	0.046	0.000138	1431
ENSG00000174514	MFSD4	0	0	0.0002	0	0	0	0	0	0.00269	0	0	0	0	0	0	0	0	0	0	0	0	0.11498	0.043333	0.000138	1431
ENSG00000069275	NUCKS1	0	0	0.0002	0	0	0	0	0	0.00269	0	0	0	0	0	0	0	0	0	0	0	0	0.11498	0.047333	0.000138	1431
ENSG00000124164	VAPB	0	0	0.000188	0.001095	0.000235	3.7e-05	0	0	0	0	0	0	0	0.001334	0	0	0	0	0	0	0	0.114987	0.242667	0.000138	1432
ENSG00000180287	PLD5	0	0	0.000206	0	0	0	0	0	0	0	0	0	0.002681	0	0	0	0	0	0	0	0	0.115075	0.492	0.000137	1433
ENSG00000138658	C4orf21	0	0	0	0	0	0.000345	0	0.002539	0	0	0	0	0	0	0	0	0	0	0	0	0	0.115136	0.508	0.000137	1434
ENSG00000133065	SLC41A1	0	0	0.0002	0	0	9.3e-05	0	0	0.00259	0	0	0	0	0	0	0	0	0	0	0	0	0.115252	0.116	0.000137	1435
ENSG00000243709	LEFTY1	0	0	0	0	0	0	0	0	0.002881	0	0	0	0	0	0	0	0	0	0	0	0	0.11536	0.020667	0.000137	1436
ENSG00000163041	H3F3A	0	0	0	0	0	0	0	0	0.002881	0	0	0	0	0	0	0	0	0	0	0	0	0.11536	0.018	0.000137	1436
ENSG00000155366	RHOC	0	0	0	0	0.000144	0	0.000569	0	0	0	0	0	0	0	0	0	0	0.002168	0	0	0	0.115367	0.768667	0.000137	1437
ENSG00000139620	KANSL2	0	0	0	0	0	0.000101	0.000209	0.00257	0	0	0	0	0	0	0	0	0	0	0	0	0	0.115421	0.604667	0.000137	1438
ENSG00000174502	SLC26A9	0	0	0.0002	0	0	8.9e-05	0	0	0.00259	0	0	0	0	0	0	0	0	0	0	0	0	0.115489	0.109333	0.000137	1439
ENSG00000121005	CRISPLD1	0	0	0.000215	0	0	0	0.00071	0	0.001951	0	0	0	0	0	0	0	0	0	0	0	0	0.115618	0.173333	0.000137	1440
ENSG00000141380	SS18	0	0	8.7e-05	0	3.2e-05	0	9.4e-05	0	0	0	0	0	0	0.000147	0.000209	0	0	0	0.002308	0	0	0.115625	0.998	0.000137	1441
ENSG00000133110	POSTN	0	0	0.000136	0.001668	0.000346	0	0.000726	0	0	0	0	0	0	0	0	0	0	0	0	0	0	0.115672	0.000667	0.000137	1442
ENSG00000163026	C2orf44	0	0	0	0	4.6e-05	0.000169	0.000348	0	0	0	0	0	0	0	0	0	0	0	0.002308	0	0	0.115842	0.808667	0.000137	1443
ENSG00000136122	BORA	0	0	0.000136	0.001574	0.000277	0.000326	0.000558	0	0	0	0	0	0	0	0	0	0	0	0	0	0	0.115848	0.018667	0.000137	1444
ENSG00000099904	ZDHHC8	0	0	0.000136	0	0	0.00011	0	0	0	0.002622	0	0	0	0	0	0	0	0	0	0	0	0.115977	0.752667	0.000137	1445
ENSG00000113272	THG1L	0	0	5.1e-05	0	0	0	0.00031	0	0	0	0	0	0	0	0	0	0.002507	0	0	0	0	0.115991	0.812667	0.000137	1446
ENSG00000128713	HOXD11	0	0	0	0	0	0	0.000559	0	0	0	0	0	0	0	0	0	0	0	0.002308	0	0	0.116059	0.426	0.000137	1447
ENSG00000133639	BTG1	0	0	0	0	0	0	0.000555	0	0	0	0	0	0	0	0	0	0	0	0.002308	0	0	0.116262	0.44	0.000136	1448
ENSG00000148400	NOTCH1	0	0	0	0	0	0	0.000554	0	0	0	0	0	0	0	0	0	0	0	0.002308	0	0	0.116282	0.44	0.000136	1449
ENSG00000114209	PDCD10	0.002667	0	4e-05	0	0.000148	0	0	0	0	0	0	0	0	0	0	0	0	0	0	0	0	0.116689	0.298	0.000136	1450
ENSG00000128191	DGCR8	0	0	0.000136	0	9.6e-05	0	0	0	0	0.002622	0	0	0	0	0	0	0	0	0	0	0	0.116696	0.744	0.000136	1451
ENSG00000165480	SKA3	0	0	0.000131	0.001327	0.000361	0.000376	0.000655	0	0	0	0	0	0	0	0	0	0	0	0	0	0	0.116961	0.018667	0.000136	1452
ENSG00000182158	CREB3L2	0	0	6e-05	0	0	0	0.000478	0	0	0	0	0	0	0	0	0	0	0	0.002308	0	0	0.117117	0.599333	0.000136	1453
ENSG00000187735	TCEA1	0	0	0.000211	0	7.4e-05	0.000249	0	0	0	0	0	0	0	0	0	0	0	0	0.002308	0	0	0.117334	0.572667	0.000135	1454
ENSG00000122779	TRIM24	0	0	6e-05	0	7e-05	0	0.000398	0	0	0	0	0	0	0	0	0	0	0	0.002308	0	0	0.117652	0.752667	0.000135	1455
ENSG00000139734	DIAPH3	0	0	0.000136	0.001327	0.000349	0.000384	0.000635	0	0	0	0	0	0	0	0	0	0	0	0	0	0	0.118073	0.025333	0.000135	1456
ENSG00000171302	CANT1	0	0	0.000184	0	0.000337	0	0	0	0	0	0	0	0	0	0	0	0	0	0.002308	0	0	0.118202	0.279333	0.000135	1457
ENSG00000204713	TRIM27	0	0	0.000159	0	0.000233	0.000127	0	0	0	0	0	0	0	0	0	0	0	0	0.002308	0	0	0.118296	0.592667	0.000135	1458
ENSG00000158480	SPATA2	0	0	0.000164	0.000724	0.000179	0	0	0	0	0	0	0.001758	0	0	0	0	0	0	0	0	0	0.118324	0.725333	0.000135	1459
ENSG00000070010	UFD1L	0	0	0.000125	0	7.5e-05	0	0	0	0	0.002622	0	0	0	0	0	0	0	0	0	0	0	0.118561	0.764667	0.000134	1460
ENSG00000143224	PPOX	0	0	0.000184	0	0.000186	0.00016	0	0	0.002288	0	0	0	0	0	0	0	0	0	0	0	0	0.118819	0.212667	0.000134	1461
ENSG00000082213	C5orf22	0	0	6.7e-05	0	0.000194	0	0	0.002555	0	0	0	0	0	0	0	0	0	0	0	0	0	0.118914	0.572	0.000134	1462
ENSG00000139618	BRCA2	0	0	0.000125	0.001327	0.000353	0.000397	0.000612	0	0	0	0	0	0	0	0	0	0	0	0	0	0	0.118981	0.020667	0.000134	1463
ENSG00000125454	SLC25A19	0	0	0.000187	0	0.000307	0.000332	0.000206	0	0.001781	0	0	0	0	0	0	0	0	0	0	0	0	0.119015	0.328667	0.000134	1464
ENSG00000031691	CENPQ	0	0	0.000107	0	4.5e-05	0.000287	0	0.001493	0	0	0	0	0	0.000877	0	0	0	0	0	0	0	0.119192	0.768667	0.000134	1465
ENSG00000144962	SPATA16	0	0	7.1e-05	0	0	0	0	0	0.000924	0	0	0	0	0	0.00181	0	0	0	0	0	0	0.119368	0.479333	0.000134	1466
ENSG00000175054	ATR	0	0	0	0	0	7.8e-05	0	0.002724	0	0	0	0	0	0	0	0	0	0	0	0	0	0.11949	0.522	0.000133	1467
ENSG00000107807	TLX1	0	0	0	0	0.000132	0.000361	0	0	0	0	0	0	0	0	0	0	0	0	0.002308	0	0	0.119538	0.450667	0.000133	1468
ENSG00000103522	IL21R	0	0	0.000141	0	0.000352	0	0	0	0	0	0	0	0	0	0	0	0	0	0.002308	0	0	0.119538	0.282667	0.000133	1469
ENSG00000111181	SLC6A12	0.000383	0	2.6e-05	0	0.000287	0	0	0	0	0	0	0	0	0.000893	0.001204	0	0	0	0	0	0	0.1201	0.834667	0.000133	1470
ENSG00000104369	JPH1	0	0	0.000216	0	0.000248	0.000377	0	0	0.001951	0	0	0	0	0	0	0	0	0	0	0	0	0.120155	0.216667	0.000133	1471
ENSG00000184640	SEPT9	0	0	0.000188	0	0.000294	0	0	0	0	0	0	0	0	0	0	0	0	0	0.002308	0	0	0.120283	0.325333	0.000133	1472
ENSG00000162877	PM20D1	0	0	0.0002	0	0	0	0	0	0.00259	0	0	0	0	0	0	0	0	0	0	0	0	0.12029	0.086667	0.000133	1473
ENSG00000039600	SOX30	0	0	5.1e-05	0	0	0.000228	0	0	0	0	0	0	0	0	0	0	0.002507	0	0	0	0	0.120446	0.82	0.000133	1474
ENSG00000162755	KLHDC9	0	0	0.000184	0	0.000314	0	0	0	0.002288	0	0	0	0	0	0	0	0	0	0	0	0	0.120453	0.132667	0.000133	1475
ENSG00000186517	ARHGAP30	0	0	0.000184	0	0	0	0.000311	0	0.002288	0	0	0	0	0	0	0	0	0	0	0	0	0.120616	0.199333	0.000133	1476
ENSG00000121039	RDH10	0	0	0.000215	0	0	0	0.00065	0	0.001917	0	0	0	0	0	0	0	0	0	0	0	0	0.120623	0.214667	0.000133	1477
ENSG00000101945	SUV39H1	0	0	0	0	0.000197	0.000183	0	0.002401	0	0	0	0	0	0	0	0	0	0	0	0	0	0.120697	0.566667	0.000132	1478
ENSG00000126001	CEP250	0	0	0.000119	0.000883	0.000233	0.00026	0	0	0	0	0	0	0	0.001283	0	0	0	0	0	0	0	0.120833	0.298	0.000132	1479
ENSG00000102034	ELF4	0	0	0	0	0.000259	0	0.000209	0	0	0	0	0	0	0	0	0	0	0	0.002308	0	0	0.120962	0.672	0.000132	1480
ENSG00000136108	CKAP2	0	0	0.000119	0.001574	0.000323	0.000331	0.000428	0	0	0	0	0	0	0	0	0	0	0	0	0	0	0.120968	0.028667	0.000132	1481
ENSG00000037749	MFAP3	0	0	6e-05	0	0.000208	0	0	0	0	0	0	0	0	0	0	0	0.002507	0	0	0	0	0.121002	0.846667	0.000132	1482
ENSG00000100056	DGCR14	0	0	0.000125	0	2.4e-05	0	0	0	0	0.002622	0	0	0	0	0	0	0	0	0	0	0	0.121158	0.778	0.000132	1483
ENSG00000143633	C1orf131	0	0	0.000203	0	3.4e-05	0	0	0	0.002535	0	0	0	0	0	0	0	0	0	0	0	0	0.121206	0.158	0.000132	1484
ENSG00000111186	WNT5B	0.001462	0	2.4e-05	0	0	0	0	0	0	0	0	0	0	0	0.001284	0	0	0	0	0	0	0.121362	0.565333	0.000132	1485
ENSG00000143322	ABL2	0	0	0.000187	0	0.000225	4.8e-05	0	0	0	0	0	0	0	0	0	0	0	0	0.002308	0	0	0.121423	0.7	0.000132	1486
ENSG00000069399	BCL3	0	0	0	0	0.000232	0	0	0	0	0	0	0	0	0.000225	0	0	0	0	0.002308	0	0	0.121538	0.886667	0.000132	1487
ENSG00000180537	RNF182	0	0	0.000159	0	0	0.000249	0	0	0.001264	0	0	0	0	0	0.001092	0	0	0	0	0	0	0.121599	0.533333	0.000132	1488
ENSG00000135119	RNFT2	0	0	0	0	0.000342	3.3e-05	0	0.002385	0	0	0	0	0	0	0	0	0	0	0	0	0	0.12187	0.585333	0.000131	1489
ENSG00000127946	HIP1	0	0	1.9e-05	0	0	1.9e-05	0.000414	0	0	0	0	0	0	0	0	0	0	0	0.002308	0	0	0.121877	0.860667	0.000131	1490
ENSG00000123388	HOXC11	0	0	0	0	0.000342	0.000108	0	0	0	0	0	0	0	0	0	0	0	0	0.002308	0	0	0.121945	0.540667	0.000131	1491
ENSG00000101152	DNAJC5	0	0	0.000184	0.001171	0	0	0	0	0	0	0	0	0	0.001402	0	0	0	0	0	0	0	0.121958	0.152667	0.000131	1492
ENSG00000155367	PPM1J	0	0	0	0	0.000337	0.000252	0	0	0	0	0	0	0	0	0	0	0	0.002168	0	0	0	0.121958	0.76	0.000131	1493
ENSG00000164576	SAP30L	0	0	6e-05	0	0.000189	0	0	0	0	0	0	0	0	0	0	0	0.002507	0	0	0	0	0.121986	0.822	0.000131	1494
ENSG00000130584	ZBTB46	0	0	0.000188	0.001171	0	0	0	0	0	0	0	0	0	0.001395	0	0	0	0	0	0	0	0.12206	0.145333	0.000131	1495
ENSG00000101335	MYL9	0	0	0.000113	0.000883	0	0	0	0	0.001758	0	0	0	0	0	0	0	0	0	0	0	0	0.122094	0.410667	0.000131	1496
ENSG00000156466	GDF6	0	0	0.000216	5.2e-05	0	0	0	0	0.002486	0	0	0	0	0	0	0	0	0	0	0	0	0.122114	0.388	0.000131	1497
ENSG00000116903	EXOC8	0	0	0.000203	0	1.4e-05	0	0	0	0.002535	0	0	0	0	0	0	0	0	0	0	0	0	0.122182	0.156	0.000131	1498
ENSG00000139263	LRIG3	0	0	0	0	0	0	0.000444	0	0	0	0	0	0	0	0	0	0	0	0.002308	0	0	0.122203	0.558	0.000131	1499
ENSG00000129493	HEATR5A	0	0	2.9e-05	0	0	0	0.000369	0	0.001436	0	0	0.000917	0	0	0	0	0	0	0	0	0	0.122216	0.858667	0.000131	1500
ENSG00000169925	BRD3	0	0	0	0	0.00021	0.000231	0	0	0	0	0	0	0	0	0	0	0	0	0.002308	0	0	0.122304	0.531333	0.000131	1501
ENSG00000070413	DGCR2	0	0	0.000125	0	0	0	0	0	0	0.002622	0	0	0	0	0	0	0	0	0	0	0	0.122372	0.729333	0.000131	1502
ENSG00000206203	TSSK2	0	0	0.000125	0	0	0	0	0	0	0.002622	0	0	0	0	0	0	0	0	0	0	0	0.122372	0.708667	0.000131	1502
ENSG00000184113	CLDN5	0	0	0.000125	0	0	0	0	0	0	0.002622	0	0	0	0	0	0	0	0	0	0	0	0.122372	0.724667	0.000131	1502
ENSG00000164749	HNF4G	0	0	0.000216	0	0	0	0.000548	0	0.001983	0	0	0	0	0	0	0	0	0	0	0	0	0.122399	0.224667	0.000131	1503
ENSG00000124209	RAB22A	0	0	0.000188	0.001095	7.2e-05	4e-05	0	0	0	0	0	0	0	0.001351	0	0	0	0	0	0	0	0.122399	0.306667	0.000131	1504
ENSG00000047230	CTPS2	0	0	0	0	0.000334	0.000237	0.000589	0	0	0	0	0.001586	0	0	0	0	0	0	0	0	0	0.122426	0.674667	0.000131	1505
ENSG00000205927	OLIG2	0	0	8e-06	0	0	0	0.00043	0	0	0	0	0	0	0	0	0	0	0	0.002308	0	0	0.122447	0.68	0.000131	1506
ENSG00000143258	USP21	0	0	0.000184	0	0.000274	0	0	0	0.002288	0	0	0	0	0	0	0	0	0	0	0	0	0.122467	0.146667	0.000131	1507
ENSG00000101452	DHX35	0	0	0.00015	0.000572	5e-05	0	8e-05	0.001893	0	0	0	0	0	0	0	0	0	0	0	0	0	0.122487	0.779333	0.000131	1508
ENSG00000143256	PFDN2	0	0	0.000184	0	0.00016	0.000114	0	0	0.002288	0	0	0	0	0	0	0	0	0	0	0	0	0.122508	0.237333	0.000131	1509
ENSG00000005073	HOXA11	0	0	7.9e-05	0	0	0.000358	0	0	0	0	0	0	0	0	0	0	0	0	0.002308	0	0	0.122508	0.440667	0.000131	1510
ENSG00000092820	EZR	0	0	0.000107	0	0.000329	0	0	0	0	0	0	0	0	0	0	0	0	0	0.002308	0	0	0.122515	0.361333	0.000131	1511
ENSG00000163964	PIGX	0	0	0.000125	0	0.000256	0.000107	0	0	0.000702	0	0	0	0	0	0.001553	0	0	0	0	0	0	0.122596	0.61	0.000131	1512
ENSG00000114204	SERPINI2	0.002485	0	4e-05	0	0	0	0.00021	0	0	0	0	0	0	0	0	0	0	0	0	0	0	0.123166	0.378	0.00013	1513
ENSG00000101132	PFDN4	0	0	0.000189	0.001095	0	0.00011	0	0	0	0	0	0	0	0.001334	0	0	0	0	0	0	0	0.1236	0.252	0.00013	1514
ENSG00000084453	SLCO1A2	0.000678	0	0	0	0	0	0	0.002047	0	0	0	0	0	0	0	0	0	0	0	0	0	0.123844	0.810667	0.00013	1515
ENSG00000088367	EPB41L1	0	0	0.000107	0.000883	0	0	0	0	0.001734	0	0	0	0	0	0	0	0	0	0	0	0	0.123857	0.386	0.00013	1516
ENSG00000023445	BIRC3	0	0	0	0	0	0	9e-06	0	0	0	0	0	0	0.000407	0	0	0	0	0.002308	0	0	0.123864	0.950667	0.00013	1517
ENSG00000114999	TTL	0	0	0	0	0.000158	0.000259	0	0	0	0	0	0	0	0	0	0	0	0	0.002308	0	0	0.123891	0.581333	0.00013	1518
ENSG00000077150	NFKB2	0	0	0	0	0.000225	0.000189	0	0	0	0	0	0	0	0	0	0	0	0	0.002308	0	0	0.123986	0.598667	0.00013	1519
ENSG00000104313	EYA1	0	0	0.000221	0.000284	0	0.000297	0	0	0.001917	0	0	0	0	0	0	0	0	0	0	0	0	0.124183	0.475333	0.000129	1520
ENSG00000074181	NOTCH3	0.002153	0	0	0	0	0.000225	0.000341	0	0	0	0	0	0	0	0	0	0	0	0	0	0	0.12419	0.413333	0.000129	1521
ENSG00000079616	KIF22	0	0	0	0	0	0	0.000257	0.002462	0	0	0	0	0	0	0	0	0	0	0	0	0	0.124203	0.569333	0.000129	1522
ENSG00000100479	POLE2	0	0	3e-06	0	0.000325	0.000374	0.000579	0	0.001436	0	0	0	0	0	0	0	0	0	0	0	0	0.124271	0.354	0.000129	1523
ENSG00000073614	KDM5A	0.000383	0	2.6e-05	0	0	0	0	0	0	0	0	0	0	0	0	0	0	0	0.002308	0	0	0.124278	0.941333	0.000129	1524
ENSG00000162775	RBM15	0	0	0	0	0.000243	0.000158	0	0	0	0	0	0	0	0	0	0	0	0	0.002308	0	0	0.124752	0.594	0.000129	1525
ENSG00000123364	HOXC13	0	0	0	0	0.00036	0	4e-05	0	0	0	0	0	0	0	0	0	0	0	0.002308	0	0	0.1248	0.779333	0.000129	1526
ENSG00000172197	MBOAT1	0	0	0.000164	0	0.000104	0	0.0005	0	0.000924	0	0	0	0	0	0.001017	0	0	0	0	0	0	0.1248	0.68	0.000129	1527
ENSG00000101082	SLA2	0	0	0.000113	0.000883	0	0	0	0	0.001711	0	0	0	0	0	0	0	0	0	0	0	0	0.124861	0.411333	0.000129	1528
ENSG00000144476	ACKR3	0	0	0	0	0	0	0.000392	0	0	0	0	0	0	0	0	0	0	0	0.002308	0	0	0.125186	0.602667	0.000129	1529
ENSG00000174567	GOLT1A	0	0	0	0	0	0	0	0	0.00269	0	0	0	0	0	0	0	0	0	0	0	0	0.125973	0.101333	0.000128	1530
ENSG00000174529	TMEM81	0	0	0	0	0	0	0	0	0.00269	0	0	0	0	0	0	0	0	0	0	0	0	0.125973	0.092667	0.000128	1530
ENSG00000010017	RANBP9	0	0	0.000161	0	0.000169	0	0	0	0.001264	0	0	0	0	0	0.001092	0	0	0	0	0	0	0.12619	0.563333	0.000128	1531
ENSG00000137198	GMPR	0	0	0.000159	0	0	0.000143	0.000248	0	0.001175	0	0	0	0	0	0.000956	0	0	0	0	0	0	0.126733	0.694	0.000128	1532
ENSG00000116128	BCL9	0	0	4.4e-05	0	0.000327	0	0	0	0	0	0	0	0	0	0	0	0	0	0.002308	0	0	0.126902	0.472	0.000128	1533
ENSG00000185621	LMLN	0	0	0.000136	0	0.000165	0	0	0	0.000821	0	0	0	0	0	0.001553	0	0	0	0	0	0	0.127038	0.593333	0.000127	1534
ENSG00000130702	LAMA5	0	0	0	0	3.5e-05	0.000311	0.00029	0	0.002039	0	0	0	0	0	0	0	0	0	0	0	0	0.127119	0.350667	0.000127	1535
ENSG00000101096	NFATC2	0	0	0.000172	0.000724	0	0	0	0	0	0	0	0.001777	0	0	0	0	0	0	0	0	0	0.127146	0.732667	0.000127	1536
ENSG00000145506	NKD2	0	0	0.000164	0	0.000254	0.000371	0	0	0	0	0	0	0	0.001879	0	0	0	0	0	0	0	0.127526	0.003333	0.000127	1537
ENSG00000070404	FSTL3	0	0	0	0	0	0.00036	0	0	0	0	0	0	0	0	0	0	0	0	0.002308	0	0	0.127526	0.352667	0.000127	1538
ENSG00000100473	COCH	0	0	2.9e-05	0	0	0.000285	0	0	0.001436	0	0	0.000917	0	0	0	0	0	0	0	0	0	0.127594	0.842	0.000127	1539
ENSG00000125991	ERGIC3	0	0	0.000119	0.000883	8.7e-05	0	0.000305	0	0	0	0	0	0	0.00127	0	0	0	0	0	0	0	0.127858	0.404667	0.000127	1540
ENSG00000155380	SLC16A1	0	0	0	0	0	0	0.000496	0	0	0	0	0	0	0	0	0	0	0.002168	0	0	0	0.127872	0.773333	0.000127	1541
ENSG00000172175	MALT1	0	0	8.3e-05	0	0	0	0.000271	0	0	0	0	0	0	0	0	0	0	0	0.002308	0	0	0.127994	0.751333	0.000127	1542
ENSG00000169064	ZBBX	0.002622	0	4e-05	0	0	0	0	0	0	0	0	0	0	0	0	0	0	0	0	0	0	0.128001	0.312667	0.000127	1543
ENSG00000128487	SPECC1	0	0	6e-05	0	0.000279	0	0	0	0	0	0	0	0	0	0	0	0	0	0.002308	0	0	0.128801	0.549333	0.000126	1544
ENSG00000101150	TPD52L2	0.001027	0	0.000184	0.001171	0.000106	0.000159	0	0	0	0	0	0	0	0	0	0	0	0	0	0	0	0.128849	0.632667	0.000126	1545
ENSG00000197905	TEAD4	0.001362	0	0	0	0	0	0	0	0	0	0	0	0	0	0.001284	0	0	0	0	0	0	0.128889	0.584	0.000126	1546
ENSG00000101040	ZMYND8	0.001362	0	0.000152	0.000883	0	0.000248	0	0	0	0	0	0	0	0	0	0	0	0	0	0	0	0.12895	0.636667	0.000126	1547
ENSG00000157765	SLC34A2	0	0	0	0	0	0	0.000336	0	0	0	0	0	0	0	0	0	0	0	0.002308	0	0	0.129045	0.656667	0.000126	1548
ENSG00000003509	NDUFAF7	0	0	0	0	3e-06	0.000161	0	0.002478	0	0	0	0	0	0	0	0	0	0	0	0	0	0.12916	0.598667	0.000126	1549
ENSG00000155363	MOV10	0	0	0	0	0	0	0.000472	0	0	0	0	0	0	0	0	0	0	0.002168	0	0	0	0.129242	0.78	0.000126	1550
ENSG00000177565	TBL1XR1	0	0	8.7e-05	0	0	0	0	0	0.000736	0	0	0	0	0	0.00181	0	0	0	0	0	0	0.129683	0.514	0.000125	1551
ENSG00000100196	KDELR3	0	0	0.000119	0	0.000314	0.000354	0	0	0	0	0	0	0.001841	0	0	0	0	0	0	0	0	0.129961	0.660667	0.000125	1552
ENSG00000155858	LSM11	0	0	5.1e-05	0	7.1e-05	0	0	0	0	0	0	0	0	0	0	0	0.002507	0	0	0	0	0.129967	0.859333	0.000125	1553
ENSG00000122566	HNRNPA2B1	0	0	7.1e-05	0	6.7e-05	0	0.000183	0	0	0	0	0	0	0	0	0	0	0	0.002308	0	0	0.129967	0.932667	0.000125	1554
ENSG00000158796	DEDD	0	0	0.000184	0	0.000153	0	0	0	0.002288	0	0	0	0	0	0	0	0	0	0	0	0	0.130198	0.194667	0.000125	1555
ENSG00000185608	MRPL40	0	0	0	0	0	0	0	0	0	0.002622	0	0	0	0	0	0	0	0	0	0	0	0.130381	0.786667	0.000125	1556
ENSG00000203618	GP1BB	0	0	0	0	0	0	0	0	0	0.002622	0	0	0	0	0	0	0	0	0	0	0	0.130381	0.796	0.000125	1556
ENSG00000093010	COMT	0	0	0	0	0	0	0	0	0	0.002622	0	0	0	0	0	0	0	0	0	0	0	0.130381	0.794	0.000125	1556
ENSG00000099901	RANBP1	0	0	0	0	0	0	0	0	0	0.002622	0	0	0	0	0	0	0	0	0	0	0	0.130381	0.789333	0.000125	1556
ENSG00000128185	DGCR6L	0	0	0	0	0	0	0	0	0	0.002622	0	0	0	0	0	0	0	0	0	0	0	0.130381	0.786667	0.000125	1556
ENSG00000101189	MRGBP	0.000678	0	0.000184	0.001095	0.000305	0.000361	0	0	0	0	0	0	0	0	0	0	0	0	0	0	0	0.130381	0.632	0.000125	1557
ENSG00000158793	NIT1	0	0	0.000184	0	0.000151	0	0	0	0.002288	0	0	0	0	0	0	0	0	0	0	0	0	0.130395	0.216667	0.000125	1558
ENSG00000082515	MRPL22	0	0	6e-05	0	5.4e-05	0	0	0	0	0	0	0	0	0	0	0	0.002507	0	0	0	0	0.130435	0.88	0.000125	1559
ENSG00000019186	CYP24A1	0	0	0.000188	0.001095	0	0	0	0	0	0	0	0	0	0.001334	0	0	0	0	0	0	0	0.130802	0.204667	0.000125	1560
ENSG00000108878	CACNG1	0	0	0.000193	0	0.000345	0.000218	0	0	0.001854	0	0	0	0	0	0	0	0	0	0	0	0	0.131249	0.272	0.000124	1561
ENSG00000198768	APCDD1L	0	0	0.000188	0.001095	0	0	0	0	0	0	0	0	0	0.001324	0	0	0	0	0	0	0	0.131378	0.177333	0.000124	1562
ENSG00000168883	USP39	0	0	0	0	7.9e-05	3e-06	7.6e-05	0.002447	0	0	0	0	0	0	0	0	0	0	0	0	0	0.131473	0.66	0.000124	1563
ENSG00000176597	B3GNT5	0	0	8.7e-05	0	0	0	0.000613	0	0	0	0	0	0	0	0.001901	0	0	0	0	0	0	0.131758	0.066667	0.000124	1564
ENSG00000136631	VPS45	0	0	9.1e-05	0	0.0002	0	0	0.002308	0	0	0	0	0	0	0	0	0	0	0	0	0	0.131853	0.571333	0.000124	1565
ENSG00000196074	SYCP2	0	0	0.000184	0.001095	0.00029	1.4e-05	0	0.001016	0	0	0	0	0	0	0	0	0	0	0	0	0	0.1319	0.790667	0.000124	1566
ENSG00000037474	NSUN2	0	0	0.000159	0	0.000124	0	8.2e-05	0.002231	0	0	0	0	0	0	0	0	0	0	0	0	0	0.131921	0.651333	0.000124	1567
ENSG00000088325	TPX2	0	0	0.0001	0.001033	0.000359	0.000383	0.000716	0	0	0	0	0	0	0	0	0	0	0	0	0	0	0.132239	0.081333	0.000123	1568
ENSG00000152492	CCDC50	0	0	9.1e-05	0	0	0	0.000259	0	0.000821	0	0	0	0	0	0.00142	0	0	0	0	0	0	0.132273	0.634	0.000123	1569
ENSG00000143924	EML4	0	0	0	0	0	0	0.000277	0	0	0	0	0	0	0	0	0	0	0	0.002308	0	0	0.132707	0.718	0.000123	1570
ENSG00000213123	TCTEX1D2	0	0	0.000131	0	0.000232	0	0	0	0.000668	0	0	0	0	0	0.001553	0	0	0	0	0	0	0.132768	0.582667	0.000123	1571
ENSG00000174013	FBXO45	0	0	0.000145	0	0.000184	0	0	0	0.000702	0	0	0	0	0	0.001553	0	0	0	0	0	0	0.132768	0.581333	0.000123	1572
ENSG00000142867	BCL10	0	0	0	0	0	0	0.000275	0	0	0	0	0	0	0	0	0	0	0	0.002308	0	0	0.132863	0.748	0.000123	1573
ENSG00000047410	TPR	0	0	0.00018	0	6.3e-05	3.1e-05	0	0	0	0	0	0	0	0	0	0	0	0	0.002308	0	0	0.132883	0.928	0.000123	1574
ENSG00000197056	ZMYM1	0	0	0	0	3e-06	0.000242	0.00032	0.002016	0	0	0	0	0	0	0	0	0	0	0	0	0	0.132938	0.678	0.000123	1575
ENSG00000080824	HSP90AA1	0	0	0	0	0.000108	0.000158	0	0	0	0	0	0	0	0	0	0	0	0	0.002308	0	0	0.13329	0.826	0.000123	1576
ENSG00000083168	KAT6A	0	0	0.000213	5.2e-05	0	0	0	0	0	0	0	0	0	0	0	0	0	0	0.002308	0	0	0.133412	0.943333	0.000122	1577
ENSG00000072364	AFF4	0	0	5.1e-05	0	0.000212	0	0	0	0	0	0	0	0	0	0	0	0	0	0.002308	0	0	0.133426	0.695333	0.000122	1578
ENSG00000168411	RFWD3	0	0	0.00017	0	0.000288	0.000333	0.000548	0.001231	0	0	0	0	0	0	0	0	0	0	0	0	0	0.133501	0.690667	0.000122	1579
ENSG00000092470	WDR76	0	0	0	0	0.000328	0.000288	0.000598	0.001354	0	0	0	0	0	0	0	0	0	0	0	0	0	0.133568	0.673333	0.000122	1580
ENSG00000113196	HAND1	0	0	6e-05	0	0	0	0	0	0	0	0	0	0	0	0	0	0.002507	0	0	0	0	0.133799	0.846667	0.000122	1581
ENSG00000155508	CNOT8	0	0	6e-05	0	0	0	0	0	0	0	0	0	0	0	0	0	0.002507	0	0	0	0	0.133799	0.847333	0.000122	1581
ENSG00000113282	CLINT1	0	0	6e-05	0	0	0	0	0	0	0	0	0	0	0	0	0	0.002507	0	0	0	0	0.133799	0.836	0.000122	1581
ENSG00000178105	DDX10	0	0	6e-06	0	0	0.000252	0	0	0	0	0	0	0	0	0	0	0	0	0.002308	0	0	0.133846	0.730667	0.000122	1582
ENSG00000137185	ZSCAN9	0	0	0.000156	0	0	0	0.000347	0.002062	0	0	0	0	0	0	0	0	0	0	0	0	0	0.13388	0.636667	0.000122	1583
ENSG00000180424	DEFB123	0	0	0.0001	0.000997	0	0.000116	0	0	0	0	0	0	0	0.001351	0	0	0	0	0	0	0	0.133989	0.288	0.000122	1584
ENSG00000105619	TFPT	0	0	0	0	0.000255	0	0	0	0	0	0	0	0	0	0	0	0	0	0.002308	0	0	0.134036	0.463333	0.000122	1585
ENSG00000111837	MAK	0	0	0.000156	0	0	0	0.000124	0	0.001264	0	0	0	0	0	0.001017	0	0	0	0	0	0	0.134158	0.65	0.000122	1586
ENSG00000145850	TIMD4	0	0	5.1e-05	0	0	0	0	0	0	0	0	0	0	0	0	0	0.002507	0	0	0	0	0.134314	0.843333	0.000122	1587
ENSG00000113249	HAVCR1	0	0	5.1e-05	0	0	0	0	0	0	0	0	0	0	0	0	0	0.002507	0	0	0	0	0.134314	0.858667	0.000122	1587
ENSG00000145860	RNF145	0	0	5.1e-05	0	0	0	0	0	0	0	0	0	0	0	0	0	0.002507	0	0	0	0	0.134314	0.856	0.000122	1587
ENSG00000170214	ADRA1B	0	0	5.1e-05	0	0	0	0	0	0	0	0	0	0	0	0	0	0.002507	0	0	0	0	0.134314	0.85	0.000122	1587
ENSG00000113312	TTC1	0	0	5.1e-05	0	0	0	0	0	0	0	0	0	0	0	0	0	0.002507	0	0	0	0	0.134314	0.846	0.000122	1587
ENSG00000170234	PWWP2A	0	0	5.1e-05	0	0	0	0	0	0	0	0	0	0	0	0	0	0.002507	0	0	0	0	0.134314	0.863333	0.000122	1587
ENSG00000135083	CCNJL	0	0	5.1e-05	0	0	0	0	0	0	0	0	0	0	0	0	0	0.002507	0	0	0	0	0.134314	0.852667	0.000122	1587
ENSG00000145861	C1QTNF2	0	0	5.1e-05	0	0	0	0	0	0	0	0	0	0	0	0	0	0.002507	0	0	0	0	0.134314	0.844	0.000122	1587
ENSG00000164609	SLU7	0	0	5.1e-05	0	0	0	0	0	0	0	0	0	0	0	0	0	0.002507	0	0	0	0	0.134314	0.867333	0.000122	1587
ENSG00000128394	APOBEC3F	0	0	0.000107	0	0.000158	0	0.000452	0	0	0	0	0	0.001841	0	0	0	0	0	0	0	0	0.134314	0.670667	0.000122	1588
ENSG00000131759	RARA	0	0	0.000174	0	7.5e-05	0	0	0	0	0	0	0	0	0	0	0	0	0	0.002308	0	0	0.134423	0.711333	0.000122	1589
ENSG00000002834	LASP1	0	0	0.000175	0	7.3e-05	0	0	0	0	0	0	0	0	0	0	0	0	0	0.002308	0	0	0.134457	0.7	0.000122	1590
ENSG00000101216	GMEB2	0.001027	0	0.00018	0.001171	0.000174	0	0	0	0	0	0	0	0	0	0	0	0	0	0	0	0	0.134701	0.623333	0.000122	1591
ENSG00000186051	TAL2	0	0	0	0	8e-05	0.000159	0	0	0	0	0	0	0	0	0	0	0	0	0.002308	0	0	0.134932	0.868	0.000121	1592
ENSG00000009709	PAX7	0	0	0	0	0	0.000237	0	0	0	0	0	0	0	0	0	0	0	0	0.002308	0	0	0.13504	0.583333	0.000121	1593
ENSG00000143222	UFC1	0	0	0.000184	0	7.1e-05	0	0	0	0.002288	0	0	0	0	0	0	0	0	0	0	0	0	0.135142	0.218667	0.000121	1594
ENSG00000100105	PATZ1	0	0	0.000125	0	0.000108	0	0	0	0	0	0	0	0	0	0	0	0	0	0.002308	0	0	0.135264	0.758667	0.000121	1595
ENSG00000244005	NFS1	0	0	0.000119	0.000883	0.000203	7.9e-05	0	0	0	0	0	0	0	0.001257	0	0	0	0	0	0	0	0.135271	0.393333	0.000121	1596
ENSG00000101057	MYBL2	0	0	0.00015	0.000997	0.000327	0.000378	0.000687	0	0	0	0	0	0	0	0	0	0	0	0	0	0	0.135325	0.086	0.000121	1597
ENSG00000119283	TRIM67	0	0	0	0	0	0	0	0	0.002535	0	0	0	0	0	0	0	0	0	0	0	0	0.1358	0.134	0.000121	1598
ENSG00000116906	GNPAT	0	0	0	0	0	0	0	0	0.002535	0	0	0	0	0	0	0	0	0	0	0	0	0.1358	0.136	0.000121	1598
ENSG00000102743	SLC25A15	0	0	0.000131	0.001668	0.000237	0.000294	0.000199	0	0	0	0	0	0	0	0	0	0	0	0	0	0	0.136179	0.094	0.00012	1599
ENSG00000137393	RNF144B	0	0	0.000161	0	0	0	0.000122	0	0.001075	0	0	0	0	0	0.001166	0	0	0	0	0	0	0.136498	0.688	0.00012	1600
ENSG00000128656	CHN1	0	0	0	0	0	0.000216	0	0	0	0	0	0	0	0	0	0	0	0	0.002308	0	0	0.136559	0.606	0.00012	1601
ENSG00000179750	APOBEC3B	0	0	0	0	0	0	0.000683	0	0	0	0	0	0.001841	0	0	0	0	0	0	0	0	0.136566	0.629333	0.00012	1602
ENSG00000105662	CRTC1	0	0	0	0	0.000214	0	0	0	0	0	0	0	0	0	0	0	0	0	0.002308	0	0	0.136668	0.581333	0.00012	1603
ENSG00000181690	PLAG1	0	0	0.000212	0	0	0	0	0	0	0	0	0	0	0	0	0	0	0	0.002308	0	0	0.136817	0.305333	0.00012	1604
ENSG00000170791	CHCHD7	0	0	0.000212	0	0	0	0	0	0	0	0	0	0	0	0	0	0	0	0.002308	0	0	0.136817	0.274	0.00012	1604
ENSG00000196172	ZNF681	0	0	0	0	0.000103	0	0	0.002416	0	0	0	0	0	0	0	0	0	0	0	0	0	0.136864	0.594	0.00012	1605
ENSG00000124523	SIRT5	0	0	0.000161	0	0	0	0	0	0.001264	0	0	0	0	0	0.001092	0	0	0	0	0	0	0.136912	0.546667	0.00012	1606
ENSG00000225921	NOL7	0	0	0.000161	0	0	0	0	0	0.001264	0	0	0	0	0	0.001092	0	0	0	0	0	0	0.136912	0.589333	0.00012	1606
ENSG00000112149	CD83	0	0	0.000159	0	0	0	0	0	0.001264	0	0	0	0	0	0.001092	0	0	0	0	0	0	0.137054	0.582	0.00012	1607
ENSG00000125450	NUP85	0	0	0	0	0	0	0	0.001216	0	0	0	0	0	0.001299	0	0	0	0	0	0	0	0.137102	0.716	0.00012	1608
ENSG00000177409	SAMD9L	0	0	1.9e-05	0	0.000128	0	0.000663	0	0.000509	0	0	0	0	0.001194	0	0	0	0	0	0	0	0.137244	0.678667	0.00012	1609
ENSG00000122068	FYTTD1	0	0	0.000136	0	0	0	0	0	0.000821	0	0	0	0	0	0.001553	0	0	0	0	0	0	0.137339	0.586	0.00012	1610
ENSG00000175063	UBE2C	0	0	0.000147	0.000883	0.000363	0.00039	0.000725	0	0	0	0	0	0	0	0	0	0	0	0	0	0	0.137495	0.106	0.000119	1611
ENSG00000141985	SH3GL1	0	0	0	0	0.0002	0	0	0	0	0	0	0	0	0	0	0	0	0	0.002308	0	0	0.137508	0.566667	0.000119	1612
ENSG00000253522	MIR146A	0	0	0	0	0	0	0	0	0	0	0	0	0	0	0	0	0.002507	0	0	0	0	0.137854	0.91	0.000119	1613
ENSG00000226650	KIF4B	0	0	0	0	0	0	0	0	0	0	0	0	0	0	0	0	0.002507	0	0	0	0	0.137854	0.898667	0.000119	1613
ENSG00000164332	UBLCP1	0	0	0	0	0	0	0	0	0	0	0	0	0	0	0	0	0.002507	0	0	0	0	0.137854	0.893333	0.000119	1613
ENSG00000170231	FABP6	0	0	0	0	0	0	0	0	0	0	0	0	0	0	0	0	0.002507	0	0	0	0	0.137854	0.888	0.000119	1613
ENSG00000137364	TPMT	0	0	0.000159	0	0.000129	0	0	0	0.001075	0	0	0	0	0	0.001143	0	0	0	0	0	0	0.137875	0.634	0.000119	1614
ENSG00000178573	MAF	0	0	0.000198	0	0	0	0	0	0	0	0	0	0	0	0	0	0	0	0.002308	0	0	0.137922	0.322667	0.000119	1615
ENSG00000010379	SLC6A13	0.000383	0	4e-05	0	0	0	0	0	0	0	0	0	0	0.000877	0.001204	0	0	0	0	0	0	0.137956	0.83	0.000119	1616
ENSG00000145990	GFOD1	0	0	0.000164	0	0	0	0	0	0.001175	0	0	0	0	0	0.001166	0	0	0	0	0	0	0.137983	0.564667	0.000119	1617
ENSG00000129993	CBFA2T3	0	0	0.000196	0	0	0	0	0	0	0	0	0	0	0	0	0	0	0	0.002308	0	0	0.138031	0.339333	0.000119	1618
ENSG00000065600	TMEM206	0	0	0.000203	0	0.000304	0.000331	0	0.001662	0	0	0	0	0	0	0	0	0	0	0	0	0	0.138261	0.643333	0.000119	1619
ENSG00000154582	TCEB1	0	0	0.000215	0	0.000181	0.000185	0	0	0.001917	0	0	0	0	0	0	0	0	0	0	0	0	0.138431	0.348667	0.000119	1620
ENSG00000167460	TPM4	0	0	0	0	0.00019	0	0	0	0	0	0	0	0	0	0	0	0	0	0.002308	0	0	0.138458	0.610667	0.000119	1621
ENSG00000108924	HLF	0	0	0.000188	0	0	0	0	0	0	0	0	0	0	0	0	0	0	0	0.002308	0	0	0.13858	0.380667	0.000119	1622
ENSG00000116560	SFPQ	0	0	0	0	0.000145	3.8e-05	0	0	0	0	0	0	0	0	0	0	0	0	0.002308	0	0	0.138946	0.918667	0.000119	1623
ENSG00000244462	RBM12	0	0	0.000119	0.000883	0	0.000165	6.6e-05	0	0	0	0	0	0	0.001257	0	0	0	0	0	0	0	0.13896	0.519333	0.000119	1624
ENSG00000132155	RAF1	0	0	6e-06	0	5e-06	0	0.000172	0	0	0	0	0	0	0	0	0	0	0	0.002308	0	0	0.138973	0.987333	0.000119	1625
ENSG00000102699	PARP4	0	0	0.000159	0.001745	0	0	0.000585	0	0	0	0	0	0	0	0	0	0	0	0	0	0	0.138994	0.007333	0.000119	1626
ENSG00000138363	ATIC	0	0	0	0	0.000181	0	0	0	0	0	0	0	0	0	0	0	0	0	0.002308	0	0	0.139014	0.632667	0.000119	1627
ENSG00000137571	SLCO5A1	0	0	0.000214	0	0.000116	0.000174	0	0	0.001983	0	0	0	0	0	0	0	0	0	0	0	0	0.139122	0.304	0.000118	1628
ENSG00000112137	PHACTR1	0	0	0.000166	0	0	0	0	0	0.001175	0	0	0	0	0	0.001143	0	0	0	0	0	0	0.139495	0.571333	0.000118	1629
ENSG00000172409	CLP1	0	0	0	0	0	0	0.000176	0	0	0	0	0	0	0	0	0	0	0	0.002308	0	0	0.139495	0.802	0.000118	1630
ENSG00000110367	DDX6	0	0	3e-06	0	0.000173	0	0	0	0	0	0	0	0	0	0	0	0	0	0.002308	0	0	0.139502	0.863333	0.000118	1631
ENSG00000114200	BCHE	0.001766	0	3.7e-05	0	0	0	0.000679	0	0	0	0	0	0	0	0	0	0	0	0	0	0	0.139611	0.466	0.000118	1632
ENSG00000051108	HERPUD1	0	0	0.00017	0	0	0	0	0	0	0	0	0	0	0	0	0	0	0	0.002308	0	0	0.139841	0.448667	0.000118	1633
ENSG00000198604	BAZ1A	0	0	3.1e-05	0	0.000233	2e-05	0.000622	0	0.000998	0	0	0.000573	0	0	0	0	0	0	0	0	0	0.139875	0.926	0.000118	1634
ENSG00000104361	NIPAL2	0.002208	0	0.000218	5.2e-05	0	0	0	0	0	0	0	0	0	0	0	0	0	0	0	0	0	0.139882	0.597333	0.000118	1635
ENSG00000110987	BCL7A	0	0	0	0	0	0.000168	0	0	0	0	0	0	0	0	0	0	0	0	0.002308	0	0	0.139997	0.683333	0.000118	1636
ENSG00000110619	CARS	0	0	0	0	0.000164	0	0	0	0	0	0	0	0	0	0	0	0	0	0.002308	0	0	0.140187	0.652667	0.000118	1637
ENSG00000189050	RNFT1	0	0	0.000201	0	0	0	0.000421	0	0.001847	0	0	0	0	0	0	0	0	0	0	0	0	0.140384	0.32	0.000118	1638
ENSG00000109685	WHSC1	0	0	0	0	9.9e-05	0	6.2e-05	0	0	0	0	0	0	0	0	0	0	0	0.002308	0	0	0.140425	0.969333	0.000118	1639
ENSG00000182866	LCK	0	0	0	0	0.00016	0	0	0	0	0	0	0	0	0	0	0	0	0	0.002308	0	0	0.140499	0.674667	0.000117	1640
ENSG00000048462	TNFRSF17	0	0	0.000159	0	0	0	0	0	0	0	0	0	0	0	0	0	0	0	0.002308	0	0	0.140553	0.492	0.000117	1641
ENSG00000054118	THRAP3	0	0	0	0	0.000156	0	0	0	0	0	0	0	0	0	0	0	0	0	0.002308	0	0	0.14077	0.695333	0.000117	1642
ENSG00000137265	IRF4	0	0	0.00015	0	0	0	0	0	0	0	0	0	0	0	0	0	0	0	0.002308	0	0	0.141191	0.512	0.000117	1643
ENSG00000178053	MLF1	0	0	0	0	0.000146	0	0	0	0	0	0	0	0	0	0	0	0	0	0.002308	0	0	0.141455	0.693333	0.000117	1644
ENSG00000163960	UBXN7	0.002328	0	0.000125	0	0	0	0	0	0	0	0	0	0	0	0	0	0	0	0	0	0	0.141489	0.367333	0.000117	1645
ENSG00000133392	MYH11	0	0	0.000145	0	0	0	0	0	0	0	0	0	0	0	0	0	0	0	0.002308	0	0	0.141543	0.520667	0.000117	1646
ENSG00000231607	DLEU2	0	0	0.000113	0.001668	0.000303	0.000365	0	0	0	0	0	0	0	0	0	0	0	0	0	0	0	0.141727	0.012	0.000117	1647
ENSG00000129521	EGLN3	0	0	2.4e-05	0	0.000332	0	0	0	0.001175	0	0	0.000917	0	0	0	0	0	0	0	0	0	0.141883	0.865333	0.000117	1648
ENSG00000164953	TMEM67	0	0	0	0	0	0	0	0	0.002447	0	0	0	0	0	0	0	0	0	0	0	0	0.141984	0.17	0.000117	1649
ENSG00000136527	TRA2B	0.002297	0	8.3e-05	0	0	0	6.6e-05	0	0	0	0	0	0	0	0	0	0	0	0	0	0	0.142086	0.480667	0.000116	1650
ENSG00000170581	STAT2	0	0	0	0	0.000122	6.2e-05	0	0.002262	0	0	0	0	0	0	0	0	0	0	0	0	0	0.1421	0.618667	0.000116	1651
ENSG00000132000	PODNL1	0.002153	0	0	0	0	0.000288	0	0	0	0	0	0	0	0	0	0	0	0	0	0	0	0.142337	0.418	0.000116	1652
ENSG00000178691	SUZ12	0	0	7.1e-05	0	6.2e-05	0	0	0	0	0	0	0	0	0	0	0	0	0	0.002308	0	0	0.142378	0.914667	0.000116	1653
ENSG00000146232	NFKBIE	0	0	0.000125	0	0.000253	0	0	0	0	0	0	0.001854	0	0	0.000209	0	0	0	0	0	0	0.142418	0.844667	0.000116	1654
ENSG00000196531	NACA	0	0	0	0	0	0	0.00013	0	0	0	0	0	0	0	0	0	0	0	0.002308	0	0	0.142703	0.861333	0.000116	1655
ENSG00000205413	SAMD9	0	0	1.9e-05	0	7.1e-05	0	0.000645	0	0.000509	0	0	0	0	0.001194	0	0	0	0	0	0	0	0.142737	0.726667	0.000116	1656
ENSG00000124827	GCM2	0	0	0.000156	0	0	0	0	0	0.001264	0	0	0	0	0	0.001017	0	0	0	0	0	0	0.142737	0.591333	0.000116	1657
ENSG00000197977	ELOVL2	0	0	0.000156	0	0	0	0	0	0.001264	0	0	0	0	0	0.001017	0	0	0	0	0	0	0.142737	0.594667	0.000116	1657
ENSG00000082781	ITGB5	0	0	0	0	0.000193	4.2e-05	0.000323	0.001878	0	0	0	0	0	0	0	0	0	0	0	0	0	0.142825	0.700667	0.000116	1658
ENSG00000070371	CLTCL1	0	0	0.000125	0	0	0	0	0	0	0	0	0	0	0	0	0	0	0	0.002308	0	0	0.143076	0.584	0.000116	1659
ENSG00000110713	NUP98	0	0	0	0	4.7e-05	0	7.7e-05	0	0	0	0	0	0	0	0	0	0	0	0.002308	0	0	0.143137	0.983333	0.000116	1660
ENSG00000105131	EPHX3	0.002074	0	0	0	0	0.000357	0	0	0	0	0	0	0	0	0	0	0	0	0	0	0	0.143178	0.412667	0.000116	1661
ENSG00000137177	KIF13A	0	0	0.000161	0	0	0	0	0	0.001175	0	0	0	0	0	0.001092	0	0	0	0	0	0	0.143313	0.586	0.000116	1662
ENSG00000137193	PIM1	0	0	0.000119	0	0	0	0	0	0	0	0	0	0	0	0	0	0	0	0.002308	0	0	0.143483	0.618	0.000116	1663
ENSG00000112186	CAP2	0	0	0.000159	0	0	0	0	0	0.001175	0	0	0	0	0	0.001092	0	0	0	0	0	0	0.14353	0.594	0.000116	1664
ENSG00000101246	ARFRP1	0.001027	0	0	0	0	0	0	0	0	0	0	0	0	0.001395	0	0	0	0	0	0	0	0.143795	0.588	0.000115	1665
ENSG00000100345	MYH9	0	0	0.000113	0	0	0	0	0	0	0	0	0	0	0	0	0	0	0	0.002308	0	0	0.143931	0.624	0.000115	1666
ENSG00000124789	NUP153	0	0	0.000164	0	6.5e-05	0	0	0	0.001175	0	0	0	0	0	0.001017	0	0	0	0	0	0	0.143958	0.66	0.000115	1667
ENSG00000196588	MKL1	0	0	0.000107	0	0	0	0	0	0	0	0	0	0	0	0	0	0	0	0.002308	0	0	0.144317	0.654667	0.000115	1668
ENSG00000185798	WDR53	0	0	0.000125	0	2.5e-05	1e-06	0	0	0.000702	0	0	0	0	0	0.001553	0	0	0	0	0	0	0.14505	0.739333	0.000115	1669
ENSG00000187621	TCL6	0	0	0	0	0	9.8e-05	0	0	0	0	0	0	0	0	0	0	0	0	0.002308	0	0	0.14509	0.811333	0.000115	1670
ENSG00000068097	HEATR6	0	0	0.000201	0	0.000231	9.3e-05	5.3e-05	0	0.001826	0	0	0	0	0	0	0	0	0	0	0	0	0.145219	0.474667	0.000114	1671
ENSG00000171703	TCEA2	0.001027	0	0	0	0	0	0	0	0	0	0	0	0	0.001375	0	0	0	0	0	0	0	0.145314	0.579333	0.000114	1672
ENSG00000138336	TET1	0	0	0	0	0	0	9.2e-05	0	0	0	0	0	0	0	0	0	0	0	0.002308	0	0	0.145572	0.91	0.000114	1673
ENSG00000129204	USP6	0	0	6e-05	0	0	2.8e-05	0	0	0	0	0	0	0	0	0	0	0	0	0.002308	0	0	0.145721	0.97	0.000114	1674
ENSG00000163900	TMEM41A	0	0	8.7e-05	0	0.000275	0.000223	0	0	0	0	0	0	0	0	0.00181	0	0	0	0	0	0	0.145775	0.146667	0.000114	1675
ENSG00000108953	YWHAE	0	0	8.7e-05	0	0	0	0	0	0	0	0	0	0	0	0	0	0	0	0.002308	0	0	0.145829	0.72	0.000114	1676
ENSG00000119537	KDSR	0	0	8.7e-05	0	0	0	0	0	0	0	0	0	0	0	0	0	0	0	0.002308	0	0	0.145829	0.726667	0.000114	1676
ENSG00000198900	TOP1	0	0	0	0	0	0	8.6e-05	0	0	0	0	0	0	0	0	0	0	0	0.002308	0	0	0.145911	0.916	0.000114	1677
ENSG00000172578	KLHL6	0	0	8.7e-05	0	0.000134	0	0.000272	0	0	0	0	0	0	0	0.001901	0	0	0	0	0	0	0.145918	0.23	0.000114	1678
ENSG00000108654	DDX5	0	0	0	0	0	0	8.3e-05	0	0	0	0	0	0	0	0	0	0	0	0.002308	0	0	0.146189	0.902	0.000114	1679
ENSG00000059588	TARBP1	0	0	0.000203	0	0.000185	0.000305	0	0	0	0	0	0	0	0	0.001696	0	0	0	0	0	0	0.14627	0.149333	0.000114	1680
ENSG00000106031	HOXA13	0	0	7.9e-05	0	0	0	0	0	0	0	0	0	0	0	0	0	0	0	0.002308	0	0	0.146501	0.744	0.000114	1681
ENSG00000153814	JAZF1	0	0	7.9e-05	0	0	0	0	0	0	0	0	0	0	0	0	0	0	0	0.002308	0	0	0.146501	0.732	0.000114	1681
ENSG00000170373	CST1	0	0	9.6e-05	0.00047	0.00036	0.000415	0	0	0	0	0	0	0	0.001046	0	0	0	0	0	0	0	0.146508	0.472667	0.000114	1682
ENSG00000168421	RHOH	0	0	0	0	7.7e-05	0	0	0	0	0	0	0	0	0	0	0	0	0	0.002308	0	0	0.14665	0.848667	0.000114	1683
ENSG00000066455	GOLGA5	0	0	0	0	7.6e-05	0	0	0	0	0	0	0	0	0	0	0	0	0	0.002308	0	0	0.146657	0.836	0.000114	1684
ENSG00000196792	STRN3	0	0	2.9e-05	0	0	0	0	0	0.001436	0	0	0.000917	0	0	0	0	0	0	0	0	0	0.146772	0.875333	0.000113	1685
ENSG00000092148	HECTD1	0	0	2.9e-05	0	0	0	0	0	0.001436	0	0	0.000917	0	0	0	0	0	0	0	0	0	0.146772	0.868	0.000113	1685
ENSG00000174004	NRROS	0	0	0.000125	0	0	0	0	0	0.000702	0	0	0	0	0	0.001553	0	0	0	0	0	0	0.146894	0.6	0.000113	1686
ENSG00000197457	STMN3	0.001027	0	0.00018	0.001171	0	0	0	0	0	0	0	0	0	0	0	0	0	0	0	0	0	0.14707	0.643333	0.000113	1687
ENSG00000178927	C17orf62	0	0	0.000191	0	0.000261	0	0.000276	0	0.001645	0	0	0	0	0	0	0	0	0	0	0	0	0.147376	0.427333	0.000113	1688
ENSG00000080839	RBL1	0	0	0.000174	0.001038	0.000284	0.000312	0.000563	0	0	0	0	0	0	0	0	0	0	0	0	0	0	0.147464	0.149333	0.000113	1689
ENSG00000007237	GAS7	0	0	6e-05	0	0	0	0	0	0	0	0	0	0	0	0	0	0	0	0.002308	0	0	0.147715	0.802667	0.000113	1690
ENSG00000182612	TSPAN10	0	0	0.000189	0	0	0.000334	0	0	0	0	0	0	0.00051	0.001334	0	0	0	0	0	0	0	0.147796	0.838	0.000113	1691
ENSG00000156650	KAT6B	0	0	0	0	5.5e-05	0	0	0	0	0	0	0	0	0	0	0	0	0	0.002308	0	0	0.148101	0.888667	0.000112	1692
ENSG00000029725	RABEP1	0	0	5.1e-05	0	0	0	0	0	0	0	0	0	0	0	0	0	0	0	0.002308	0	0	0.148413	0.86	0.000112	1693
ENSG00000113263	ITK	0	0	5.1e-05	0	0	0	0	0	0	0	0	0	0	0	0	0	0	0	0.002308	0	0	0.148413	0.862	0.000112	1693
ENSG00000196705	ZNF431	0	0	0	0	0	0	0	0.002355	0	0	0	0	0	0	0	0	0	0	0	0	0	0.148718	0.595333	0.000112	1694
ENSG00000100478	AP4S1	0	0	0	0	0	0	0	0	0.001436	0	0	0.000917	0	0	0	0	0	0	0	0	0	0.148773	0.854667	0.000112	1695
ENSG00000111859	NEDD9	0	0	0.000159	0	0	0	0	0	0.001175	0	0	0	0	0	0.001017	0	0	0	0	0	0	0.149037	0.636	0.000112	1696
ENSG00000101680	LAMA1	0	0	7.9e-05	0	0	0	0.000362	0.001908	0	0	0	0	0	0	0	0	0	0	0	0	0	0.149071	0.677333	0.000112	1697
ENSG00000086717	PPEF1	0	0	0	0	0.000363	0.0004	0	0	0	0	0	0.001586	0	0	0	0	0	0	0	0	0	0.149132	0.689333	0.000112	1698
ENSG00000130396	MLLT4	0	0	0	0	0	4.1e-05	0	0	0	0	0	0	0	0	0	0	0	0	0.002308	0	0	0.149179	0.934	0.000112	1699
ENSG00000111843	TMEM14C	0	0	0.000156	0	0	0	0	0	0.001175	0	0	0	0	0	0.001017	0	0	0	0	0	0	0.149268	0.617333	0.000112	1700
ENSG00000184012	TMPRSS2	0	0	4e-05	0	0	0	0	0	0	0	0	0	0	0	0	0	0	0	0.002308	0	0	0.149342	0.866	0.000112	1701
ENSG00000113594	LIFR	0	0	4e-05	0	0	0	0	0	0	0	0	0	0	0	0	0	0	0	0.002308	0	0	0.149342	0.88	0.000112	1701
ENSG00000163961	RNF168	0	0	0.000125	0	0	0	0	0	0.000668	0	0	0	0	0	0.001553	0	0	0	0	0	0	0.149437	0.608667	0.000112	1702
ENSG00000100815	TRIP11	0	0	0	0	3.8e-05	0	0	0	0	0	0	0	0	0	0	0	0	0	0.002308	0	0	0.149444	0.925333	0.000112	1703
ENSG00000104218	CSPP1	0	0	0.000213	0	0	0.000249	0	0	0.001883	0	0	0	0	0	0	0	0	0	0	0	0	0.149451	0.298667	0.000112	1704
ENSG00000227105	PARP1P1	0	0	0.00015	0.001668	0.000315	0.000208	0	0	0	0	0	0	0	0	0	0	0	0	0	0	0	0.149702	0.017333	0.000112	1705
ENSG00000198836	OPA1	0.002208	0	0.000107	0	2.4e-05	0	0	0	0	0	0	0	0	0	0	0	0	0	0	0	0	0.149844	0.461333	0.000111	1706
ENSG00000151322	NPAS3	0	0	3.4e-05	0	0	0	0	0	0.001388	0	0	0.000917	0	0	0	0	0	0	0	0	0	0.149912	0.843333	0.000111	1707
ENSG00000235280	MCF2L-AS1	0	0	0.000147	0.001668	0.000172	0.000349	0	0	0	0	0	0	0	0	0	0	0	0	0	0	0	0.150027	0.016667	0.000111	1708
ENSG00000178104	PDE4DIP	0	0	0	0	0	2.8e-05	0	0	0	0	0	0	0	0	0	0	0	0	0.002308	0	0	0.150142	0.945333	0.000111	1709
ENSG00000151702	FLI1	0	0	2.6e-05	0	0	0	0	0	0	0	0	0	0	0	0	0	0	0	0.002308	0	0	0.150298	0.917333	0.000111	1710
ENSG00000123201	GUCY1B2	0	0	0.000119	0.001574	0.000315	0.000323	0	0	0	0	0	0	0	0	0	0	0	0	0	0	0	0.150461	0.024667	0.000111	1711
ENSG00000120647	CCDC77	0	0	2.6e-05	0	5.3e-05	0.000187	0	0	0	0	0	0	0	0.00086	0.001204	0	0	0	0	0	0	0.150509	0.583333	0.000111	1712
ENSG00000104413	ESRP1	0.001766	0	0.000216	0	0.000344	0	0	0	0	0	0	0	0	0	0	0	0	0	0	0	0	0.150773	0.443333	0.000111	1713
ENSG00000008083	JARID2	0	0	0.000159	0	3.7e-05	0	0	0	0.001175	0	0	0	0	0	0.000956	0	0	0	0	0	0	0.150807	0.664667	0.000111	1714
ENSG00000127914	AKAP9	0	0	1.9e-05	0	0	0	0	0	0	0	0	0	0	0	0	0	0	0	0.002308	0	0	0.150848	0.950667	0.000111	1715
ENSG00000171843	MLLT3	0	0	1.6e-05	0	0	0	0	0	0	0	0	0	0	0	0	0	0	0	0.002308	0	0	0.151112	0.950667	0.000111	1716
ENSG00000181355	OFCC1	0	0	0.000154	0	0	0	0	0	0.001075	0	0	0	0	0	0.001092	0	0	0	0	0	0	0.151241	0.599333	0.000111	1717
ENSG00000114331	ACAP2	0.002208	0	0.000113	0	0	0	0	0	0	0	0	0	0	0	0	0	0	0	0	0	0	0.151255	0.415333	0.000111	1718
ENSG00000164985	PSIP1	0	0	1.3e-05	0	0	0	0	0	0	0	0	0	0	0	0	0	0	0	0.002308	0	0	0.151309	0.970667	0.00011	1719
ENSG00000078403	MLLT10	0	0	1.3e-05	0	0	0	0	0	0	0	0	0	0	0	0	0	0	0	0.002308	0	0	0.151309	0.952667	0.00011	1719
ENSG00000105137	SYDE1	0.001766	0	0	0	0	0	0.000554	0	0	0	0	0	0	0	0	0	0	0	0	0	0	0.151322	0.467333	0.00011	1720
ENSG00000123146	CD97	0.001691	0	0	0	0	0	0.000628	0	0	0	0	0	0	0	0	0	0	0	0	0	0	0.15135	0.509333	0.00011	1721
ENSG00000167751	KLK2	0	0	0	0	0	1e-05	0	0	0	0	0	0	0	0	0	0	0	0	0.002308	0	0	0.151485	0.982667	0.00011	1722
ENSG00000151532	VTI1A	0	0	0	0	9e-06	0	0	0	0	0	0	0	0	0	0	0	0	0	0.002308	0	0	0.151499	0.982667	0.00011	1723
ENSG00000187239	FNBP1	0	0	0	0	8e-06	0	0	0	0	0	0	0	0	0	0	0	0	0	0.002308	0	0	0.151567	0.984667	0.00011	1724
ENSG00000103550	KNOP1	0	0	0.000141	0	0.000224	3.7e-05	6.5e-05	0.001847	0	0	0	0	0	0	0	0	0	0	0	0	0	0.151689	0.738667	0.00011	1725
ENSG00000125965	GDF5	0	0	0.000119	0.000883	0	6.8e-05	0	0	0	0	0	0	0	0.001244	0	0	0	0	0	0	0	0.151689	0.414	0.00011	1726
ENSG00000109906	ZBTB16	0	0	3e-06	0	0	0	0	0	0	0	0	0	0	0	0	0	0	0	0.002308	0	0	0.151906	0.994667	0.00011	1727
ENSG00000110777	POU2AF1	0	0	3e-06	0	0	0	0	0	0	0	0	0	0	0	0	0	0	0	0.002308	0	0	0.151906	0.992667	0.00011	1727
ENSG00000244509	APOBEC3C	0	0	0.000107	0	0	0	0.00036	0	0	0	0	0	0.001841	0	0	0	0	0	0	0	0	0.15215	0.694667	0.00011	1728
ENSG00000160613	PCSK7	0	0	0	0	0	0	0	0	0	0	0	0	0	0	0	0	0	0	0.002308	0	0	0.153547	1	0.00011	1729
ENSG00000236548	RP11-510H23.1	0	0	0	0	0	0	0	0	0	0	0	0	0	0	0	0	0	0	0.002308	0	0	0.153547	1	0.00011	1729
ENSG00000204531	POU5F1	0	0	0	0	0	0	0	0	0	0	0	0	0	0	0	0	0	0	0.002308	0	0	0.153547	1	0.00011	1729
ENSG00000125618	PAX8	0	0	0	0	0	0	0	0	0	0	0	0	0	0	0	0	0	0	0.002308	0	0	0.153547	1	0.00011	1729
ENSG00000109471	IL2	0	0	0	0	0	0	0	0	0	0	0	0	0	0	0	0	0	0	0.002308	0	0	0.153547	1	0.00011	1729
ENSG00000084676	NCOA1	0	0	0	0	0	0	0	0	0	0	0	0	0	0	0	0	0	0	0.002308	0	0	0.153547	1	0.00011	1729
ENSG00000214827	MTCP1	0	0	0	0	0	0	0	0	0	0	0	0	0	0	0	0	0	0	0.002308	0	0	0.153547	1	0.00011	1729
ENSG00000135363	LMO2	0	0	0	0	0	0	0	0	0	0	0	0	0	0	0	0	0	0	0.002308	0	0	0.153547	1	0.00011	1729
ENSG00000114861	FOXP1	0	0	0	0	0	0	0	0	0	0	0	0	0	0	0	0	0	0	0.002308	0	0	0.153547	1	0.00011	1729
ENSG00000105656	ELL	0	0	0	0	0	0	0	0	0	0	0	0	0	0	0	0	0	0	0.002308	0	0	0.153547	1	0.00011	1729
ENSG00000196914	ARHGEF12	0	0	0	0	0	0	0	0	0	0	0	0	0	0	0	0	0	0	0.002308	0	0	0.153547	1	0.00011	1729
ENSG00000126752	SSX1	0	0	0	0	0	0	0	0	0	0	0	0	0	0	0	0	0	0	0.002308	0	0	0.153547	1	0.00011	1729
ENSG00000198946	SSX4B	0	0	0	0	0	0	0	0	0	0	0	0	0	0	0	0	0	0	0.002308	0	0	0.153547	1	0.00011	1729
ENSG00000119508	NR4A3	0	0	0	0	0	0	0	0	0	0	0	0	0	0	0	0	0	0	0.002308	0	0	0.153547	1	0.00011	1729
ENSG00000259128	DUX4L2	0	0	0	0	0	0	0	0	0	0	0	0	0	0	0	0	0	0	0.002308	0	0	0.153547	1	0.00011	1729
ENSG00000132170	PPARG	0	0	0	0	0	0	0	0	0	0	0	0	0	0	0	0	0	0	0.002308	0	0	0.153547	1	0.00011	1729
ENSG00000213672	NCKIPSD	0	0	0	0	0	0	0	0	0	0	0	0	0	0	0	0	0	0	0.002308	0	0	0.153547	1	0.00011	1729
ENSG00000078399	HOXA9	0	0	0	0	0	0	0	0	0	0	0	0	0	0	0	0	0	0	0.002308	0	0	0.153547	1	0.00011	1729
ENSG00000137497	NUMA1	0	0	0	0	0	0	0	0	0	0	0	0	0	0	0	0	0	0	0.002308	0	0	0.153547	1	0.00011	1729
ENSG00000125354	SEPT6	0	0	0	0	0	0	0	0	0	0	0	0	0	0	0	0	0	0	0.002308	0	0	0.153547	1	0.00011	1729
ENSG00000100814	CCNB1IP1	0	0	0	0	0	0	0	0	0	0	0	0	0	0	0	0	0	0	0.002308	0	0	0.153547	1	0.00011	1729
ENSG00000168092	PAFAH1B2	0	0	0	0	0	0	0	0	0	0	0	0	0	0	0	0	0	0	0.002308	0	0	0.153547	1	0.00011	1729
ENSG00000157613	CREB3L1	0	0	0	0	0	0	0	0	0	0	0	0	0	0	0	0	0	0	0.002308	0	0	0.153547	1	0.00011	1729
ENSG00000157950	SSX2B	0	0	0	0	0	0	0	0	0	0	0	0	0	0	0	0	0	0	0.002308	0	0	0.153547	1	0.00011	1729
ENSG00000175197	DDIT3	0	0	0	0	0	0	0	0	0	0	0	0	0	0	0	0	0	0	0.002308	0	0	0.153547	1	0.00011	1729
ENSG00000162367	TAL1	0	0	0	0	0	0	0	0	0	0	0	0	0	0	0	0	0	0	0.002308	0	0	0.153547	1	0.00011	1729
ENSG00000085832	EPS15	0	0	0	0	0	0	0	0	0	0	0	0	0	0	0	0	0	0	0.002308	0	0	0.153547	1	0.00011	1729
ENSG00000170759	KIF5B	0	0	0	0	0	0	0	0	0	0	0	0	0	0	0	0	0	0	0.002308	0	0	0.153547	1	0.00011	1729
ENSG00000179362	HMGN2P46	0	0	0	0	0	0	0	0	0	0	0	0	0	0	0	0	0	0	0.002308	0	0	0.153547	1	0.00011	1729
ENSG00000100721	TCL1A	0	0	0	0	0	0	0	0	0	0	0	0	0	0	0	0	0	0	0.002308	0	0	0.153547	1	0.00011	1729
ENSG00000184481	FOXO4	0	0	0	0	0	0	0	0	0	0	0	0	0	0	0	0	0	0	0.002308	0	0	0.153547	1	0.00011	1729
ENSG00000126777	KTN1	0	0	0	0	0	0	0	0	0	0	0	0	0	0	0	0	0	0	0.002308	0	0	0.153547	1	0.00011	1729
ENSG00000130382	MLLT1	0	0	0	0	0	0	0	0	0	0	0	0	0	0	0	0	0	0	0.002308	0	0	0.153547	1	0.00011	1729
ENSG00000111275	ALDH2	0	0	0	0	0	0	0	0	0	0	0	0	0	0	0	0	0	0	0.002308	0	0	0.153547	1	0.00011	1729
ENSG00000198400	NTRK1	0	0	0	0	0	0	0	0	0	0	0	0	0	0	0	0	0	0	0.002308	0	0	0.153547	1	0.00011	1729
ENSG00000184507	NUTM1	0	0	0	0	0	0	0	0	0	0	0	0	0	0	0	0	0	0	0.002308	0	0	0.153547	1	0.00011	1729
ENSG00000119866	BCL11A	0	0	0	0	0	0	0	0	0	0	0	0	0	0	0	0	0	0	0.002308	0	0	0.153547	1	0.00011	1729
ENSG00000172493	AFF1	0	0	0	0	0	0	0	0	0	0	0	0	0	0	0	0	0	0	0.002308	0	0	0.153547	1	0.00011	1729
ENSG00000127152	BCL11B	0	0	0	0	0	0	0	0	0	0	0	0	0	0	0	0	0	0	0.002308	0	0	0.153547	1	0.00011	1729
ENSG00000184923	NUTM2A	0	0	0	0	0	0	0	0	0	0	0	0	0	0	0	0	0	0	0.002308	0	0	0.153547	1	0.00011	1729
ENSG00000163497	FEV	0	0	0	0	0	0	0	0	0	0	0	0	0	0	0	0	0	0	0.002308	0	0	0.153547	1	0.00011	1729
ENSG00000072694	FCGR2B	0	0	0	0	0	0	0	0	0	0	0	0	0	0	0	0	0	0	0.002308	0	0	0.153547	1	0.00011	1729
ENSG00000118689	FOXO3	0	0	0	0	0	0	0	0	0	0	0	0	0	0	0	0	0	0	0.002308	0	0	0.153547	1	0.00011	1729
ENSG00000135903	PAX3	0	0	0	0	0	0	0	0	0	0	0	0	0	0	0	0	0	0	0.002308	0	0	0.153547	1	0.00011	1729
ENSG00000123983	ACSL3	0	0	0	0	0	0	0	0	0	0	0	0	0	0	0	0	0	0	0.002308	0	0	0.153547	1	0.00011	1729
ENSG00000130844	ZNF331	0	0	0	0	0	0	0	0	0	0	0	0	0	0	0	0	0	0	0.002308	0	0	0.153547	1	0.00011	1729
ENSG00000156076	WIF1	0	0	0	0	0	0	0	0	0	0	0	0	0	0	0	0	0	0	0.002308	0	0	0.153547	1	0.00011	1729
ENSG00000169714	CNBP	0	0	0	0	0	0	0	0	0	0	0	0	0	0	0	0	0	0	0.002308	0	0	0.153547	1	0.00011	1729
ENSG00000127083	OMD	0	0	0	0	0	0	0	0	0	0	0	0	0	0	0	0	0	0	0.002308	0	0	0.153547	1	0.00011	1729
ENSG00000136754	ABI1	0	0	0	0	0	0	0	0	0	0	0	0	0	0	0	0	0	0	0.002308	0	0	0.153547	1	0.00011	1729
[truncated: 12,747 more rows]

## Sheet: inact K-stat
.GeneId	.GeneName	cosmicMetastasis	cosmicPrimary	cosmicRecurrent	tcgaOvarianCGHd	tcgaGliomaCGHd	tcgaBreastCGHd	tcgaColonCGHd	tcgaBreastGE	tcgaColonGE	tcgaGliomaGE	tcgaOvarianGE	tscapeBCd	tscapeCRCd	tscapeGliomad	tscapeHCCd	tscapeMelanomad	tscapeNSCLCd	tscapeOvariand	tscapeProstated	tscapeRCCd	tscapeSCLCd	cancerGeneCensusInact	pScore	pEntity	scores	position
ENSG00000120549	KIAA1217	0.000483	0.000128	0	0	0	0.000931	0.259259	2.6e-05	0.000158	0.0004	0	0	0	0	0	0	0	0	0	0	0	0	1.7e-05	0.066	0.011881	1
ENSG00000186153	WWOX	0	7e-06	0	0.002132	0	0.000932	0.222222	0	0	0	0	0.001153	0.001005	0	0	0.00391	0.000745	0	0.002571	0.000723	0.002385	0	5.7e-05	0.280667	0.010808	2
ENSG00000140386	SCAPER	2.2e-05	0.00012	0	0	0	0.00093	0.185185	2.8e-05	0.000162	5.2e-05	0	0	0	0	0	0	0	0	0	0	0	0	0.000125	0.490667	0.008477	3
ENSG00000104714	ERICH1	0	1e-06	0	0	0	0.000931	0.148148	0.00033	0.000248	0	0	0	0.002208	0	0.003279	0	0	0.001092	0	0	0	0	0.000171	0.498	0.007102	4
ENSG00000183117	CSMD1	0	0	0	0	0	0.000929	0.111111	0	0	0.000491	0	0.001228	0.002265	0	0.003279	0	0.001041	0.001144	0	0.002809	0	0	0.000228	0.674667	0.00565	5
ENSG00000147454	SLC25A37	0	5.1e-05	0	0.010961	0	0.000928	0.074074	0.000188	0	0	0	0	0	0	0	0	0	0	0.002782	0	0	0	0.000285	0.832	0.004045	6
ENSG00000139687	RB1	0.000742	1.7e-05	0.023256	0.00015	0	0.000875	0	0	0	0	0	0.001203	0	0.010217	0.002343	0	0.001064	0	0.002625	0	0.005275	0.011456	0.000342	0.407333	0.002692	7
ENSG00000141510	TP53	0.001256	0.00015	0.039434	0	0	0	0	0	0	0	0	0	0	0	0	0	0	0	0.0023	0	0	0.011662	0.000342	0.021333	0.002491	8
ENSG00000171862	PTEN	0.000752	2.2e-05	0.020222	0	0	0	0	0.00011	0.000195	7.1e-05	0	0.000279	0.000497	0.012644	0	0.005131	0	0	0.002506	0	0	0.011146	0.000342	0.378	0.002435	9
ENSG00000097007	ABL1	0	0	0.043478	0	0	0	0	0	0	0	0	0	0	0	0	0	0	0	0	0	0	0.008188	0.000347	0.026667	0.002348	10
ENSG00000146648	EGFR	0.001116	6.1e-05	0.042467	0	0	0	0	0.000496	0.000328	0	0	0	0	0	0	0	0	0	0	0	0	0.005573	0.000347	0.059333	0.002275	11
ENSG00000157404	KIT	0.001178	6.3e-05	0.033367	0	0	0	0	0.000533	0.000468	0.000337	0	0	0	0	0	0	0	0	0	0	0	0.011146	0.000353	0.13	0.002141	12
ENSG00000183770	FOXL2	0	0	0.044489	0	0	0	0	0	0	0	0	0	0	0	0	0	0	0	0	0	0	0.002133	0.000359	0.120667	0.002119	13
ENSG00000147889	CDKN2A	0.001195	2.4e-05	0.031345	0	0.004357	0	0	0	0	0	0	0	0	0	0	0	0	0	0	0	0	0.008188	0.000404	0.197333	0.00205	14
ENSG00000068078	FGFR3	0	7.2e-05	0.035389	0	0	0	0	0	0	0.000324	0	0.000701	0	0	0	0	0	0	0	0	0	0.008188	0.000438	0.164667	0.002031	15
ENSG00000184937	WT1	0	0	0.038423	0	0	0	0	0	0	0	0	0	0	0	0	0	0	0	0	0	0	0.005573	0.00049	0.183333	0.002	16
ENSG00000181163	NPM1	0	6e-05	0.041456	0	0	0	0	0	0	0	0	0	0	0	0	0	0	0	0	0	0	0	0.000615	0.082667	0.001887	17
ENSG00000100311	PDGFB	0	1.2e-05	0.040445	0	0	0.000742	0	0	0	0	0	0	0	0	0	0	0	0	0	0	0	0	0.000621	0.095333	0.001873	18
ENSG00000168036	CTNNB1	0	2e-05	0.030334	0	0	0	0	0	0	0	0	0	0	0	0	0	0	0	0	0	0	0.010665	0.000621	0.236667	0.001864	19
ENSG00000005339	CREBBP	0.000997	2e-05	0.026795	0	0	0	0	0	0.00014	0	0	0	0	0	0	0	0	0.000792	0	0	0	0.009873	0.000769	0.339333	0.001755	20
ENSG00000175197	DDIT3	0.001168	0	0.037412	0	0	0	0	0	0	0	0	0	0	0	0	0	0	0	0	0	0	0	0.000769	0.168667	0.001754	21
ENSG00000171094	ALK	0.000174	0	0.029323	0	0	0	0	0.000304	0.000378	0	0	0	0	0	0	0	0	0	0	0	0	0.008188	0.000803	0.316667	0.001744	22
ENSG00000126752	SSX1	0.001244	4.5e-05	0.0364	0	0	0	0	0	0	0	0	0	0	0	0	0	0	0	0	0	0	0	0.000831	0.185333	0.001713	23
ENSG00000151702	FLI1	0.001163	9.2e-05	0.034378	0	0	4.4e-05	0	0.000259	0.000384	0	0	0.001153	0	0	0	0	0.000144	0	0	0	0	0	0.000831	0.242	0.00171	24
ENSG00000186575	NF2	0	0	0.026795	0	0	0.000584	0	0	3e-06	0	0	0	0	0	0	0	0	0	0	0	0	0.009873	0.000877	0.334667	0.001693	25
ENSG00000138413	IDH1	0	6e-06	0.032356	0	0	0	0	0	0	0	0	0	0	0	0	0	0	0	0	0	0	0.002133	0.001019	0.368667	0.001568	26
ENSG00000122025	FLT3	0	5e-05	0.021234	0	0	0.00052	0	0	0.000403	0.00011	0	0	0	0	0	0	0	0.000372	0	0	0.003604	0.005573	0.001167	0.569333	0.001448	27
ENSG00000150907	FOXO1	0	1.2e-05	0.0182	0	0	0.000793	0	0.000429	0.000333	0	0	0.001058	0	0	0.002343	0	0.001069	0	0.002231	0	0.004623	0	0.001213	0.518	0.001413	28
ENSG00000157764	BRAF	0.001209	3.8e-05	0.017189	0	0	0	0	0	0	0.000151	0	0	0	0	0	0	0	0	0	0	0	0.011456	0.001281	0.511333	0.001366	29
ENSG00000147883	CDKN2B	0	0	0	0	0.004376	0	0	0	0.000491	0	0	0.001224	0.00025	0.013027	0.000109	0.005435	0.001124	0.000852	0	0.002817	0	0	0.001281	0.172	0.00135	30
ENSG00000176171	BNIP3	0	0	0	0	0.002711	0	0	0	0	0.000115	0	0.000295	0.000497	0.01788	0	0.005339	0.00069	0.00121	0	0	0	0	0.001344	0.053333	0.001306	31
ENSG00000159216	RUNX1	0	0	0.028311	0	0	0	0	0	0	0	0	0	0	0	0	0	0	0	0	0	0	0	0.00139	0.400667	0.001287	32
ENSG00000068383	INPP5A	0	9e-06	0	0	0.002711	0	0	0	0.000302	0.000416	0	0.00029	0.000497	0.01788	0	0.005131	0.00069	0	0	0	0	0	0.00139	0.086	0.001269	33
ENSG00000119772	DNMT3A	0	1.8e-05	0.025278	0	0	0	0	0	0.000113	0	0	0	0	0	0	0	0	0	0	0	0	0.002133	0.001418	0.562667	0.001252	34
ENSG00000151640	DPYSL4	0	0.000127	0	0	0.002711	0	0	0	0	0	0	0	0.000341	0.01788	0	0.005339	0.00069	0	0	0	0	0	0.001475	0.047333	0.001231	35
ENSG00000151650	VENTX	0	6.2e-05	0	0	0.002193	0	0	0.000296	0	0	0	0	0.000497	0.01788	0	0.005131	0.00069	0	0	0	0	0	0.001509	0.08	0.001216	36
ENSG00000157950	SSX2B	0.001112	9e-05	0.024267	0	0	0	0	0	0	0	0	0	0	0	0	0	0	0	0	0	0	0	0.001577	0.444	0.001158	37
ENSG00000185811	IKZF1	0	6e-05	0.019211	0	0	0	0	0	0.000429	0	0	0	0	0	0	0	0	0	0	0	0	0.005573	0.001595	0.572667	0.001149	38
ENSG00000165752	STK32C	0	0	0	0	0	0	0	0	0	0.000516	0	0.000295	0.000341	0.01788	0	0.005339	0.00069	0	0	0	0	0	0.0016	0.072667	0.001139	39
ENSG00000151651	ADAM8	0.000713	6.9e-05	0	0	0	0	0	0	0	0	0	0	0.000497	0.01788	0	0.005131	0.000661	0	0	0	0	0	0.0016	0.069333	0.001134	40
ENSG00000188385	JAKMIP3	0	0	0	0	0	0	0	0.000175	0	0	0	0.000295	0.000497	0.01788	0	0.005339	0.00069	0	0	0	0	0	0.001606	0.092667	0.001131	41
ENSG00000171798	KNDC1	0	0.000108	0	0	0	0	0	0	0	0.000535	0	0	0.000497	0.01788	0	0.005131	0.00069	0	0	0	0	0	0.001612	0.055333	0.001129	42
ENSG00000148826	NKX6-2	0	2.3e-05	0	0	0	0	0	0	0	0.000444	0	0	0.000497	0.01788	0	0.005131	0.00069	0	0	0	0	0	0.001634	0.078	0.001121	43
ENSG00000130643	CALY	0	0	0	0	0	0	0	0	0	0.000466	0	0	0.000497	0.01788	0	0.005131	0.000661	0	0	0	0	0	0.001634	0.062667	0.00112	44
ENSG00000197177	GPR123	0	7.7e-05	0	0	0	0	0	0	0	0.000336	0	0	0.000497	0.01788	0	0.005131	0.00069	0	0	0	0	0	0.001634	0.064667	0.001119	45
ENSG00000203772	SPRN	0	0	0	0	0	0	0	0	0	0.00043	0	0	0.000497	0.01788	0	0.005131	0.000661	0	0	0	0	0	0.001634	0.063333	0.001118	46
ENSG00000171813	PWWP2B	0	9.4e-05	0	0	0	0	0	0	0	0.000121	0	0.000295	0.000341	0.01788	0	0.005131	0.00069	0	0	0	0	0	0.001634	0.115333	0.001116	47
ENSG00000130649	CYP2E1	0	5.2e-05	0	0	0	0	0	0	0	0.000299	0	0	0.000497	0.01788	0	0.005131	0.000661	0	0	0	0	0	0.001634	0.067333	0.001115	48
ENSG00000148832	PAOX	0	8.4e-05	0	0	0	0	0	0	0.000236	0	0	0	0.000497	0.01788	0	0.005131	0.000661	0	0	0	0	0	0.00164	0.075333	0.001113	49
ENSG00000148814	LRRC27	0	7.5e-05	0	0	0	0	0	0	4.4e-05	9.7e-05	0	0	0.000341	0.01788	0	0.005339	0.00069	0	0	0	0	0	0.00164	0.078	0.001112	50
ENSG00000127884	ECHS1	0	6.2e-05	0	0	0	0	0	0	0.000113	4.9e-05	0	0	0.000497	0.01788	0	0.005131	0.000661	0	0	0	0	0	0.001651	0.094667	0.001109	51
ENSG00000180066	C10orf91	0	3.9e-05	0	0	0	0	0	0	0	0	0	0.000295	0.000341	0.01788	0	0.005131	0.00069	0	0	0	0	0	0.001651	0.110667	0.001108	52
ENSG00000130640	TUBGCP2	0	0.000126	0	0	0	0	0	0	0	3.3e-05	0	0	0.000497	0.01788	0	0.005131	0.000661	0	0	0	0	0	0.001657	0.096	0.001106	53
ENSG00000171772	SYCE1	0	8.7e-05	0	0	0	0	0	0	0	0.000366	0	0	0	0.01788	0	0.005131	0.000661	0	0	0	0	0	0.001663	0.019333	0.001097	54
ENSG00000136161	RCBTB2	0	2.8e-05	0	0	0	0.000782	0	0.000352	8.4e-05	0	0	0.001181	0	0.010217	0.002343	0	0.001069	0	0.002571	0	0.005275	0	0.001686	0.364667	0.001086	55
ENSG00000198546	ZNF511	0	3.1e-05	0	0	0	0	0	0	0	0	0	0	0	0.01788	0	0.005131	0.000661	0	0	0	0	0	0.001691	0.026	0.001077	56
ENSG00000171794	UTF1	0	0	0	0	0	0	0	0	0	0	0	0	0	0.01788	0	0.005131	0.00069	0	0	0	0	0	0.001691	0.017333	0.001077	57
ENSG00000165828	PRAP1	0	2.3e-05	0	0	0	0	0	0	0	0	0	0	0	0.01788	0	0.005131	0.000661	0	0	0	0	0	0.001691	0.014667	0.001077	58
ENSG00000225899	FRG2B	0	0	0	0	0	0	0	0	0	0	0	0	0	0.01788	0	0.005131	0.000661	0	0	0	0	0	0.001691	0.022	0.001076	59
ENSG00000116062	MSH6	0	0	0.015167	0	0	0	0	0	0	0	0	0	0	0	0	0	0	0	0	0	0	0.008188	0.001726	0.647333	0.001062	60
ENSG00000096968	JAK2	0	2.9e-05	0.012133	0	0	0	0	0	0.000121	0	0	0.000954	0	0	0	0	0	0	0	0	0	0.009873	0.00176	0.666667	0.001051	61
ENSG00000136156	ITM2B	0	4.5e-05	0	0	0	0.000667	0	0.000348	0.000385	0	0.001701	0.001203	0	0.008046	0.002343	0	0.001064	0	0.002625	0	0.004623	0	0.001765	0.685333	0.001048	62
ENSG00000107902	LHPP	0	0	0	0	0.003642	0	0	0	0.000128	0.000368	0	0	0.000162	0.01788	0	0	0.000646	0	0	0	0	0	0.001771	0.169333	0.001038	63
ENSG00000108010	GLRX3	0	8.9e-05	0	0	0.003292	0	0	0	0	0	0	0.00031	0.000497	0.01788	0	0	0.00071	0	0	0	0	0	0.001771	0.19	0.001035	64
ENSG00000008735	MAPK8IP2	0	2e-05	0	0.012159	0	0.000563	0	0	0	0.000442	0	0.000807	0	0	0.000592	0	0.000721	0.001279	0	0	0.005895	0	0.0018	0.006667	0.001022	65
ENSG00000100241	SBF1	0	0.000142	0	0.011822	0	0.000611	0	0	0	0.000393	0	0.000807	0	0	0.000592	0	0.000732	0.001336	0	0	0.005895	0	0.001828	0.015333	0.001015	66
ENSG00000182054	IDH2	0	0	0.022245	0	0	0	0	0	0	0	0	0	0	0	0	0	0	0	0	0	0	0	0.001845	0.536	0.001011	67
ENSG00000196576	PLXNB2	0.000682	0.000112	0	0.011448	0	0.000611	0	0	0	0	0	0.000807	0	0	0.000592	0	0.000732	0.001336	0	0	0.005895	0	0.001845	0.018667	0.00101	68
ENSG00000095574	IKZF5	0	6.6e-05	0	0	0.003901	0	0	0	0	0	0	0	0.000162	0.01788	0	0	0	0	0	0	0	0	0.001851	0.153333	0.001	69
ENSG00000138161	CUZD1	0	0.000114	0	0	0.003901	0	0	9.5e-05	0	0	0	0	0	0.01788	0	0	0	0	0	0	0	0	0.001851	0.058667	0.001	70
ENSG00000128165	ADM2	0	0	0	0.011822	0	0.000611	0	0	0	0	0	0.000807	0	0	0.000592	0	0.000732	0.001336	0	0	0.005895	0	0.001862	0.015333	0.000991	71
ENSG00000100258	LMF2	0	2.4e-05	0	0.011822	0	0.000584	0	0	0	0	0	0.000807	0	0	0.000592	0	0.000721	0.001336	0	0	0.005895	0	0.001862	0.010667	0.00099	72
ENSG00000025770	NCAPH2	0.000483	9.2e-05	0	0.011822	0	0	0	0	0	0	0	0.000807	0	0	0.000592	0	0.000721	0.001336	0	0	0.005895	0	0.001862	0.016667	0.000989	73
ENSG00000185386	MAPK11	0	0	0	0.011448	0	0.000584	0	0.000133	0	0.000186	0	0.000807	0	0	0.000592	0	0.000732	0.001336	0	0	0.005895	0	0.001868	0.033333	0.000987	74
ENSG00000130489	SCO2	0	0	0	0.011822	0	0.000584	0	0	0	0	0	0.000807	0	0	0.000592	0	0.000721	0.001279	0	0	0.005895	0	0.001868	0.018667	0.000986	75
ENSG00000185920	PTCH1	0	0	0.013145	0	0	0	0	0.000339	0	0	0	0	0	0	0	0	0	0	0	0	0	0.008188	0.001868	0.671333	0.000985	76
ENSG00000107672	NSMCE4A	0	0	0	0	0.003642	0	0	1.5e-05	0	0	0	0	0	0.01788	0	0	0	0	0	0	0	0	0.001885	0.096667	0.000979	77
ENSG00000100299	ARSA	0	2.5e-05	0	0.012159	0	0	0	0	0	0	0	0.000807	0	0	0.000592	0	0.000721	0.001279	0	0	0.005895	0	0.001891	0.020667	0.000976	78
ENSG00000025708	TYMP	0	0.000126	0	0.011822	0	0	0	0	0	0	0	0.000807	0	0	0.000592	0	0.000721	0.001279	0	0	0.005895	0	0.001913	0.012667	0.000966	79
ENSG00000136143	SUCLA2	0	4e-06	0	0	0	0.000667	0	0.000154	0	0.000229	0	0.001181	0	0.008046	0.002343	0	0.001076	0	0.002625	0	0.004623	0	0.001942	0.486667	0.000952	80
ENSG00000138138	ATAD1	0	1.5e-05	0	0	0	0	0	0	0	0.000136	0	0.000227	0.000497	0.012644	0	0.004946	0	0	0.00239	0	0	0	0.00197	0.433333	0.000948	81
ENSG00000188130	MAPK12	0	0	0	0.011448	0	0	0	0	0	0	0	0.000807	0	0	0.000592	0	0.000732	0.001336	0	0	0.005895	0	0.001976	0.016667	0.000946	82
ENSG00000136159	NUDT15	0	1e-05	0	0	0	0.000667	0	3.6e-05	0	0	0	0.001203	0	0.008046	0.002343	0	0.001069	0	0.002625	0	0.004623	0	0.00201	0.478667	0.000937	83
ENSG00000136146	MED4	0	0	0	0	0	0.000667	0	0	0	0	0	0.001203	0	0.008046	0.002343	0	0.001069	0	0.002625	0	0.004623	0	0.002016	0.464667	0.000935	84
ENSG00000170638	TRABD	0	7e-06	0	0.011261	0	0.000584	0	0	0	0	0	0.000756	0	0	0	0	0.000702	0.001279	0	0	0.005895	0	0.002056	0.005333	0.000931	85
ENSG00000121879	PIK3CA	6.3e-05	3.5e-05	0.010111	0	0	0	0	9.4e-05	0.000181	0	0	0	0	0	0	0	0	0	0	0	0	0.009873	0.002079	0.72	0.000925	86
ENSG00000147459	DOCK5	0	0.0001	0	0.010961	0	0.00085	0	0	0	0	0	0.00124	0	0	0.003295	0	0	0.001144	0.002754	0	0	0	0.002079	0	0.000925	87
ENSG00000100427	MLC1	0	8.6e-05	0	0.010961	0	0.000584	0	0	0	0	0	0.000701	0	0	0	0	0.00069	0.001279	0	0	0.005895	0	0.002124	0.005333	0.000918	88
ENSG00000104756	KCTD9	0	5.9e-05	0	0.009839	0	0.00084	0	0.000323	0.000361	0	0	0.00124	0	0	0.003295	0	0	0.001092	0.002737	0	0	0	0.002192	0.002667	0.000899	89
ENSG00000121898	CPXM2	0	0.000124	0	0	0	0	0	0.000427	0.00045	0	0	0	0.000162	0.01788	0	0	0.000651	0	0	0	0	0	0.002221	0.324667	0.000895	90
ENSG00000182858	ALG12	0	6.4e-05	0	0.010961	0	0.000584	0	0	0	0	0	0.000701	0	0	0	0	0.000677	0.001336	0	0	0.005275	0	0.002244	0.015333	0.000891	91
ENSG00000184164	CRELD2	0	6.4e-05	0	0.010961	0	0.000584	0	0	0	0	0	0.00066	0	0	0	0	0.000677	0.001336	0	0	0.005275	0	0.002249	0.02	0.000889	92
ENSG00000100425	BRD1	0	0.000119	0	0.0104	0	0.000584	0	0	0.000308	0	0	0.00066	0	0	0	0	0.00069	0.001359	0	0	0.005275	0	0.002341	0.022	0.000882	93
ENSG00000180745	CLRN3	0	5.5e-05	0	0	0	0	0	0	0.000221	0	0	0	0.000341	0.01788	0	0	0.000677	0	0	0	0	0	0.002409	0.353333	0.000872	94
ENSG00000147437	GNRH1	0	0	0	0.00939	0	0.00084	0	0.000368	0.000114	0	0	0.00124	0	0	0.003295	0	0	0.001092	0.002737	0	0	0	0.002472	0.008	0.000867	95
ENSG00000100426	ZBED4	0	0	0	0.0104	0	0.000584	0	0	0	0	0	0.000701	0	0	0	0	0.000677	0.001336	0	0	0.005275	0	0.002506	0.029333	0.000862	96
ENSG00000154478	GPR26	0	9.4e-05	0	0	0	0	0	0	0	0.000464	0	0	0.000162	0.01788	0	0	0	0	0	0	0	0	0.002819	0.376	0.000845	97
ENSG00000186766	FOXI2	0	3.4e-05	0	0	0	0	0	0	0	0	0	0	0	0.01788	0	0	0.000677	0	0	0	0	0	0.002825	0.177333	0.000845	98
ENSG00000156650	KAT6B	0.000241	3.2e-05	0.016178	0	0.001819	0	0	0	0.000301	0	0	0	0	0	0	0	0	0	0	0	0	0	0.002847	0.675333	0.000844	99
ENSG00000102543	CDADC1	0	7.9e-05	0	0	0	0.000742	0	0.000234	0	0	0	0.001074	0	0.010217	0.002343	0	0.001048	0	0.002506	0	0	0	0.00328	0.448667	0.000829	100
ENSG00000123179	EBPL	0	5.5e-05	0	0	0	0.000742	0	0	0	0	0	0.001153	0	0.010217	0.002343	0	0.001048	0	0.002571	0	0	0	0.003445	0.433333	0.000824	101
ENSG00000188816	HMX2	0	3.9e-05	0	0	0	0	0	0	0	0	0	0	0.000162	0.01788	0	0	0	0	0	0	0	0	0.003485	0.395333	0.000822	102
ENSG00000136169	SETDB2	0	3.1e-05	0	0	0	0.000742	0	0.000104	0	0	0	0.001074	0	0.010217	0.002343	0	0.001053	0	0.002506	0	0	0	0.003497	0.456	0.000821	103
ENSG00000150510	FAM124A	0	0.000102	0	0	0	0.000742	0	0.000129	0	0	0	0.001008	0	0.010217	0.002343	0	0.001044	0	0.002461	0	0	0	0.003542	0.436667	0.00082	104
ENSG00000102539	MLNR	0	7.2e-05	0	0	0	0.000742	0	0	0	0	0	0.001109	0	0.010217	0.002343	0	0.001053	0	0.002506	0	0	0	0.003554	0.460667	0.00082	105
ENSG00000183559	C10orf120	0	0.000103	0	0	0	0	0	0	0	0	0	0	0	0.01788	0	0	0	0	0	0	0	0	0.00365	0.147333	0.000817	106
ENSG00000179988	PSTK	0	6.6e-05	0	0	0	0	0	0	0	0	0	0	0	0.01788	0	0	0	0	0	0	0	0	0.003804	0.235333	0.000816	107
ENSG00000203795	FAM24A	0	2.8e-05	0	0	0	0	0	0	0	0	0	0	0	0.01788	0	0	0	0	0	0	0	0	0.003907	0.339333	0.000814	108
ENSG00000186047	DLEU7	0	0	0	0	0	0.000742	0	0	0	0	0	0.001043	0	0.010217	0.002343	0	0.001041	0	0.002506	0	0	0	0.003981	0.457333	0.000813	109
ENSG00000253797	UTP14C	0	0	0	0	0	0.000742	0	0	0	0	0	0.001058	0	0.010217	0.002343	0	0.001034	0	0.002231	0	0	0	0.004117	0.432	0.000801	110
ENSG00000136104	RNASEH2B	0	3.6e-05	0	0	0	0	0	0	0	0	0	0.001043	0	0.010217	0.002343	0	0.001037	0	0.002506	0	0	0	0.004151	0.458667	0.000781	111
ENSG00000102796	DHRS12	0	4e-06	0	0	0	0	0	0	0	0	0	0.001025	0	0.010217	0.002343	0	0.001037	0	0.002447	0	0	0	0.004169	0.448667	0.000776	112
ENSG00000176595	KBTBD11	0	0	0	0.008567	0	0.000871	0	0.000297	0.000428	0.000226	0	0	0.002208	0	0.003251	0	0	0.001092	0	0	0	0	0.004191	0.050667	0.00077	113
ENSG00000197168	NEK5	0	4.1e-05	0	0	0	0	0	0	0	0	0	0.001058	0	0.010217	0.002343	0	0.001032	0	0.002231	0	0	0	0.004191	0.458	0.000769	114
ENSG00000253710	ALG11	0	0	0	0	0	0	0	0	0	0	0	0.001058	0	0.010217	0.002343	0	0.001034	0	0.002231	0	0	0	0.004191	0.485333	0.000767	115
ENSG00000148400	NOTCH1	0	3.1e-05	0.014156	0	0	0	0	0	0	0	0	0	0	0	0	0	0	0	0	0	0	0.002133	0.004265	0.788	0.000742	116
ENSG00000164741	DLC1	0.000705	9.1e-05	0	0.006846	0	0.00085	0	0.000402	0.000246	0	0.006992	0	0	0	0	0	0	0	0	0	0	0	0.004282	0.401333	0.000733	117
ENSG00000154556	SORBS2	0	0.000137	0	0	0	0	0	0.000305	0.000331	0.000498	0	0	0.002208	0	0.00279	0.004517	0.00088	0	0.001772	0.002636	0	0	0.0043	0.000667	0.000731	118
ENSG00000182372	CLN8	0	7.8e-05	0	0.008567	0	0.000871	0	0	0	0	0	0	0.002208	0	0.003251	0	0	0.001092	0	0	0	0	0.0043	0.054	0.00073	119
ENSG00000221914	PPP2R2A	0	0	0	0.011261	0	0.000819	0	0	0	0	0	0	0	0	0	0	0	0.00121	0.002737	0	0	0	0.0043	0.002667	0.000728	120
ENSG00000109794	FAM149A	0.000483	9.9e-05	0	0	0	0	0	0.000401	0.000227	0.000401	0	0	0.002208	0	0.002343	0.004295	0.000862	0	0.001772	0.002636	0	0	0.004356	0.010667	0.000715	121
ENSG00000198010	DLGAP2	0	0	0	0.007594	0	0.000871	0	0	0	0.000549	0	0	0.002208	0	0.003251	0	0	0.001144	0	0	0	0	0.004374	0.086	0.00071	122
ENSG00000159167	STC1	0.000876	9.6e-05	0	0.009839	0	0.000797	0	0	0	0	0	0.001226	0	0	0	0	0	0	0.002782	0	0	0	0.004374	0.023333	0.00071	123
ENSG00000133392	MYH11	0.001012	3.6e-05	0	0	0	0	0	0.000542	0.000497	0	0.013511	0	0	0	0	0	0	0	0	0	0	0	0.004374	0.002667	0.000709	124
ENSG00000134013	LOXL2	0	4.7e-05	0	0.0104	0	0.00084	0	0	0	0	0	0.001228	0	0	0	0	0	0	0.002821	0	0	0	0.004465	0.012	0.000697	125
ENSG00000184258	CDR1	0	9.6e-05	0	0	0	0	0	0.000435	0.000373	0.00045	0.011621	0	0	0	0	0	0	0	0	0	0.002354	0	0.004465	0.192667	0.000697	126
ENSG00000154553	PDLIM3	0	6.7e-05	0	0	0	0	0	0.000485	0	0	0	0	0.002177	0	0.00279	0.004517	0.000862	0	0.001772	0.002636	0	0	0.00447	0.002667	0.000696	127
ENSG00000120889	TNFRSF10B	0	0	0	0.0104	0	0.00084	0	0	0	0	0	0.001236	0	0	0	0	0	0	0.002821	0	0	0	0.004476	0.014667	0.000695	128
ENSG00000173535	TNFRSF10C	0	0	0	0.0104	0	0.00084	0	0	0	0	0	0.001236	0	0	0	0	0	0	0.002821	0	0	0	0.004476	0.010667	0.000695	128
ENSG00000168491	CCDC110	0	0.000124	0	0	0	0	0	0	0.000383	0	0	0	0.002177	0	0.00279	0.004517	0.000862	0	0.001772	0.002636	0	0	0.004487	0.002	0.000694	129
ENSG00000186654	PRR5	0	5.3e-05	0	0.001534	0	0.000611	0	0	0	0.000144	0.007086	0	0	0.004342	0	0	0	0.001336	0	0	0	0	0.004579	0.908667	0.000687	130
ENSG00000221818	EBF2	0	0	0	0.009839	0	0.00084	0	0.000407	0	0	0	0	0	0	0	0	0	0.00121	0.002754	0	0	0	0.00459	0.030667	0.000684	131
ENSG00000157110	RBPMS	0	2.4e-05	0	0.002731	0	0.000803	0	0.000233	0	0	0.011243	0	0	0	0	0	0	0	0	0	0	0	0.004596	0.402667	0.000683	132
ENSG00000109775	UFSP2	0	6.9e-05	0	0	0	0	0	0.000133	0.000178	0	0	0	0.002177	0	0.00279	0.004517	0.000862	0	0.001616	0.002636	0	0	0.004601	0.009333	0.000681	133
ENSG00000102468	HTR2A	0.000483	0.000133	0	0	0	0.000742	0	0.000525	0	0.00064	0	0.001153	0	0	0.002343	0	0.001083	0	0.002571	0	0.005275	0	0.004613	0.002667	0.000679	134
ENSG00000054611	TBC1D22A	0	3.5e-05	0	0.004115	0	0.000611	0	0	1e-05	0	0	0.000838	0	0.004342	0	0	0	0.001336	0	0	0.003604	0	0.004618	0.836667	0.000677	135
ENSG00000244734	HBB	0	9.9e-05	0	0	0	0	0	0.000544	0.000443	0	0.013039	0.000701	0	0	0	0	0	0	0	0	0	0	0.004653	0.014	0.000674	136
ENSG00000186352	ANKRD37	0	3e-06	0	0	0	0	0	0.00011	0	0	0	0	0.002208	0	0.00279	0.004517	0.000862	0	0.001616	0.002636	0	0	0.004675	0.005333	0.00067	137
ENSG00000109771	LRP2BP	0	6.5e-05	0	0	0	0	0	0	0	0	0	0	0.002208	0	0.00279	0.004517	0.000862	0	0.001616	0.002636	0	0	0.004698	0.002667	0.000668	138
ENSG00000008853	RHOBTB2	0	1.5e-05	0	0.00939	0	0.00084	0	0	0	0.00036	0	0.001236	0	0	0	0	0	0	0.002821	0	0	0	0.004698	0.056	0.000666	139
ENSG00000167034	NKX3-1	0	3.9e-05	0	0.010961	0	0.000819	0	0	0	0	0	0	0	0	0	0	0	0	0.002782	0	0	0	0.004738	0.014667	0.000664	140
ENSG00000069206	ADAM7	0.001097	3.7e-05	0	0.009839	0	0.000797	0	0	0	0	0	0	0	0	0	0	0	0	0.002768	0	0	0	0.004761	0.044667	0.000661	141
ENSG00000145476	CYP4V2	0	8.8e-05	0	0	0	0	0	0	0.000305	0	0	0	0.002208	0	0.002343	0.004295	0.000862	0	0.001772	0.002636	0	0	0.004772	0.008	0.00066	142
ENSG00000042980	ADAM28	0.000666	3.3e-05	0	0.009839	0	0.000797	0	0	0.000401	0	0	0	0	0	0	0	0	0	0.002768	0	0	0	0.004772	0.068	0.000659	143
ENSG00000147526	TACC1	0	4e-05	0	0	0	0	0	0.000368	0	0.000115	0.01011	0	0	0	0.003221	0	0.000621	0	0	0	0	0	0.004778	0.16	0.000658	144
ENSG00000173530	TNFRSF10D	0	0	0	0.0104	0	0	0	0	0	0	0	0.001236	0	0	0	0	0	0	0.002821	0	0	0	0.004789	0.024	0.000657	145
ENSG00000197217	ENTPD4	0	9e-05	0	0.0104	0	0.00084	0	0	0.000109	0.000174	0	0	0	0	0	0	0	0	0.002782	0	0	0	0.004818	0.052	0.000654	146
ENSG00000196616	ADH1B	0	9.4e-05	0	0	0	0	0	0.000551	0.0005	0	0.013228	0	0	0	0	0	0	0	0	0	0	0	0.004829	0.005333	0.000653	147
ENSG00000179059	ZFP42	0	7e-05	0	0	0	0	0	0	0	0	0	0.000303	0.002163	0	0.002343	0.004517	0.00088	0	0.001616	0.002457	0	0	0.004841	0.012667	0.000652	148
ENSG00000108753	HNF1B	0	0.000104	0	0	0	0	0	0	0.000302	0	0.012566	0.00039	0	0	0	0	0	0.000977	0	0	0	0	0.004846	0.078	0.000652	149
ENSG00000180332	KCTD4	0	2.8e-05	0	0	0	0.000667	0	0.000397	0.00049	0.000569	0	0.001203	0	0	0.002089	0	0.00106	0	0.002506	0	0.005275	0	0.004869	0.006	0.000649	150
ENSG00000164344	KLKB1	0	5.6e-05	0	0	0	0	0	8.3e-05	0	0	0	0	0.002208	0	0.002343	0.004295	0.000862	0	0.001772	0.002636	0	0	0.004909	0.012	0.000648	151
ENSG00000166959	MS4A8	0	8.4e-05	0	0	0	0	0	0	0.000457	0	0.0137	0	0	0	0	0	0	0	0	0	0	0	0.004909	0.000667	0.000647	152
ENSG00000088926	F11	0	0.000108	0	0	0	0	0	0	0	0	0	0	0.002208	0	0.002343	0.004295	0.000862	0	0.001772	0.002636	0	0	0.004909	0.009333	0.000647	153
ENSG00000104722	NEFM	0	0.000124	0	0.00939	0	0.000803	0	0	0.000466	0.00064	0	0	0	0	0	0	0	0	0.002754	0	0	0	0.004954	0.073333	0.000644	154
ENSG00000038002	AGA	0	9e-05	0	0	0	0	0	0	9.1e-05	0	0	0.000245	0.00217	0	0.002054	0.004295	0.000702	0	0.001876	0.002636	0	0	0.004972	0.023333	0.000644	155
ENSG00000147457	CHMP7	0	9.1e-05	0	0.0104	0	0.00084	0	0	0	0	0	0	0	0	0	0	0	0	0.002821	0	0	0	0.004994	0.033333	0.000643	156
ENSG00000104537	ANXA13	0	7.1e-05	0	0	0	0.000871	0	0	0.000304	0	0.01285	0	0	0	0	0	0	0	0	0	0	0	0.005057	0.037333	0.000641	157
ENSG00000166165	CKB	0	0	0	0	0	0	0	0	0.000349	0.000167	0.010204	0	0	0	0	0.003325	0	0	0	0	0	0	0.005091	0.202	0.000638	158
ENSG00000116299	KIAA1324	0	7.8e-05	0	0	0	0	0	0	0.000316	0.000473	0.012661	0	0	0	0	0	0.000441	0	0	0	0	0	0.005125	0.075333	0.000635	159
ENSG00000143196	DPT	0	7e-06	0	0	0	0	0	0.000512	0.000496	0	0.012944	0	0	0	0	0	0	0	0	0	0	0	0.005131	0.034667	0.000635	160
ENSG00000168412	MTNR1A	0	0	0	0	0	0	0	0	0	0	0	0	0.002208	0	0.002343	0.004295	0.00088	0	0.001772	0.002457	0	0	0.005137	0.008667	0.000634	161
ENSG00000165572	KBTBD6	0.001059	0.000133	0	0	0	0.000782	0	0	0	9.9e-05	0	0.001109	0	0	0.00279	0	0.001076	0	0.002231	0	0.004623	0	0.005177	0.015333	0.000632	162
ENSG00000134028	ADAMDEC1	0	0	0	0.009839	0	0.000797	0	0	0.000496	0	0	0	0	0	0	0	0	0	0.002768	0	0	0	0.005177	0.056	0.000632	163
ENSG00000130176	CNN1	0	6.6e-05	0	0	0	0	0	0.00053	0.000455	0	0.012755	0	0	0	0	0	0	0	0	0	0	0	0.005245	0.034667	0.000628	164
ENSG00000173467	AGR3	0	0	0	0	0	0	0	0	0.000388	0	0.013416	0	0	0	0	0	0	0	0	0	0	0	0.005245	0.020667	0.000627	165
ENSG00000120662	MTRF1	0	5.1e-05	0	0	0	0.000782	0	0	0	0	0	0.001109	0	0	0.00279	0	0.001076	0.000977	0.002231	0	0.004623	0	0.005387	0.012	0.00062	166
ENSG00000179388	EGR3	0	7.9e-05	0	0.007594	0	0.00084	0	0.000497	0	0.000559	0	0.001231	0	0	0	0	0	0	0.002821	0	0	0	0.005421	0.136	0.000619	167
ENSG00000165731	RET	0	6e-06	0	0	0.001056	0	0	0	0.000429	0	0	0	0	0	0	0	0	0.000977	0	0	0	0.011146	0.005421	0.118667	0.000619	168
ENSG00000106541	AGR2	0	0	0	0	0	0	0	0	0	0	0.013605	0	0	0	0	0	0	0	0	0	0	0	0.005433	0.014	0.000618	169
ENSG00000102780	DGKH	0	6.6e-05	0	0	0	0.000667	0	0	0	0.000257	0	0.001074	0	0	0.00279	0	0.001076	0	0.00239	0	0.005275	0	0.005461	0.004	0.000618	170
ENSG00000118046	STK11	0	0	0	0	0	0	0	0	0	0	0	0.000954	0	0	0.000592	0	0.001108	0	0	0.000271	0	0.010665	0.005473	0.174	0.000618	171
ENSG00000174032	SLC25A30	0	1.6e-05	0	0	0	0.000667	0	2.6e-05	0	0	0	0.001203	0	0	0.00279	0	0.00106	0	0.002506	0	0.005275	0	0.005518	0.009333	0.000616	172
ENSG00000106809	OGN	0	8.7e-05	0	0	0	0	0	0.000531	0.00051	0	0.012377	0	0	0	0	0	0	0	0	0	0	0	0.005569	0.06	0.000614	173
ENSG00000188342	GTF2F2	0	0	0	0	0	0.000667	0	0	0	0	0	0.001203	0	0	0.00279	0	0.00106	0	0.002506	0	0.005275	0	0.005569	0.002	0.000614	174
ENSG00000131477	RAMP2	0	1.7e-05	0	0	0	0	0	0.000272	0	0	0.012188	0.001008	0	0	0	0	0	0	0	0	0	0	0.005587	0.082667	0.000613	175
ENSG00000147439	BIN3	0	0	0	0.008567	0	0.00084	0	0	0	0	0	0.001231	0	0	0	0	0	0	0.002821	0	0	0	0.005621	0.106667	0.000612	176
ENSG00000153707	PTPRD	0.000974	7.9e-05	0	0	2.9e-05	0.000126	0	0	1e-05	0.000392	0	0	0	0	9e-05	0.005131	0.001124	0.000896	0	0.002805	0.001734	0	0.005712	0.587333	0.000609	177
ENSG00000137077	CCL21	0	1.7e-05	0	0	0	0	0	0	0	0	0.013322	0	0	0	0	0	0	0	0	0	0	0	0.005752	0.03	0.000606	178
ENSG00000136141	LRCH1	0	3.6e-05	0	0	0	0.000742	0	0	0	0	0	0.001203	0	0	0.002343	0	0.001083	0	0.002571	0	0.005275	0	0.005849	0.004667	0.000602	179
ENSG00000023516	AKAP11	0	9.9e-05	0	0	0	0.000667	0	0.000201	0	0.000303	0	0.001074	0	0	0.00279	0	0.001069	0	0.00239	0	0.004623	0	0.0059	0.014	0.000601	180
ENSG00000142208	AKT1	0	0	0	0	0	0	0	0	0	0	0	0	0	0	0	0.003325	0	0	0	0	0	0.009873	0.005923	0.122667	0.0006	181
ENSG00000120910	PPP3CC	0	8e-06	0	0.00939	0	0.00084	0	0.000137	0	0	0	0	0	0	0	0	0	0	0.002821	0	0	0	0.005923	0.096	0.0006	182
ENSG00000183722	LHFP	0	0	0	0	0	0.000742	0	0.000483	0	0	0	0.001058	0	0	0.003022	0	0.001076	0.000896	0.0023	0	0.003604	0	0.005945	0.031333	0.000599	183
ENSG00000170667	RASA4B	0	0	0	0	0	0	0	0	0	0	0.013133	0	0	0	0	0	0	0	0	0	0	0	0.006019	0.045333	0.000597	184
ENSG00000139684	ESD	0	2.6e-05	0	0	0	0.000742	0	0	0	0	0	0.001153	0	0	0.002343	0	0.001083	0	0.002506	0	0.005275	0	0.006031	0.01	0.000597	185
ENSG00000189129	PLAC9	0	0	0	0	0	0	0	0.000525	0.000484	0	0.012094	0	0	0	0	0	0	0	0	0	0	0	0.006065	0.089333	0.000596	186
ENSG00000120658	ENOX1	0	0.000129	0	0	0	0.000667	0	0	0	0.000322	0	0.001153	0	0	0.00279	0	0.001076	0	0.0023	0	0.004623	0	0.006145	0.02	0.000594	187
ENSG00000197766	CFD	0	0	0	0	0	0	0	0.000529	0.000481	0	0.011999	0	0	0	0	0	0	0	0	0	0	0	0.006247	0.092667	0.000591	188
ENSG00000103126	AXIN1	0	0	0	0	0	0	0	0	0	0	0	0	0	0	0.00198	0	0.000358	0	0	0	0	0.010665	0.006247	0.088667	0.000591	189
ENSG00000107796	ACTA2	0	6.8e-05	0	0	0.004189	0	0	0.000439	0	0	0.007748	0	0.000497	0	0	0	0	0	0	0	0	0	0.00631	0.347333	0.000588	190
ENSG00000136152	COG3	0	6.1e-05	0	0	0	0.000667	0	0	0	0	0	0.001203	0	0	0.00279	0	0.001057	0	0.002506	0	0.004623	0	0.006327	0.012667	0.000587	191
ENSG00000026103	FAS	0	0	0	0	0.004156	0	0	0.000225	0.000328	0	0	0	0	0	0	0	0	0	0	0	0	0.008188	0.006333	0.132	0.000586	192
ENSG00000102531	FNDC3A	0.001135	9.3e-05	0	0	0	0.000742	0	0.000191	0	0	0	0.001153	0	0	0.002343	0	0.00106	0	0.002571	0	0.003604	0	0.006344	0.042667	0.000586	193
ENSG00000069424	KCNAB2	0	2.5e-05	0	0	0	0	0	0	0	0.000574	0	0.000455	0.001005	0.006641	0.001642	0	0.000415	0.000239	0	0.001848	0	0	0.006429	0.726	0.000584	194
ENSG00000133112	TPT1	0	0	0	0	0	0	0	0	0	0	0	0.001203	0	0	0.00279	0	0.00106	0	0.002506	0	0.005275	0	0.006446	0.004667	0.000583	195
ENSG00000120688	WBP4	0	0	0	0	0	0.000793	0	0.000209	0	0	0	0.001109	0	0	0.00279	0	0.001076	0	0.002231	0	0.004623	0	0.006446	0.016	0.000583	196
ENSG00000136167	LCP1	0	0	0	0	0	0.000742	0	0	0.000288	0	0	0.001181	0	0	0.002343	0	0.001076	0	0.002571	0	0.004623	0	0.006469	0.014	0.000583	197
ENSG00000134982	APC	0.000803	2.2e-05	0	0	0	0	0	0	0.000131	0.000187	0	0	0	0	0	0	0	0	0	0	0	0.011662	0.006486	0.029333	0.000582	198
ENSG00000120896	SORBS3	0	0.000104	0	0.007594	0	0.00084	0	0	0.000213	0	0	0.001231	0	0	0	0	0	0	0.002821	0	0	0	0.006486	0.182	0.000582	199
ENSG00000102804	TSC22D1	0	0.000102	0	0	0	0.000667	0	0	0	0.000211	0	0.001203	0	0	0.002343	0	0.001057	0	0.002571	0	0.004623	0	0.006509	0.016	0.000581	200
ENSG00000151773	CCDC122	0	3.5e-05	0	0	0	0.000667	0	1.6e-05	0	0	0	0.001181	0	0	0.00279	0	0.001064	0	0.00239	0	0.004623	0	0.006526	0.022667	0.00058	201
ENSG00000116254	CHD5	0	0	0	0	0	0	0	0	0	0.00059	0	0.00039	0.001005	0.006641	0.001642	0	0.000396	0.000239	0	0.001848	0	0	0.006549	0.726667	0.00058	202
ENSG00000259120	SMIM6	0	0	0	0	0	0	0	0	0.00043	0	0.012283	0	0	0	0	0	0	0	0	0	0	0	0.006595	0.098	0.000578	203
ENSG00000120659	TNFSF11	0	0	0	0	0	0.000667	0	0	0	0	0	0.001153	0	0	0.00279	0	0.001069	0	0.00239	0	0.004623	0	0.006634	0.018	0.000577	204
ENSG00000185345	PARK2	0	3.8e-05	0	0	0	0.000461	0	0.000281	0	0.00031	0	0.000905	0.00193	0	0	0.005339	0.000977	0.001036	0.001396	0	0	0	0.006674	0.009333	0.000576	205
ENSG00000131697	NPHP4	0	0.000136	0	0	0	0	0	0	0	4e-05	0	0.000423	0.001005	0.006641	0.001718	0	0.00042	0.000239	0	0.001848	0.0002	0	0.006674	0.876667	0.000576	206
ENSG00000137055	PLAA	0	0	0	0	0.000518	0	0	0	0	0	0	0	0	0.012133	0	0	0	0	0	0	0	0	0.006697	0.548	0.000575	207
ENSG00000066468	FGFR2	0	0	0	0	0.003292	0	0	0	0.00029	0.000216	0	0	0	0	0	0	0.000651	0	0	0	0	0.008188	0.006697	0.224667	0.000574	208
ENSG00000168477	TNXB	0	0.00015	0	0	0	0	0	0	0	0	0.012472	0	0	0	0	0	0	0	0	0	0	0	0.006726	0.093333	0.000574	209
ENSG00000167779	IGFBP6	0	0	0	0	0	0	0	0.000502	0.000309	0	0.01181	0	0	0	0	0	0	0	0	0	0	0	0.006726	0.12	0.000574	210
ENSG00000152207	CYSLTR2	0	0.000101	0	0	0	0.000742	0	0	0	0	0	0.001153	0	0	0.002343	0	0.001053	0	0.002571	0	0.004623	0	0.006771	0.02	0.000572	211
ENSG00000100239	PPP6R2	0	0.000109	0	0.011822	0	0.000611	0	0	0	3.3e-05	0	0	0	0	0	0	0	0	0	0	0	0	0.006782	0.048667	0.000572	212
ENSG00000133106	EPSTI1	0	1.8e-05	0	0	0	0.000667	0	0	0	0	0	0.001109	0	0	0.00279	0	0.001064	0	0.0023	0	0.004623	0	0.006788	0.016	0.000571	213
ENSG00000123200	ZC3H13	0	0.000145	0	0	0	0.000667	0	0	0	0	0	0.001153	0	0	0.002343	0	0.001069	0	0.002571	0	0.004623	0	0.0068	0.014	0.000571	214
ENSG00000120913	PDLIM2	0	3.8e-05	0	0.007594	0	0.00084	0	0	0	0	0	0.001231	0	0	0	0	0	0	0.002821	0	0	0	0.006868	0.182	0.000569	215
ENSG00000080618	CPB2	0	8.8e-05	0	0	0	0.000667	0	0	0	0	0	0.001153	0	0	0.002343	0	0.001076	0	0.002571	0	0.004623	0	0.006879	0.021333	0.000569	216
ENSG00000077942	FBLN1	0	9.6e-05	0	0.001684	0	0.000667	0	0	0.000204	0	0.008503	0	0	0	0	0	0	0.001336	0	0	0	0	0.006925	0.659333	0.000568	217
ENSG00000174015	SPERT	0	9.1e-05	0	0	0	0.000667	0	0	0	0	0	0.001181	0	0	0.002343	0	0.001064	0	0.002506	0	0.004623	0	0.006948	0.020667	0.000567	218
ENSG00000184113	CLDN5	0	4.1e-05	0	0	0	0.000485	0	0.000521	0.00044	0	0.01096	0	0	0	0	0	0	0	0	0	0	0	0.006982	0.174667	0.000566	219
ENSG00000198947	DMD	0	0.000118	0	0	0	0	0	0.000497	0	0.000104	0.011716	0	0	0	0	0	0	0	0	0	0	0	0.007005	0.15	0.000565	220
ENSG00000150893	FREM2	0.001246	0.000146	0	0	0	0	0	0	0	0	0	0.001109	0	0	0.003022	0	0.001069	0	0.002231	0	0.003604	0	0.007027	0.026667	0.000565	221
ENSG00000174775	HRAS	0	0	0	0	0	0	0	0	0	0	0	0.000807	0	0	0	0	0.000602	0.001144	0	0	0	0.009873	0.007033	0.103333	0.000565	222
ENSG00000133800	LYVE1	0	1.4e-05	0	0	0	0	0	0.000553	0.000509	0	0.011338	0	0	0	0	0	0	0	0	0	0	0	0.007039	0.128	0.000564	223
ENSG00000104765	BNIP3L	0	0	0	0.007594	0	0.000803	0	6.3e-05	0	0	0	0	0	0	0	0	0	0.00121	0.002727	0	0	0	0.007084	0.220667	0.000563	224
ENSG00000182636	NDN	0	0.000136	0	0	0	0	0	0.000407	0.000417	0.000394	0.007937	0.000166	0.00193	0	0	0	0.000962	0	0	0	0	0	0.007198	0.342	0.000561	225
ENSG00000116251	RPL22	0	0	0	0	0	0	0	0.00018	0	0	0	0.00039	0.001005	0.006641	0.001642	0	0.000396	0.000239	0	0.001848	0	0	0.007204	0.758	0.000561	226
ENSG00000158286	RNF207	0	0.000102	0	0	0	0	0	0	0	5.8e-05	0	0.00039	0.001005	0.006641	0.001642	0	0.000396	0.000239	0	0.001848	0	0	0.007261	0.752667	0.00056	227
ENSG00000145675	PIK3R1	0	0	0	0	0	0	0	0.000386	0	0	0	0	0.000497	0	0	0	0.000841	0.000792	0.001616	0	0	0.008188	0.007261	0.306667	0.00056	228
ENSG00000198680	TUSC1	0	0	0	0	0	0	0	0	0.000169	0	0	0	0	0.012133	0	0	0	0	0	0	0	0	0.007306	0.470667	0.000559	229
ENSG00000140538	NTRK3	0	0	0.011122	0	0	0	0	0.000485	0.000343	0.000312	0	0	0	0	0	0	0	0	0	0	0	0	0.007392	0.747333	0.000557	230
ENSG00000184108	TRIML1	0	0.000129	0	0	0	0	0	0	0	0	0	0.000295	0	0	0.002343	0.004517	0.00088	0	0.001616	0.002457	0	0	0.007415	0.039333	0.000556	231
ENSG00000179046	TRIML2	0	0.000129	0	0	0	0	0	0	0	0	0	0.000295	0	0	0.002343	0.004517	0.00088	0	0.001616	0.002457	0	0	0.007415	0.044667	0.000556	232
ENSG00000103197	TSC2	0	0	0	0	0	0	0	0	0	0	0	0	0	0	0.002343	0	0	0	0	0	0	0.009873	0.007437	0.104	0.000555	233
ENSG00000102738	MRPS31	0	0	0	0	0	0.000793	0	9e-05	0	0	0	0.001058	0	0	0.002343	0	0.001076	0	0.002231	0	0.004623	0	0.007454	0.036	0.000555	234
ENSG00000141736	ERBB2	0	0	0	0	0	0	0	0	0	0	0	0	0.000735	0	0	0	0	0.000792	0	0	0	0.010665	0.007523	0.114667	0.000554	235
ENSG00000116237	ICMT	0	0	0	0	0	0	0	0	0	0	0	0.00039	0.001005	0.006641	0.001642	0	0.000408	0.000239	0	0.001848	0	0	0.007568	0.758	0.000553	236
ENSG00000173673	HES3	0	0	0	0	0	0	0	0	0	0	0	0.00039	0.001005	0.006641	0.001642	0	0.000408	0.000239	0	0.001848	0	0	0.007568	0.732667	0.000553	236
ENSG00000133114	GPALPP1	0	6.4e-05	0	0	0	0.000667	0	0	0	0	0	0.001203	0	0	0.002089	0	0.001048	0	0.002461	0	0.004623	0	0.007608	0.03	0.000553	237
ENSG00000102743	SLC25A15	0	0	0	0	0	0.000782	0	0	0	0	0	0.001058	0	0	0.002343	0	0.00108	0	0.002231	0	0.004623	0	0.007665	0.022	0.000551	238
ENSG00000198624	CCDC69	0	2.7e-05	0	0	0	1.9e-05	0	0.00039	0.000247	0	0.011432	0	0	0	0	0	0	0	0	0	0	0	0.007671	0.198	0.000551	239
ENSG00000151778	SERP2	0	0	0	0	0	0	0	0	0	0.000391	0	0.001203	0	0	0.002343	0	0.001057	0	0.002461	0	0.004623	0	0.007745	0.025333	0.000549	240
ENSG00000165392	WRN	0	0	0	0.00303	0	0.000819	0	0	0	0	0	1.2e-05	0	0	0	0	0	0	0	0	0	0.008188	0.007825	0.577333	0.000548	241
ENSG00000126218	F10	0	2.4e-05	0	0	0	0.000782	0	0.000364	0	0	0.009354	0.000533	0	0	0	0	0.00097	0	0	0	0	0	0.007864	0.257333	0.000547	242
ENSG00000188811	NHLRC3	0	6.8e-05	0	0	0	0.000667	0	0.000178	0	0	0	0.001109	0	0	0.003022	0	0.001076	0	0.0023	0	0.003604	0	0.007864	0.054	0.000547	243
ENSG00000139618	BRCA2	0	0	0	0	0	0.000551	0	0	0	0	0	0	0	0	0	0	0	0	0	0	0	0.011456	0.007882	0.022667	0.000546	244
ENSG00000223609	HBD	0	0.000138	0	0	0	0	0	0.000466	0.000401	0	0.010299	0.000701	0	0	0	0	0	0	0	0	0	0	0.007887	0.199333	0.000546	245
ENSG00000221792	MIR1282	0	0	0	0	0	0	0	0	0	0	0.011905	0	0	0	0	0	0	0	0	0	0	0	0.008087	0.134	0.000541	246
ENSG00000120675	DNAJC15	0	0	0	0	0	0	0	0	0	0	0	0.001109	0	0	0.00279	0	0.00106	0	0.0023	0	0.004623	0	0.008115	0.026667	0.00054	247
ENSG00000102547	CAB39L	0	5.1e-05	0	0	0	0.000742	0	0.000226	0	0.000238	0	0.001074	0	0	0.002343	0	0.001053	0	0.002506	0	0.003604	0	0.008223	0.104	0.000538	248
ENSG00000100393	EP300	0	0	0	0	0	0.000667	0	0	0	0	0	0	0	0	0	0	0	0	0	0	0	0.011146	0.00836	0.044667	0.000537	249
ENSG00000127920	GNG11	0	0	0	0	0	0	0	0.000476	0.000232	0	0.011054	0	0	0	0	0	0	0	0	0	0	0	0.008428	0.177333	0.000535	250
ENSG00000124212	PTGIS	0.000776	9.5e-05	0	0	0	0	0	0	0	0	0.010865	0	0	0	0	0	0	0	0	0	0	0	0.008457	0.206667	0.000533	251
ENSG00000043039	BARX2	0	6.3e-05	0	0	0	1.9e-05	0	0	0.000479	0	0.009921	0.001074	0	0	0	0	0.000154	0	0	0	0	0	0.008536	0.293333	0.000532	252
ENSG00000173320	STOX2	0	0	0	0	0	0	0	0.000433	0.000462	0.000422	0	0	0.002265	0	0.00279	0	0.000892	0	0.001772	0.002636	0	0	0.008593	0.002667	0.000531	253
ENSG00000148773	MKI67	0.000876	0.000149	0	0	0.003642	0	0	0	0	0	0	0.000361	0.000497	0	0	0.005413	0.000677	0	0	0	0	0	0.008707	0.053333	0.000528	254
ENSG00000214290	COLCA2	0	0	0	0	0	0	0	0.000421	0	0	0.011149	0	0	0	0	0	0	0	0	0	0	0	0.00885	0.189333	0.000526	255
ENSG00000111404	RERGL	0	0	0	0	0	0	0	0.000548	0.000512	0	0.010488	0	0	0	0	0	0	0	0	0	0	0	0.008884	0.194667	0.000525	256
ENSG00000118971	CCND2	0	0	0	0	0	0	0	0	0	0	0.011527	0	0	0	0	0	0	0	0	0	0	0	0.008941	0.157333	0.000524	257
ENSG00000152213	ARL11	0	3.9e-05	0	0	0	0.000742	0	0	0	0	0	0.001153	0	0	0.002343	0	0.001053	0	0.002571	0	0.003604	0	0.008981	0.075333	0.000523	258
ENSG00000083635	NUFIP1	0	7.4e-05	0	0	0	0	0	0	0	0	0	0.001203	0	0	0.002089	0	0.001048	0	0.002461	0	0.004623	0	0.008998	0.032	0.000523	259
ENSG00000102753	KPNA3	0	2.5e-05	0	0	0	0.000742	0	0	0	0	0	0.001153	0	0	0.002343	0	0.001046	0	0.002571	0	0.003604	0	0.009032	0.060667	0.000522	260
ENSG00000133116	KL	0	0.000105	0	0	0	0.000551	0	0.000511	0.000407	0.00035	0	0.001223	0	0	0.002343	0	0	0.001368	0	0	0.004623	0	0.009038	0.028	0.000522	261
ENSG00000163930	BAP1	0.000754	4.6e-05	0	0	0	0	0	0	0	0	0	0	0	0	0	0	0	0	0	0	0	0.010665	0.009077	0.083333	0.000521	262
ENSG00000076242	MLH1	0	0	0	0	0	0	0	0	0	0	0	0	0	0	0	0	0	0	0	0	0	0.011456	0.009123	0.03	0.000521	263
ENSG00000136144	RCBTB1	0	6.7e-05	0	0	0	0.000742	0	0	0	0	0	0.001109	0	0	0.002343	0	0.001053	0	0.002506	0	0.003604	0	0.009203	0.060667	0.000519	264
ENSG00000204977	TRIM13	0	0	0	0	0	0.000742	0	0	0	0	0	0.001074	0	0	0.002343	0	0.001041	0	0.002571	0	0.003604	0	0.009282	0.075333	0.000517	265
ENSG00000168546	GFRA2	0	0	0	0.00939	0	0.000819	0	0.000297	0.000314	0.000553	0	0	0	0	0	0	0	0	0	0	0	0	0.009282	0.170667	0.000517	266
ENSG00000133895	MEN1	0.000695	0	0	0	0	0	0	0	0	0	0	0	0	0	0	0	0	0	0	0	0	0.010665	0.009311	0.073333	0.000516	267
ENSG00000136147	PHF11	0	1.5e-05	0	0	0	0.000742	0	0	0	0	0	0.001074	0	0	0.002343	0	0.001053	0	0.002506	0	0.003604	0	0.009356	0.086667	0.000515	268
ENSG00000164303	ENPP6	0	7.2e-05	0	0	0	0	0	0.000411	0.000491	0	0	0	0.002265	0	0.00279	0	0.000892	0	0.001772	0.002636	0	0	0.009379	0.003333	0.000515	269
ENSG00000117713	ARID1A	0.00117	0.000134	0	0	0	0	0	0	0	0	0	0.000575	0.001598	0	0	0	0.000316	0.000372	0	0.001571	0	0.005573	0.009419	0.482	0.000514	270
ENSG00000162434	JAK1	0	0	0.0091	0	0	0	0	0	6.4e-05	0	0	0	0	0	0	0	0	0	0	0	0	0.002133	0.009448	0.898	0.000514	271
ENSG00000133703	KRAS	0	0	0	0	0	0	0	0	0.000134	0	0	0	0	0	0	0	0	0	0	0	0	0.011146	0.009487	0.057333	0.000513	272
ENSG00000141753	IGFBP4	0	0	0	0	0	0	0	0	0	0	0.010771	0.000506	0	0	0	0	0	0	0	0	0	0	0.00951	0.23	0.000513	273
ENSG00000169562	GJB1	0	2e-06	0	0	0	0	0	0	0	0.000423	0.010676	0	0	0	0	0	0	0	0	0	0	0	0.00996	0.212	0.000505	274
ENSG00000149311	ATM	0.001163	7e-06	0	0	0	0	0	0	0	0	0	0	0	0	0	0	0	0	0	0	0	0.009873	0.010068	0.130667	0.000502	275
ENSG00000158828	PINK1	0	0	0	0	0	0	0	0	0.000379	0.000335	0.005197	0.000575	0.001598	0	0	0	0.000358	0.000728	0	0.001848	0	0	0.010108	0.572667	0.000501	276
ENSG00000065559	MAP2K4	0	0	0	0	0	0	0	0	0.000149	0.000385	0	0.001242	0	0	0	0	0.001044	0	0	0	0	0.008188	0.010137	0.21	0.0005	277
ENSG00000122512	PMS2	0	0	0	0	0	0	0	0	0	0	0	0	0	0	0	0	0	0.000239	0	0	0	0.010665	0.010416	0.125333	0.000496	278
ENSG00000099624	ATP5D	0	0	0	0	0	0	0	0	0	0	0.00822	0.000954	0	0	0.000592	0	0.001108	0	0	0	0	0	0.010484	0.404	0.000494	279
ENSG00000183578	TNFAIP8L3	0	5.1e-05	0	0	0	0	0	0	0.0002	0	0.010582	0	0	0	0	0	0	0	0	0	0	0	0.010575	0.237333	0.000492	280
ENSG00000151726	ACSL1	0.000483	0.000119	0	0	0	0	0	0	0	0	0	0	0.002244	0	0.00279	0	0.00088	0	0.001616	0.002636	0	0	0.010752	0.009333	0.000489	281
ENSG00000165424	ZCCHC24	0	5e-06	0	0	0.001483	0	0	0.000208	0	0	0.00907	0	0	0	0	0	0	0	0	0	0	0	0.010763	0.414667	0.000489	282
ENSG00000128573	FOXP2	0	7.1e-05	0	0	0	0	0	0.000459	0.000394	0.000388	0.009448	0	0	0	0	0	0	0	0	0	0	0	0.010763	0.3	0.000489	283
ENSG00000168594	ADAM29	0.001157	2.4e-05	0	0	0	0	0	0	0	0	0	0.000279	0	0	0	0.004887	0	0	0.001772	0.002636	0	0	0.010769	0.034	0.000489	284
ENSG00000134086	VHL	0	7.3e-05	0	0	0	0	0	0	0	0	0	0	0	0	0	0	0	0	0	0	0	0.010665	0.010831	0.093333	0.000488	285
ENSG00000150625	GPM6A	0	9.1e-05	0	0	0	0	0	0.000511	0.000506	4.2e-05	0	0.000279	0	0	0	0.004887	0	0	0.001772	0.002636	0	0	0.01086	0.033333	0.000487	286
ENSG00000117472	TSPAN1	0	7e-06	0	0	0	0	0	0	0.00029	0	0.010393	0	0	0	0	0	0	0	0	0	0	0	0.010962	0.242667	0.000486	287
ENSG00000198553	KCNRG	0	4.6e-05	0	0	0	0	0	0	0	0	0	0.001074	0	0	0.002343	0	0.001041	0	0.002571	0	0.003604	0	0.010985	0.097333	0.000485	288
ENSG00000145451	GLRA3	0	6.2e-05	0	0	0	0	0	0.000437	0	0.000598	0	0.000279	0	0	0	0.004887	0	0	0.001772	0.002636	0	0	0.011008	0.022667	0.000485	289
ENSG00000095002	MSH2	0	0	0	0	0	0	0	0	0	0	0	0	0	0	0	0	0	0	0	0	0	0.010665	0.011076	0.121333	0.000485	290
ENSG00000132334	PTPRE	0	1.9e-05	0	0	0.003642	0	0	0	0	0	0	0.000361	0.000497	0	0	0.005413	0.00069	0	0	0	0	0	0.011167	0.064667	0.000483	291
ENSG00000141646	SMAD4	7.5e-05	0	0	0	0	1.9e-05	0	0	4e-06	0	0	0	0.002315	0	0	0	0	0	0	0	0	0.008188	0.011236	0.330667	0.000482	292
ENSG00000159842	ABR	0	0.000105	0	0	0	0	0	0	0.000239	0.000423	0.009826	0	0	0	0	0	0	0	0	0	0	0	0.011236	0.274667	0.000482	293
ENSG00000213281	NRAS	0.000712	0	0	0	0	0	0	0	0	0	0	0	0	0	0	0	0	0	0	0	0	0.009873	0.011259	0.148	0.000481	294
ENSG00000168453	HR	0	9.7e-05	0	0.008567	0	0.000819	0	0	8.3e-05	0	0	0.000807	0	0	0	0	0	0	0.000181	0	0	0	0.01135	0.366	0.00048	295
ENSG00000168490	PHYHIP	0	3.8e-05	0	0.008567	0	0.000819	0	0.000496	0	0.000634	0	0	0	0	0	0	0	0	0	0	0	0	0.01135	0.222667	0.00048	296
ENSG00000187824	TMEM220	0	5e-06	0	0	0	0	0	0.000473	0.0005	0	0.009543	0	0	0	0	0	0	0	0	0	0	0	0.011452	0.289333	0.000478	297
ENSG00000251322	SHANK3	0	0	0	0	0	0.000563	0	0.000152	0	0.000496	0	0.000807	0	0	0.000592	0	0.000721	0.001279	0	0	0.005895	0	0.011492	0.119333	0.000477	298
ENSG00000150627	WDR17	0.000483	0.00014	0	0	0	0	0	0	0	0.000429	0	0.000279	0	0	0	0.004761	0	0	0.001772	0.002636	0	0	0.011503	0.049333	0.000477	299
ENSG00000164120	HPGD	0	3.5e-05	0	0	0	0	0	0.000429	0.000482	0	0	0.000245	0	0	0	0.004887	0	0	0.001772	0.002636	0	0	0.011555	0.033333	0.000477	300
ENSG00000168310	IRF2	0	0	0	0	0	0	0	0	0.000283	0	0	0	0.002265	0	0.00279	0	0.000862	0	0.001616	0.002636	0	0	0.011686	0.005333	0.000475	301
ENSG00000104679	R3HCC1	0	0	0	0.0104	0	0	0	0	0	0	0	0	0	0	0	0	0	0	0	0	0	0	0.011856	0.184667	0.000473	302
ENSG00000165699	TSC1	0	0	0	0	0	0	0	0.000217	0.000165	9.3e-05	0	0	0	0	0	0	0	0	0	0	0	0.009873	0.012005	0.196	0.00047	303
ENSG00000164306	PRIMPOL	0	1.6e-05	0	0	0	0	0	0	0	0	0	0	0.002265	0	0.00279	0	0.000862	0	0.001772	0.002636	0	0	0.012033	0.004667	0.00047	304
ENSG00000164305	CASP3	0	0	0	0	0	0	0	0	0	0	0	0	0.002265	0	0.00279	0	0.000862	0	0.001772	0.002636	0	0	0.01209	0.004667	0.000469	305
ENSG00000117118	SDHB	0	0	0	0	0	0	0	0	0.000116	0	0	0.000807	0.001354	0	0	0	0.000219	0.000646	0	0.001571	0	0.005573	0.012232	0.512	0.000468	306
ENSG00000168556	ING2	0	1.5e-05	0	0	0	0	0	0	0	0	0	0	0.002265	0	0.00279	0	0.000806	0	0.001772	0.002636	0	0	0.012238	0.007333	0.000467	307
ENSG00000164323	KIAA1430	0	9e-05	0	0	0	0	0	6e-05	0	0	0	0	0.002208	0	0.00279	0	0.000841	0	0.001616	0.002636	0	0	0.012358	0.012667	0.000465	308
ENSG00000130227	XPO7	0	2.1e-05	0	0.00939	0	0.000819	0	0	0	0	0	0	0	0	0	0	0	0	0	0	0	0	0.012392	0.202667	0.000465	309
ENSG00000147316	MCPH1	0	0	0	0.006135	0	0.00084	0	0	0	0	0	0	0	0	0.003251	0	0	0	0	0	0	0	0.012409	0.339333	0.000465	310
ENSG00000073146	MOV10L1	0.000876	0.000135	0	0	0	0.000584	0	0	0	0	0	0.000756	0	0	0	0	0.000702	0.001279	0	0	0.005895	0	0.012409	0.008667	0.000465	311
ENSG00000151725	CENPU	0	5.9e-05	0	0	0	0	0	0	0	0	0	0	0.002244	0	0.00279	0	0.000862	0	0.001616	0.002636	0	0	0.0125	0.008	0.000464	312
ENSG00000150275	PCDH15	0.001206	0.000139	0	0	0	0	0	0	0	0.000293	0	0	0	0	0	0.004946	0	0	0	0	0.003604	0	0.012563	0.125333	0.000463	313
ENSG00000104320	NBN	0	0	0	0	0	0.000305	0	0	0	0	0	0	0	0	0	0	0	0	0	0	0	0.009873	0.01258	0.178	0.000463	314
ENSG00000198682	PAPSS2	0	7.7e-05	0	0	0.004223	0	0	0	0.000426	0	0	0	0.000497	0	0	0.004946	0	0	0	0	0	0	0.012585	0.036667	0.000462	315
ENSG00000109762	SNX25	0	5.1e-05	0	0	0	0	0	0	0	0	0	0	0.002208	0	0.00279	0	0.000862	0	0.001616	0.002636	0	0	0.012591	0.009333	0.000462	316
ENSG00000151729	SLC25A4	0	4.8e-05	0	0	0	0	0	0	0	0	0	0	0.002208	0	0.00279	0	0.000841	0	0.001616	0.002636	0	0	0.012625	0.011333	0.000461	317
ENSG00000187821	HELT	0	7e-06	0	0	0	0	0	0	0	0	0	0	0.002208	0	0.00279	0	0.00088	0	0.001616	0.002636	0	0	0.012625	0.010667	0.000461	318
ENSG00000128159	TUBGCP6	0	0.000142	0	0	0	0.000584	0	0	0	0	0	0.000807	0	0	0.000592	0	0.000732	0.001336	0	0	0.005895	0	0.012745	0.121333	0.000459	319
ENSG00000120696	KBTBD7	0	0.000117	0	0	0	0.000782	0	0	7.9e-05	6.7e-05	0	0.001109	0	0	0	0	0.001076	0	0.002231	0	0.004623	0	0.012756	0.06	0.000458	320
ENSG00000165072	MAMDC2	0	6.4e-05	0	0	0	0	0	0	0	0	0.010015	0	0	0	0	0	0	0	0	0	0	0	0.012756	0.253333	0.000458	321
ENSG00000147408	CSGALNACT1	0	0.000115	0	0.008567	0	0.000819	0	0.000252	0	0.000283	0	0	0	0	0	0	0	0	0	0	0	0	0.01283	0.264667	0.000456	322
ENSG00000100422	CERK	0	1e-05	0	0.003629	0	0.000611	0	0	0	0	0	0.000838	0	0	0	0	0	0.001336	0	0	0.003604	0	0.012847	0.572	0.000456	323
ENSG00000154721	JAM2	0	6.1e-05	0	0	0	0	0	0.000463	0.000483	0	0.008976	0	0	0	0	0	0	0	0	0	0	0	0.013041	0.327333	0.000454	324
ENSG00000100429	HDAC10	0	0	0	0	0	0.000584	0	0	0	0	0	0.000807	0	0	0.000592	0	0.000732	0.001336	0	0	0.005895	0	0.013172	0.116667	0.000452	325
ENSG00000164106	SCRG1	0	0	0	0	0	0	0	0.000519	0.000499	0	0	0	0	0	0	0.004517	0	0	0.001772	0.002636	0	0	0.013178	0.016667	0.000452	326
ENSG00000130487	KLHDC7B	0	7.2e-05	0	0	0	0.000563	0	0	0	0	0	0.000807	0	0	0.000592	0	0.000721	0.001279	0	0	0.005895	0	0.013212	0.114	0.000451	327
ENSG00000151718	WWC2	0	9.8e-05	0	0	0	0	0	6.5e-05	0	0	0	0	0.002244	0	0.002343	0	0.000759	0	0.001772	0.002636	0	0	0.013292	0.021333	0.000451	328
ENSG00000111252	SH2B3	0	1.6e-05	0	0	0	0	0	0	0	0	0	0	0	0	0	0	0	0	0	0	0	0.009873	0.013405	0.185333	0.000449	329
ENSG00000168564	CDKN2AIP	0	6.4e-05	0	0	0	0	0	0	0	0	0	0	0.002265	0	0.002343	0	0.000806	0	0.001772	0.002636	0	0	0.013405	0.02	0.000449	330
ENSG00000164107	HAND2	0	5.4e-05	0	0	0	0	0	0.000304	0.000487	0	0	0	0	0	0	0.004517	0	0	0.001876	0.002636	0	0	0.013491	0.023333	0.000449	331
ENSG00000083093	PALB2	0	0	0	0	0	0	0	0	0	0	0	0	0	0	0	0	0	0	0	0	0	0.009873	0.013542	0.198667	0.000449	332
ENSG00000197299	BLM	0	0	0	0	0	0	0	0	0	0	0	0	0	0	0	0	0	0	0	0	0	0.009873	0.013542	0.191333	0.000449	332
ENSG00000150630	VEGFC	0	7e-06	0	0	0	0	0	0.000156	0	0	0	0.000279	0	0	0	0.004761	0	0	0.001876	0.002787	0	0	0.013554	0.044667	0.000448	333
ENSG00000120690	ELF1	0	3.1e-05	0	0	0	0.000782	0	0	0	0	0	0.001109	0	0	0	0	0.00108	0	0.002231	0	0.004623	0	0.013571	0.049333	0.000448	334
ENSG00000091879	ANGPT2	0	0.000113	0	0.005649	0	0.00084	0	0	0	0	0	0	0	0	0.003251	0	0	0	0	0	0	0	0.013571	0.371333	0.000448	335
ENSG00000197181	PIWIL2	0	0	0	0.008567	0	0.00084	0	0.000436	0	0	0	0	0	0	0	0	0	0	0	0	0	0	0.013605	0.244667	0.000447	336
ENSG00000177300	CLDN22	0	6.3e-05	0	0	0	0	0	0	0	0	0	0	0.002244	0	0.002343	0	0.000759	0	0.001772	0.002636	0	0	0.013662	0.012667	0.000446	337
ENSG00000129187	DCTD	0	5.1e-05	0	0	0	0	0	0	0	0	0	0	0.002244	0	0.002343	0	0.000759	0	0.001772	0.002636	0	0	0.013685	0.016	0.000446	338
ENSG00000104728	ARHGEF10	0	6.2e-05	0	0.008567	0	0.000871	0	0.000258	0	0	0	0	0	0	0	0	0	0	0	0	0	0	0.013787	0.259333	0.000444	339
ENSG00000073169	SELO	0.000483	5.1e-05	0	0	0	0.000584	0	0	0	0	0	0.000756	0	0	0	0	0.000702	0.001279	0	0	0.005895	0	0.01381	0.028	0.000443	340
ENSG00000167106	FAM102A	0	4.3e-05	0	0	0	0	0	0	0.000351	0.00019	0.009165	0	0	0	0	0	0	0	0	0	0	0	0.013815	0.356667	0.000443	341
ENSG00000196581	AJAP1	0	8.9e-05	0	0	0	0	0	0	0	0.000526	0	0.000455	0.00126	0.00281	0.00156	0	0.000378	0.000287	0	0.002174	0.0002	0	0.013827	0.967333	0.000443	342
ENSG00000169032	MAP2K1	0.001198	0	0	0	0	0	0	0	0	0.000348	0	0	0	0	0	0	0	0	0	0	0	0.008188	0.013833	0.200667	0.000442	343
ENSG00000248309	MEF2C-AS1	0	0	0	0	0	0	0	0	0	0	0.009732	0	0	0	0	0	0	0	0	0	0	0	0.013833	0.314	0.000442	344
ENSG00000196104	SPOCK3	0.00067	4.3e-05	0	0	0	0	0	0	0	0.000584	0	0	0	0	0	0.004887	0	0	0.001083	0.002457	0	0	0.01385	0.054	0.000442	345
ENSG00000133103	COG6	0	0	0	0	0	0.000742	0	0	0	0	0	0.001058	0	0	0	0	0.001064	0	0.002178	0	0.004623	0	0.013924	0.054667	0.000439	346
ENSG00000197971	MBP	0	6.1e-05	0	0	0	0.000126	0	0	0	0.000529	0.004252	0	0	0	0	0.002547	0	0	0.002142	0	0	0	0.013929	0.686667	0.000439	347
ENSG00000241158	ADAMTS9-AS1	0	0	0	0	0	0	0	0	0	0	0.009637	0	0	0	0	0	0	0	0	0	0	0	0.013964	0.285333	0.000438	348
ENSG00000036448	MYOM2	0.000876	0.000146	0	0.006846	0	0.000886	0	0.000483	0	0.000372	0	0	0	0	0	0	0	0	0	0	0	0	0.013998	0.364	0.000437	349
ENSG00000073150	PANX2	0	5.8e-05	0	0	0	0.000584	0	0	0	0.000279	0	0.000756	0	0	0	0	0.000702	0.001279	0	0	0.005895	0	0.014123	0.022667	0.000434	350
ENSG00000129128	SPCS3	0	0	0	0	0	0	0	0	0	0	0	0.000279	0	0	0	0.004761	0	0	0.001876	0.002636	0	0	0.014123	0.044667	0.000434	351
ENSG00000147443	DOK2	0	3.3e-05	0	0.008567	0	0.000819	0	0	0.000123	0	0	0	0	0	0	0	0	0	0	0	0	0	0.014146	0.276	0.000434	352
ENSG00000150628	SPATA4	0	7.8e-05	0	0	0	0	0	0	0	0	0	0.000279	0	0	0	0.004761	0	0	0.001772	0.002636	0	0	0.014169	0.048	0.000433	353
ENSG00000015592	STMN4	0	1.5e-05	0	0.006547	0	0.000819	0	0	0.0004	0.000523	0	0	0	0	0	0	0	0.00121	0	0	0	0	0.014197	0.390667	0.000432	354
ENSG00000164122	ASB5	0	5.5e-05	0	0	0	0	0	0	0	0	0	0.000279	0	0	0	0.004761	0	0	0.001772	0.002636	0	0	0.014237	0.042	0.000432	355
ENSG00000135929	CYP27A1	0	0.000102	0	0	0	0	0	0	0	0	0.009259	0	0	0	0	0	0	0	0	0.000139	0	0	0.014237	0.426	0.000432	356
ENSG00000104635	SLC39A14	0	6.9e-05	0	0.008567	0	0.00084	0	0	0	0	0	0	0	0	0	0	0	0	0	0	0	0	0.014317	0.252667	0.000431	357
ENSG00000172987	HPSE2	0	8.3e-05	0	0	0.003642	0	0	0.000475	0.000168	0	0.005102	0	0	0	0	0	0	0	0	0	0	0	0.014334	0.527333	0.00043	358
ENSG00000104611	SH2D4A	0	7.8e-05	0	0.008567	0	0.000819	0	0	0	0	0	0	0	0	0	0	0	0	0	0	0	0	0.014362	0.250667	0.00043	359
ENSG00000168487	BMP1	0	7.1e-05	0	0.008567	0	0.000819	0	0	0	0	0	0	0	0	0	0	0	0	0	0	0	0	0.014402	0.248	0.00043	360
ENSG00000168495	POLR3D	0	3.5e-05	0	0.008567	0	0.000819	0	0	0	0	0	0	0	0	0	0	0	0	0	0	0	0	0.014482	0.268667	0.000428	361
ENSG00000205560	CPT1B	0	0.000125	0	0	0	0	0	0	0	0	0	0.000807	0	0	0.000592	0	0.000721	0.001279	0	0	0.005895	0	0.014493	0.134667	0.000428	362
ENSG00000100253	MIOX	0	4e-05	0	0	0	0	0	0	0	0	0	0.000807	0	0	0.000592	0	0.000721	0.001336	0	0	0.005895	0	0.014533	0.134	0.000427	363
ENSG00000158815	FGF17	0	0	0	0.008567	0	0.000819	0	0	0	0	0	0	0	0	0	0	0	0	0	0	0	0	0.014567	0.276667	0.000427	364
ENSG00000173566	NUDT18	0	0	0	0.008567	0	0.000819	0	0	0	0	0	0	0	0	0	0	0	0	0	0	0	0	0.014567	0.267333	0.000427	364
ENSG00000100312	ACR	0	5.4e-05	0	0	0	0	0	0	0	0	0	0.000807	0	0	0.000592	0	0.000721	0.001279	0	0	0.005895	0	0.014624	0.134667	0.000425	365
ENSG00000092964	DPYSL2	0	5.3e-05	0	0.006846	0	0.000803	0	0.00039	0	1e-05	0	0	0	0	0	0	0	0.00121	0	0	0	0	0.014675	0.4	0.000423	366
ENSG00000100288	CHKB	0	0	0	0	0	0	0	0	0	0	0	0.000807	0	0	0.000592	0	0.000721	0.001279	0	0	0.005895	0	0.014721	0.122667	0.000422	367
ENSG00000164117	FBXO8	0	0	0	0	0	0	0	0	0	0	0	0	0	0	0	0.004761	0	0	0.001876	0.002636	0	0	0.014767	0.022	0.000421	368
ENSG00000075275	CELSR1	0.000483	5.3e-05	0	0.003629	0	0.000667	0	0	0	0	0	0.000879	0.00217	0	0	0	0	0.001359	0	0	0	0	0.014835	0.559333	0.00042	369
ENSG00000140403	DNAJA4	0	0	0	0	0	0	0	0	0	0.000531	0.008692	0	0	0	0	0	0	0	0	0	0	0	0.01488	0.351333	0.000419	370
ENSG00000158856	DMTN	0	6.1e-05	0	0.008567	0	0	0	0	0	0.000594	0	0	0	0	0	0	0	0	0	0	0	0	0.014886	0.286667	0.000419	371
ENSG00000234801	MORF4	0	0	0	0	0	0	0	6.8e-05	0.000105	0	0	0	0	0	0	0.004517	0	0	0.001876	0.002636	0	0	0.014932	0.059333	0.000418	372
ENSG00000198355	PIM3	0	0	0	0	0	0.000584	0	0	0	0	0	0.000701	0	0	0	0	0.000677	0.001336	0	0	0.005895	0	0.014966	0.014667	0.000418	373
ENSG00000104755	ADAM2	0.00021	7.3e-05	0	0	0	0	0	0	0	0	0	0.000279	0.002166	0	0.003169	0	0.000646	0	0	0.002636	0	0	0.015	0.026667	0.000417	374
ENSG00000109670	FBXW7	0	0	0	0	0	0	0	0.000333	3e-05	0.000544	0	0	0	0	0	0	0	0	0	0	0	0.008188	0.015177	0.28	0.000413	375
ENSG00000240694	PNMA2	0	0	0	0.006846	0	0.000803	0	0	0	0.000233	0	0	0	0	0	0	0	0.00121	0	0	0	0	0.015188	0.378	0.000413	376
ENSG00000134899	ERCC5	0.000106	0	0	0	0	0.000667	0	4.1e-05	7.4e-05	0	0	0	0	0	0	0	0	0	0	0	0	0.008188	0.015228	0.395333	0.000413	377
ENSG00000109674	NEIL3	0	0	0	0	0	0	0	0	0	0	0	0.000263	0	0	0	0.004295	0	0	0.001876	0.002636	0	0	0.015239	0.086667	0.000412	378
ENSG00000203706	SERTAD4-AS1	0	0	0	0	0	0.000305	0	0.000291	0.000158	0	0.008314	0	0	0	0	0	0	0	0	0	0	0	0.015239	0.391333	0.000412	379
ENSG00000120907	ADRA1A	0	0	0	0.006547	0	0.000803	0	0	0	0.000504	0	0	0	0	0	0	0	0.00121	0	0	0	0	0.015262	0.402	0.000412	380
ENSG00000109586	GALNT7	0	6.9e-05	0	0	0	0	0	0	0.000216	0	0	0	0	0	0	0.004517	0	0	0.001616	0.002636	0	0	0.015273	0.058	0.000412	381
ENSG00000104723	TUSC3	0	9.8e-05	0	0.007594	0	0.000862	0	0	0	0.00048	0	0	0	0	0	0	0	0	0	0	0	0	0.015308	0.310667	0.000411	382
ENSG00000116984	MTR	0.000483	0.000135	0	0	0	0.000412	0	0	0	0	0	0.001109	0	0	0	0	0	0	0.002231	0	0.004623	0	0.015387	0.135333	0.000409	383
ENSG00000113805	CNTN3	0	0.000128	0	0	0	0	0	0.000354	0.0005	0.00061	0	0	0	0	0	0	0.001013	0	0	0	0.006389	0	0.015387	0.000667	0.000409	384
ENSG00000137628	DDX60	0	0	0	0	0	0	0	0	0.000375	0	0	0	0	0	0	0.004761	0	0	0.001396	0.002457	0	0	0.015399	0.05	0.000409	385
ENSG00000136732	GYPC	0	3.5e-05	0	0	0	0	0	0.000344	0	0	0.008598	0	0	0	0	0	0	0	0	0	0	0	0.015416	0.396	0.000408	386
ENSG00000136770	DNAJC1	0	1e-06	0	0	0.000854	0	0	0	8e-05	0	0	0.001109	0	0	0	0	0	0	0.0023	0	0.004623	0	0.015421	0.322	0.000408	387
ENSG00000127241	MASP1	0	0.000138	0	0	0	0	0	3.1e-05	0	0	0.008787	0	0	0	0	0	0	0	0	0	0	0	0.015438	0.387333	0.000407	388
ENSG00000165152	TMEM246	0	4.3e-05	0	0	0	0	0	0.000491	0.000308	0.000549	0.007559	0	0	0	0	0	0	0	0	0	0	0	0.015444	0.408	0.000407	389
ENSG00000107643	MAPK8	0	0	0	0	0.001185	0	0	8.9e-05	0.000157	0.000325	0	0	0	0	0	0	0	0.001279	0	0	0.005895	0	0.01549	0.236667	0.000406	390
ENSG00000156011	PSD3	0	6.1e-05	0	0.007594	0	0.000819	0	0	0.000263	0.000192	0	0	0	0	0	0	0	0	0	0	0	0	0.01549	0.373333	0.000406	391
ENSG00000164105	SAP30	0	0	0	0	0	0	0	0	0	0	0	0	0	0	0	0.004517	0	0	0.001772	0.002636	0	0	0.015501	0.046	0.000406	392
ENSG00000120915	EPHX2	0	0.000102	0	0.006135	0	0.000819	0	0.000262	0.000387	0	0	0	0	0	0	0	0	0.00121	0	0	0	0	0.015535	0.430667	0.000405	393
ENSG00000204323	SMIM5	0	0	0	0	0	0	0	0	0	0	0.008881	0	0	0	0	0	0	0	0	0	0	0	0.015672	0.359333	0.000404	394
ENSG00000120899	PTK2B	4.3e-05	0	0	0.006135	0	0.000819	0	0	0.00024	0.000425	0	0	0	0	0	0	0	0.00121	0	0	0	0	0.015678	0.461333	0.000403	395
ENSG00000175595	ERCC4	0.000682	0	0	0	0	0	0	0	0	0	0	0	0	0	0	0	0	0	0	0	0	0.008188	0.015678	0.302667	0.000403	396
ENSG00000133115	STOML3	0	8.7e-05	0	0	0	0.000667	0	0	0	0	0	0.001109	0	0	0	0	0.001069	0	0.0023	0	0.003604	0	0.015757	0.139333	0.000402	397
ENSG00000145439	CBR4	0	7e-06	0	0	0	0	0	0	0.000202	0	0	0	0	0	0	0.004517	0	0	0.001616	0.002457	0	0	0.015871	0.07	0.0004	398
ENSG00000120885	CLU	0	6.3e-05	0	0.006135	0	0.000819	0	0.000214	0.000332	0	0	0	0	0	0	0	0	0.00121	0	0	0	0	0.015945	0.425333	0.000399	399
ENSG00000116478	HDAC1	0	0	0	0	0	0	0	0	0	0	0	0.000807	0	0	0	0	0.000732	0.001336	0	0	0.005895	0	0.015962	0.016667	0.000399	400
ENSG00000164104	HMGB2	0	0	0	0	0	0	0	0	0	0	0	0	0	0	0	0.004517	0	0	0.001616	0.002636	0	0	0.015962	0.055333	0.000399	401
ENSG00000181381	DDX60L	0	0.000146	0	0	0	0	0	0	0	0	0	0	0	0	0	0.004761	0	0	0.001396	0.002457	0	0	0.016002	0.067333	0.000398	402
ENSG00000155363	MOV10	0	0.000115	0	0	0	0	0	0	0	0	0	0.000756	0	0	0	0	0.000702	0.001279	0	0	0.005895	0	0.016036	0.012667	0.000398	403
ENSG00000188263	IL17REL	0	0.000116	0	0	0	0	0	0	0	0	0	0.000701	0	0	0	0	0.000677	0.001336	0	0	0.005895	0	0.016093	0.016	0.000397	404
ENSG00000120686	UFM1	0	0	0	0	0	0.000611	0	9e-05	1.3e-05	0	0	0.001109	0	0	0	0	0.00106	0	0.002231	0	0.003604	0	0.016116	0.212667	0.000396	405
ENSG00000109511	ANXA10	0	4.1e-05	0	0	0	0	0	0	0	0	0	0	0	0	0	0.004761	0	0	0.001396	0.002457	0	0	0.016372	0.07	0.000393	406
ENSG00000133083	DCLK1	0	5.7e-05	0	0	0	0.000536	0	0.000459	0.000472	0.000436	0	0.001008	0	0	0	0	0	0	0.002071	0	0.003604	0	0.016412	0.189333	0.000393	407
ENSG00000175221	MED16	0	4.8e-05	0	0	0	0	0	0	0	0	0.006141	0.000976	0	0	0.000357	0	0.0011	0	0	0	0	0	0.016509	0.586667	0.000392	408
ENSG00000155093	PTPRN2	0	5.4e-05	0	0	0	0	0	0	0	0.00048	0.008031	5.6e-05	0	0	0	0	0	0	0	0	0	0	0.016526	0.456667	0.000392	409
ENSG00000175445	LPL	0	0.000122	0	0.007108	0	0.000819	0	0.000551	0	0	0	0	0	0	0	0	0	0	0	0	0	0	0.0166	0.372667	0.000391	410
ENSG00000109576	AADAT	0	5.8e-05	0	0	0	0	0	0.000167	0	0	0	0	0	0	0	0.004295	0	0	0.001616	0.002457	0	0	0.016651	0.084667	0.000391	411
ENSG00000178605	GTPBP6	0	9.8e-05	0	0	0	0	0	0	0	0	0.005858	0	0	0	0	0	0.000543	0	0	0	0.002091	0	0.016657	0.684	0.00039	412
ENSG00000133110	POSTN	0	0.000138	0	0	0	0.000563	0	0	0	0	0	0.001058	0	0	0	0	0.001069	0	0.002142	0	0.003604	0	0.016708	0.186	0.00039	413
ENSG00000138892	TTLL8	0	0	0	0	0	0	0	0	0	0	0	0.000701	0	0	0	0	0.00069	0.001279	0	0	0.005895	0	0.016828	0.026	0.000389	414
ENSG00000134853	PDGFRA	0	5e-06	0	0	0	0	0	0.00036	0	0	0	0	0	0	0	0	0	0	0	0	0	0.008188	0.016862	0.314667	0.000389	415
ENSG00000061337	LZTS1	0	0.000131	0	0.007594	0	0.000819	0	0	0	0	0	0	0	0	0	0	0	0	0	0	0	0	0.016879	0.344	0.000388	416
ENSG00000172915	NBEA	0.00021	0.000133	0	0	0	0.000536	0	7.1e-05	0.000458	0.000495	0	0.000994	0	0	0	0	0	0	0.002034	0	0.003604	0	0.016908	0.318667	0.000388	417
ENSG00000108375	RNF43	0	0	0	0	0	0	0	0	0	0.000325	0	0	0	0	0	0	0	0	0	0	0	0.008188	0.01697	0.342667	0.000387	418
ENSG00000198948	MFAP3L	0	0.00011	0	0	0	0	0	0	0	0	0	0	0	0	0	0.004295	0	0	0.001616	0.002457	0	0	0.017062	0.083333	0.000385	419
ENSG00000129116	PALLD	0	0.000102	0	0	0	0	0	0	0	0	0	0	0	0	0	0.004517	0	0	0.001396	0.002457	0	0	0.017062	0.070667	0.000385	420
ENSG00000111452	GPR133	0.00099	7.7e-05	0	0	0	0	0	0.000513	0.000442	0	0.006425	0	0	0	0	0	0	0	0	0	0	0	0.017124	0.472	0.000384	421
ENSG00000104884	ERCC2	0	0	0	0	0	0	0	0	0	0	0	0	0	0	0	0	0	0.000239	0	0	0	0.008188	0.017181	0.391333	0.000383	422
ENSG00000143603	KCNN3	0.000483	9.9e-05	0	0	0	0	0	0	0	0	0.007842	0	0	0	0	0	0	0	0	0	0	0	0.017187	0.432	0.000383	423
ENSG00000168484	SFTPC	0	4e-06	0	0.007594	0	0.000819	0	0	0	0	0	0	0	0	0	0	0	0	0	0	0	0	0.017192	0.372	0.000383	424
ENSG00000168476	REEP4	0	3e-06	0	0.007594	0	0.000819	0	0	0	0	0	0	0	0	0	0	0	0	0	0	0	0	0.017192	0.364667	0.000383	425
ENSG00000102837	OLFM4	0.000483	0.000141	0	0	0	0.000667	0	0.000549	0	0	0	0.001025	0	0	0.002343	0	0.001027	0	0.002178	0	0	0	0.017198	0.032667	0.000382	426
ENSG00000247228	RP11-296I10.3	0	0	0	0	0	0	0	0	0	0	0.008409	0	0	0	0	0	0	0	0	0	0	0	0.01721	0.406	0.000382	427
ENSG00000186918	ZNF395	0	0.000109	0	0.006135	0	0.000803	0	0.00015	0	0	0	0	0	0	0	0	0	0.00121	0	0	0	0	0.017221	0.448	0.000382	428
ENSG00000118503	TNFAIP3	0	0	0	0	0	0.000214	0	0	0	0	0	0	0	0	0	0	0	0	0	0	0	0.008188	0.017238	0.340667	0.000382	429
ENSG00000147050	KDM6A	0	0	0	0	0	0	0	0	0.000211	0	0	0	0	0	0	0	0	0	0	0	0	0.008188	0.017244	0.325333	0.000382	430
ENSG00000112531	QKI	0	0	0	0	0	0.000461	0	0.000319	0.00034	0	0	0.000905	0	0.004342	0	0	0	0.000935	0.001083	0	0	0	0.017267	0.799333	0.000381	431
ENSG00000180138	CSNK1A1L	0	1.8e-05	0	0	0	0.000536	0	0	0	0	0	0.001043	0	0	0	0	0.00109	0	0.002071	0	0.003604	0	0.017295	0.197333	0.00038	432
ENSG00000138944	KIAA1644	0	0.000135	0	0.001197	0	0.000782	0	0	0	0.000625	0	0	0	0.004342	0	0	0	0.001279	0	0	0	0	0.017295	0.920667	0.00038	433
ENSG00000158292	GPR153	0	0	0	0	0	0	0	0	0	0.000266	0	0.00039	0.001005	0.002554	0.001642	0	0.000408	0.000239	0	0.001848	0	0	0.017318	0.928	0.00038	434
ENSG00000219438	FAM19A5	0	1.3e-05	0	0	0	0.000584	0	0	0	0.000351	0	0.00066	0	0	0	0	0.000759	0.001359	0	0	0.004623	0	0.017335	0.124	0.00038	435
ENSG00000100697	DICER1	0	7e-06	0	0	0	0	0	0	0.000139	0	0	0	0	0	0	0	0	0	0	0	0	0.008188	0.01738	0.376667	0.000379	436
ENSG00000196712	NF1	0	3.1e-05	0	0	0	0	0	0	7.3e-05	3.2e-05	0	0	0	0	0	0	0	0	0	0	0	0.008188	0.017443	0.414	0.000378	437
ENSG00000120699	EXOSC8	0	0	0	0	0	0.000536	0	0	0	0	0	0.001058	0	0	0	0	0.00109	0	0.002034	0	0.003604	0	0.01746	0.181333	0.000378	438
ENSG00000036565	SLC18A1	0	0.000107	0	0.007108	0	0.000819	0	0	0.000287	0	0	0	0	0	0	0	0	0	0	0	0	0	0.017466	0.396	0.000378	439
ENSG00000183172	SMDT1	0	0	0	0	0	0.000667	0	0	0	0	0.007653	0	0	0	0	0	0	0	0	0	0	0	0.017466	0.432	0.000378	440
ENSG00000123191	ATP7B	0.000483	0.000136	0	0	0	0.000742	0	0	0	0.00022	0	0.001058	0	0	0.002343	0	0.001037	0	0.0023	0	0	0	0.017472	0.030667	0.000378	441
ENSG00000183337	BCOR	0	0.0001	0	0	0	0	0	0	0	0	0	0	0	0	0	0	0	0	0	0	0	0.008188	0.017694	0.276	0.000377	442
ENSG00000250305	KIAA1456	0	0	0	0.006547	0	0.00085	0	0.000512	0.000366	0	0	0	0	0	0	0	0	0	0	0	0	0	0.017779	0.400667	0.000376	443
ENSG00000136936	XPA	0	0	0	0	0	0	0	8.2e-05	0	0	0	0	0	0	0	0	0	0	0	0	0	0.008188	0.017796	0.369333	0.000376	444
ENSG00000134014	ELP3	0	8.4e-05	0	0.006135	0	0.000803	0	0	0	0	0	0	0	0	0	0	0	0.00121	0	0	0	0	0.01799	0.434	0.000374	445
ENSG00000134574	DDB2	0	0	0	0	0	0	0	2.1e-05	0	0	0	0	0	0	0	0	0	0	0	0	0	0.008188	0.018109	0.394667	0.000373	446
ENSG00000205755	CRLF2	0	0	0	0	0	0	0	0	0	0	0	0	0	0	0	0	0.000543	0	0	0	0.002091	0.005573	0.018109	0.637333	0.000373	447
ENSG00000198033	TUBA3C	0.000483	0.000144	0	0	0	0.000505	0	0	0	0	0	0	0	0	0.001825	0	0.001113	0.00121	0	0	0.002921	0	0.018126	0.363333	0.000373	448
ENSG00000204022	LIPJ	0	5.8e-05	0	0	0	0	0	0	0	0	0	0.000279	0.000497	0	0	0.005131	0	0	0.002231	0	0	0	0.018166	0.15	0.000373	449
ENSG00000064933	PMS1	0	0	0	0	0	0	0	0	0	0	0	0	0	0	0	0	0	0	0	0	0	0.008188	0.018349	0.381333	0.000372	450
ENSG00000135100	HNF1A	0	0	0	0	0	0	0	0	0	0	0	0	0	0	0	0	0	0	0	0	0	0.008188	0.018349	0.4	0.000372	450
ENSG00000108946	PRKAR1A	0	0	0	0	0	0	0	0	0	0	0	0	0	0	0	0	0	0	0	0	0	0.008188	0.018349	0.415333	0.000372	450
ENSG00000154767	XPC	0	0	0	0	0	0	0	0	0	0	0	0	0	0	0	0	0	0	0	0	0	0.008188	0.018349	0.410667	0.000372	450
ENSG00000163041	H3F3A	0	0	0	0	0	0	0	0	0	0	0	0	0	0	0	0	0	0	0	0	0	0.008188	0.018349	0.41	0.000372	450
ENSG00000163161	ERCC3	0	0	0	0	0	0	0	0	0	0	0	0	0	0	0	0	0	0	0	0	0	0.008188	0.018349	0.412667	0.000372	450
ENSG00000136492	BRIP1	0	0	0	0	0	0	0	0	0	0	0	0	0	0	0	0	0	0	0	0	0	0.008188	0.018349	0.396	0.000372	450
ENSG00000179295	PTPN11	0	0	0	0	0	0	0	0	0	0	0	0	0	0	0	0	0	0	0	0	0	0.008188	0.018349	0.410667	0.000372	450
ENSG00000196092	PAX5	0	0	0	0	0	0	0	0	0	0	0	0	0	0	0	0	0	0	0	0	0	0.008188	0.018349	0.378667	0.000372	450
ENSG00000121440	PDZRN3	0	0.000109	0	0	0	0	0	0.000227	0	6.6e-05	0	0	0	0	0	0	0.001013	0	0.000329	0	0.006441	0	0.01836	0.145333	0.000372	451
ENSG00000198121	LPAR1	0	0.000123	0	0	0	0	0	0.000225	0.000461	0	0.00737	0	0	0	0	0	0	0	0	0	0	0	0.018377	0.458	0.000372	452
ENSG00000107554	DNMBP	0	8.3e-05	0	0	0.002711	0	0	0	0	0	0.00463	0	0.000735	0	0	0	0	0	0	0	0	0	0.018417	0.665333	0.000371	453
ENSG00000180660	MAB21L1	0	0.000115	0	0	0	0.000536	0	0.000538	0.000348	0	0	0.000976	0	0	0	0	0	0	0.002034	0	0.003604	0	0.018423	0.227333	0.000371	454
ENSG00000108511	HOXB6	0	2.2e-05	0	0	0	0	0	0	0	0	0.008125	0	0	0	0	0	0	0	0	0	0	0	0.018434	0.394667	0.00037	455
ENSG00000112530	PACRG	0	3.8e-05	0	0	0	0.000461	0	0.000302	0	0	0	0.000927	0	0.004342	0	0	0	0.000977	0.001083	0	0	0	0.018468	0.793333	0.00037	456
ENSG00000168081	PNOC	0	3e-06	0	0.005125	0	0.000803	0	0	0.000478	0.000502	0	0	0	0	0	0	0	0.00121	0	0	0	0	0.018479	0.485333	0.000369	457
ENSG00000163605	PPP4R2	0	0	0	0	0	0	0	0	3.6e-05	0	0	0	0	0	0	0	0	0	0.001616	0	0.006441	0	0.018559	0.058667	0.000368	458
ENSG00000133104	SPG20	0	0.000128	0	0	0	0.000536	0	0.000328	0.000382	0	0	0.001043	0	0	0	0	0	0	0.002071	0	0.003604	0	0.018559	0.223333	0.000368	459
ENSG00000118946	PCDH17	0.001059	0.000148	0	0	0	0.000667	0	0	0	0	0	0.001025	0	0	0.002089	0	0.001024	0	0.002071	0	0	0	0.018588	0.024667	0.000367	460
ENSG00000168497	SDPR	0	0.000109	0	0	0	0	0	0.000552	0.000474	0	0.006897	0	0	0	0	0	0	0	0	0	0	0	0.018724	0.476667	0.000365	461
ENSG00000142611	PRDM16	0.001101	1e-06	0	0	0	0	0	0.000379	0.000377	4.5e-05	0	0.000371	0	0	0.001642	0	0.000396	0.000372	0	0.001571	0.001734	0	0.018844	0.772667	0.000363	462
ENSG00000090402	SI	0.001135	0.000149	0	0	0	0	0	0	0.000501	0	0	0	0	0	0	0.00391	0	0	0.002231	0	0	0	0.018958	0.068	0.00036	463
ENSG00000156453	PCDH1	0	0.000142	0	0	0	0	0	0	0	3.6e-05	0	0.001025	0	0	0	0	0.001024	0	0.002071	0	0.003604	0	0.019009	0.272667	0.000359	464
ENSG00000120693	SMAD9	0	1.9e-05	0	0	0	0.000551	0	0.000387	0.000244	0	0	0.001058	0	0	0	0	0	0	0.002034	0	0.003604	0	0.019015	0.266667	0.000359	465
ENSG00000163618	CADPS	0.000776	0.000147	0	0	0	0	0	0	0	0.000457	0	0	0	0	0	0	0	0	0	0	0.006441	0	0.019197	0.002667	0.000355	466
ENSG00000156006	NAT2	0	4.9e-05	0	0.006547	0	0.000803	0	0	0.000404	0	0	0	0	0	0	0	0	0	0	0	0	0	0.019237	0.448	0.000355	467
ENSG00000139668	WDFY2	0	5.7e-05	0	0	0	0.000742	0	0.000135	0	0	0	0.001025	0	0	0.002343	0	0.001041	0	0.002461	0	0	0	0.019237	0.02	0.000355	468
ENSG00000136099	PCDH8	0	0.000125	0	0	0	0.000667	0	0	0.000433	0	0	0.000994	0	0	0.002343	0	0.001027	0	0.002178	0	0	0	0.019345	0.016	0.000353	469
ENSG00000125686	MED1	0.000483	0	0	0	0	0	0	0	0	0	0	0	0	0	0	0	0	0.001365	0	0	0.005895	0	0.019425	0.039333	0.000352	470
ENSG00000182568	SATB1	0.000123	6.5e-05	0	0	0	0	0	0.000352	0	0.000392	0.006803	0	0	0	0	0	0	0	0	0	0	0	0.019448	0.541333	0.000352	471
ENSG00000180190	TDRP	0	0	0	0	0	0.000871	0	0.000275	0	0	0	0	0.002208	0	0.003279	0	0	0.001092	0	0	0	0	0.019482	0	0.000351	472
ENSG00000241973	PI4KA	0.000721	8.3e-05	0	0	0	0.000499	0	0	0	0.000513	0	0	0	0	0	0	0	0	0	0	0.005895	0	0.019522	0.054667	0.00035	473
ENSG00000168077	SCARA3	0	0	0	0.005649	0	0.00084	0	0	0	0	0	0	0	0	0	0	0	0.00121	0	0	0	0	0.019539	0.474667	0.00035	474
ENSG00000147419	CCDC25	0	4e-06	0	0.005649	0	0.000819	0	0	0	0	0	0	0	0	0	0	0	0.00121	0	0	0	0	0.019607	0.499333	0.000349	475
ENSG00000120669	SOHLH2	0	8.8e-05	0	0	0	0.000536	0	0.000355	0	0	0	0.001025	0	0	0	0	0	0	0.002071	0	0.003604	0	0.01963	0.252667	0.000349	476
ENSG00000168078	PBK	0	0	0	0.005649	0	0.000803	0	0	0	0	0	0	0	0	0	0	0	0.00121	0	0	0	0	0.019687	0.465333	0.000348	477
ENSG00000204385	SLC44A4	8.2e-05	8.2e-05	0	0	0	0	0	0	0	0	0.007464	0	0	0	0	0	0	0	0	0	0	0	0.019755	0.506	0.000347	478
ENSG00000102786	INTS6	0	4.1e-05	0	0	0	0.000742	0	0	0	0	0	0.000994	0	0	0.002343	0	0.001037	0	0.002461	0	0	0	0.019806	0.02	0.000346	479
ENSG00000123171	CCDC70	0	7.6e-05	0	0	0	0.000742	0	0	0	0	0	0.001025	0	0	0.002343	0	0.001034	0	0.00239	0	0	0	0.019835	0.013333	0.000346	480
ENSG00000137941	TTLL7	0	0.000124	0	0	0	0	0	0.000108	0.000253	0.000395	0.006708	0	0	0	0	0	0	0	0	0	0	0	0.019937	0.538667	0.000345	481
ENSG00000120903	CHRNA2	0	8.5e-05	0	0.006135	0	0	0	0	0	0.000152	0	0	0	0	0	0	0	0.00121	0	0	0	0	0.01996	0.475333	0.000345	482
ENSG00000130943	PKDREJ	0.000952	0.000137	0	0.003629	0	0.000667	0	0.000436	0.000396	0	0	0	0	0	0	0	0	0.001336	0	0	0	0	0.020034	0.59	0.000343	483
ENSG00000100347	SAMM50	0	3.6e-05	0	0.001197	0	0.000667	0	0	0	0	0	0	0	0.004342	0	0	0	0.001279	0	0	0	0	0.020108	0.933333	0.000342	484
ENSG00000146966	DENND2A	0	0.000134	0	0	0	0	0	0.000413	0.000348	0	0.006614	0	0	0	0	0	0	0	0	0	0	0	0.020159	0.507333	0.000341	485
ENSG00000136098	NEK3	0	0	0	0	0	0.000742	0	8.4e-05	0	0	0	0.001043	0	0	0.002343	0	0.001032	0	0.002231	0	0	0	0.020319	0.037333	0.00034	486
ENSG00000241484	ARHGAP8	0.000876	5.4e-05	0	0	0	0.00084	0	0	0	0	0	0	0	0.004342	0	0	0	0.001336	0	0	0	0	0.020393	0.756	0.000339	487
ENSG00000147416	ATP6V1B2	0	7.8e-05	0	0.007108	0	0	0	0	0	0.000239	0	0	0	0	0	0	0	0	0	0	0	0	0.02045	0.432	0.000338	488
ENSG00000113448	PDE4D	0	2.5e-05	0	0.001534	0	0	0	0	0.000252	0.000145	0	0.000279	0.001005	0	0	0.002473	0.000721	0.000646	0.000329	0	0	0	0.020467	0.958	0.000337	489
ENSG00000136110	LECT1	0	8.3e-05	0	0	0	0.000667	0	0.000104	0	0	0	0.000994	0	0	0.002343	0	0.00103	0	0.002178	0	0	0	0.020484	0.044667	0.000336	490
ENSG00000110777	POU2AF1	0	0	0	0	0	0	0	0	0.000483	0	0.00189	0.001109	0	0	0	0.00391	0	0	0	0	0	0	0.020507	0.728667	0.000336	491
ENSG00000169855	ROBO1	0	0	0	0	0	0	0	0	0	0	0	0	0	0	0	0	0.00101	0	0	0	0.006368	0	0.020535	0.003333	0.000335	492
ENSG00000136100	VPS36	0	6.7e-05	0	0	0	0.000667	0	0	0	4.4e-05	0	0.001043	0	0	0.002343	0	0.001027	0	0.002178	0	0	0	0.020552	0.056667	0.000335	493
ENSG00000149305	HTR3B	0	8.7e-05	0	0	0	0	0	0	0	0.00055	0	0.001181	0	0	0	0.004139	0	0	0.001396	0	0	0	0.020592	0.12	0.000334	494
ENSG00000136108	CKAP2	0	9.2e-05	0	0	0	0.000667	0	0	0	0	0	0.001043	0	0	0.002343	0	0.001027	0	0.002178	0	0	0	0.020604	0.025333	0.000334	495
ENSG00000196562	SULF2	0	7e-05	0	0	0	0	0	0	0	0	0.007275	0	0	0	0	0	0	0	0	0	0	0	0.020604	0.491333	0.000334	496
ENSG00000157873	TNFRSF14	0	1e-06	0	0	0	0	0	0	0.000173	0	0	0.000335	0	0	0.001167	0	0.000244	0.000372	0	0.001173	0.001734	0.002133	0.020638	0.975333	0.000333	497
ENSG00000099960	SLC7A4	0	0.000108	0	0	0	0.000499	0	0.00045	0	0.000337	0	0	0	0	0	0	0	0	0	0	0.005895	0	0.020797	0.059333	0.000331	498
ENSG00000001460	STPG1	0	3.5e-05	0	0	0	0	0	0	0.000311	0.000401	0.006519	0	0	0	0	0	0	0	0	0	0	0	0.020843	0.515333	0.00033	499
ENSG00000133101	CCNA1	0	5.9e-05	0	0	0	0	0	0	0	0.000488	0	0.001043	0	0	0	0	0	0	0.002071	0	0.003604	0	0.020849	0.257333	0.00033	500
ENSG00000120697	ALG5	0	2.6e-05	0	0	0	0.000536	0	0	0	0	0	0.001058	0	0	0	0	0	0	0.002034	0	0.003604	0	0.020877	0.283333	0.00033	501
ENSG00000139351	SYCP3	0	3.2e-05	0	0	0	0	0	0	0	0	0.007181	0	0	0	0	0	0	0	0	0	0	0	0.021031	0.475333	0.000328	502
ENSG00000164458	T	0	0.000126	0	0	0	0.000474	0	0	0	0	0	0.00031	0	0	0	0	0	0.001365	0.001933	0	0.002921	0	0.021378	0.414667	0.000324	503
ENSG00000158109	TPRG1L	0	7.8e-05	0	0	0	0	0	0	0.000146	0.000433	0	0.000423	0	0	0.001642	0	0.000358	0.000372	0	0.001571	0.002091	0	0.021452	0.761333	0.000323	504
ENSG00000176769	TCERG1L	0	7.6e-05	0	0	0	0	0	0	0	0.000276	0	0.000303	0.000341	0	0	0.00539	0.00071	0	0	0	0	0	0.021526	0.205333	0.000323	505
ENSG00000144218	AFF3	0.000721	5.4e-05	0	0	0	0	0	0	0	0.000361	0.005952	0	0	0	0	0	0	0	0	0	0	0	0.021549	0.571333	0.000322	506
ENSG00000135932	CAB39	0	0	0	0	0	0	0	0	6.6e-05	1.9e-05	0	0	0	0	0.002343	0	0.001053	0	0	0	0.003604	0	0.02156	0.353333	0.000322	507
ENSG00000153266	FEZF2	0	9e-05	0	0	0	0	0	9.3e-05	0	0.000453	0	0	0	0	0	0	0	0	0	0	0.006441	0	0.021612	0.01	0.000322	508
ENSG00000104368	PLAT	0	3e-05	0	0	0	0	0	0.000425	0.000333	0	0	0	0	0	0.003101	0	0.000549	0	0	0.002636	0	0	0.021623	0.01	0.000322	509
ENSG00000100304	TTLL12	0	8.4e-05	0	0.000748	0	0.000667	0	0	0	0	0	0	0	0.004342	0	0	0	0.00121	0	0	0	0	0.021731	0.952667	0.000321	510
ENSG00000105976	MET	0	0	0	0	0	0	0	0.000372	0	0.000378	0	0	0	0	0	0	0	0.000728	0	0	0	0.005573	0.021737	0.492667	0.00032	511
ENSG00000156970	BUB1B	0	0	0	0	0	0	0	0	0	0	0	0	0.001855	0	0	0.001266	0.000992	0.000792	0	0	0	0.002133	0.021782	0.831333	0.00032	512
ENSG00000109906	ZBTB16	0	0	0	0	0	0	0	0.000526	0.000429	0	0	0.001181	0	0	0	0.004139	0	0	0.000752	0	0	0	0.021834	0.187333	0.000319	513
ENSG00000156395	SORCS3	0.001059	0.000137	0	0	0.003292	0	0	0	0	0.000403	0	0.000295	0.001185	0	0	0	0.000628	0	0	0	0	0	0.021987	0.213333	0.000318	514
ENSG00000049246	PER3	0	0.000121	0	0	0	0	0	9e-05	0.000398	0.000331	0	0.000506	0.001185	0	0.001487	0	0.000408	0.000287	0	0.002174	0	0	0.022062	0.518	0.000318	515
ENSG00000039068	CDH1	0	0	0	0	0	0	0	0	0.000177	0	0	0	0	0	0	0	0	0.00121	0	0	0	0.005573	0.022215	0.442667	0.000316	516
ENSG00000048707	VPS13D	0.000876	0.000146	0	0	0	0	0	0	3.5e-05	0	0	0.000575	0.001005	0	0.001167	0	0.000316	0.000646	0	0.002174	0	0	0.022323	0.523333	0.000315	517
ENSG00000176907	C8orf4	0	0	0	0	0	0	0	0.000292	0	0	0	0.000245	0.002208	0	0.003169	0	0.001023	0	0	0	0	0	0.022341	0.014	0.000315	518
ENSG00000048028	USP28	0	0	0	0	0	0	0	0	0	0	0	0.001181	0	0	0	0.004139	0	0	0.001616	0	0	0	0.022346	0.117333	0.000315	519
ENSG00000166682	TMPRSS5	0	0	0	0	0	0	0	0.000442	0	0	0	0.001181	0	0	0	0.00391	0	0	0.001396	0	0	0	0.022386	0.189333	0.000315	520
ENSG00000080166	DCT	0	0.000139	0	0	0	0.000742	0	0	0	0	0	0.00031	0	0	0.002343	0	0.000759	0	0	0.002636	0	0	0.022392	0.068	0.000315	521
ENSG00000171428	NAT1	0	5.4e-05	0	0.005649	0	0.000819	0	0	0.000383	0	0	0	0	0	0	0	0	0	0	0	0	0	0.0225	0.524667	0.000314	522
ENSG00000168575	SLC20A2	0	0.000115	0	0	0	0	0	0	0.000379	0	0	0	0	0	0.003082	0	0.000533	0	0	0.002787	0	0	0.022574	0.004	0.000313	523
ENSG00000167548	KMT2D	0.001216	0.000103	0	0	0	0	0	0	0	0	0	0	0	0	0	0	0	0	0	0	0	0.005573	0.022603	0.418667	0.000313	524
ENSG00000175262	C1orf127	0.001173	0.000125	0	0	0	0	0	0	0	0	0	0.000506	0.000735	0	0.001167	0	0.000358	0.000646	0	0.002174	0	0	0.022631	0.499333	0.000313	525
ENSG00000070831	CDC42	0	0	0	0	0	0	0	0	0.000225	0	0	0.000533	0.001855	0	0	0	0.000358	0.000646	0.001083	0.002174	0	0	0.022654	0.304667	0.000312	526
ENSG00000073910	FRY	0.000876	0.000141	0	0	0	0.000551	0	0.000319	0	0.000357	0	0	0	0	0	0	0	0	0	0	0.004623	0	0.022665	0.229333	0.000312	527
ENSG00000176533	GNG7	0	0	0	0	0	0	0	0.000168	0.000438	9.5e-05	0.005574	0	0	0	0.000592	0	0	0	0	0	0	0	0.022682	0.696667	0.000312	528
ENSG00000075240	GRAMD4	0	0.000135	0	0.003629	0	0.000667	0	0	0.000245	0	0	0.000838	0	0	0	0	0	0.001336	0	0	0	0	0.022773	0.624	0.000311	529
ENSG00000142798	HSPG2	0.001163	0.000146	0	0	0	0	0	0	0	0	0	0.000533	0.001855	0	0	0	0.000334	0.000646	0	0.002174	0	0	0.022773	0.094	0.000311	530
ENSG00000099940	SNAP29	0	4.2e-05	0	0	0	0.000499	0	0	0.000396	0	0	0	0	0	0	0	0	0	0	0	0.005895	0	0.02283	0.072667	0.000311	531
ENSG00000116661	FBXO2	0	0	0	0	0	0	0	0	0	0.000498	0	0.000575	0.000735	0	0.001167	0	0.001022	0.000646	0	0.002174	0	0	0.022887	0.400667	0.00031	532
ENSG00000067082	KLF6	0	0	0	0	0.000254	0	0	0.000491	0.000465	0	0	0	0	0	0	0	0	0	0	0	0	0.005573	0.023052	0.622	0.000308	533
ENSG00000091483	FH	0	1e-05	0	0	0	0.000436	0	0	0	0	0	0.000756	0	0	0	0	0	0	0	0	0	0.005573	0.023098	0.541333	0.000308	534
ENSG00000204624	PTCHD2	0.001105	0.000113	0	0	0	0	0	0	0	0	0	0.000533	0.000735	0	0.001167	0	0.000281	0.000646	0	0.002174	0	0	0.0232	0.506	0.000307	535
ENSG00000104371	DKK4	0	0	0	0	0	0	0	0.000474	0	0	0	0	0	0	0.003101	0	0.000533	0	0	0.002636	0	0	0.023235	0.016667	0.000307	536
ENSG00000029534	ANK1	0.000185	0.000125	0	0	0	0	0	0	0	0.00028	0	0	0	0	0.003126	0	0.000559	0	0	0.002457	0	0	0.023326	0.06	0.000306	537
ENSG00000136114	THSD1	0	0.000135	0	0	0	0	0	0	0	0	0	0.001043	0	0	0.002343	0	0.001027	0	0.002178	0	0	0	0.023343	0.039333	0.000306	538
ENSG00000185291	IL3RA	0	0	0	0	0	0	0	0.000173	0.000313	0	0.00359	0	0	0	0	0	0.000543	0	0	0	0.002091	0	0.023474	0.833333	0.000305	539
ENSG00000032742	IFT88	0	0.000106	0	0	0	0.000536	0	0	0	0	0	0	0	0	0.002054	0	0	0.001336	0	0	0.002658	0	0.023599	0.442	0.000304	540
ENSG00000166736	HTR3A	0.000483	0.000131	0	0	0	0	0	0	0	0	0	0.001181	0	0	0	0.004139	0	0	0.000752	0	0	0	0.023605	0.284667	0.000304	541
ENSG00000038295	TLL1	0.00021	0.000114	0	0	0	0	0	0.000266	0.000139	0.000421	0	0	0	0	0	0.004761	0	0	0.000752	0	0	0	0.023702	0.332667	0.000303	542
ENSG00000076685	NT5C2	0	4.6e-05	0	0	0.003292	0	0	0	0	0	0	0	0.001185	0	0	0	0	0	0	0	0	0.002133	0.02373	0.698	0.000303	543
ENSG00000003987	MTMR7	0.000483	0.000102	0	0.004602	0	0.000819	0	0	0	0.00062	0	0	0	0	0	0	0	0	0	0	0	0	0.023912	0.584667	0.000301	544
ENSG00000104290	FZD3	0	0	0	0.004602	0	0.000803	0	0	0	0	0	0	0	0	0	0	0	0.00121	0	0	0	0	0.024015	0.566667	0.000301	545
ENSG00000162591	MEGF6	2.2e-05	0.000101	0	0	0	0	0	0	0	0	0	0.000423	0	0	0.001642	0	0.000358	0.000372	0	0.001571	0.002091	0	0.024237	0.824	0.000299	546
ENSG00000131686	CA6	0.000483	3.8e-05	0	0	0	0	0	0.000372	0	0	0	0.000575	0.000735	0	0.001487	0	0.000334	0.000372	0	0.002174	0	0	0.0243	0.6	0.000299	547
ENSG00000107518	ATRNL1	0.000483	0.000107	0	0	0.003901	0	0	0	0	0.000577	0	0.000506	0.000341	0	0	0	0.000651	0	0	0	0	0	0.024311	0.306667	0.000298	548
ENSG00000147421	HMBOX1	0	5e-05	0	0.003966	0	0.000819	0	0.000275	0.000312	0	0	0	0	0	0	0	0	0.001144	0	0	0	0	0.024317	0.637333	0.000298	549
ENSG00000183773	AIFM3	0	0.000102	0	0	0	0	0	0	0	0.000562	0	0	0	0	0	0	0	0	0	0	0.005895	0	0.024362	0.035333	0.000298	550
ENSG00000116731	PRDM2	0.000483	0.000124	0	0	0	0	0	0	7e-06	0.000328	0	0.000575	0.001005	0	0.00084	0	0.000378	0.000646	0	0.002174	0	0	0.024362	0.686	0.000298	551
ENSG00000171819	ANGPTL7	0	2.8e-05	0	0	0	0	0	0.000555	0.000512	0	0	0.000455	0.000735	0	0.001167	0	0.000281	0.000646	0	0.002174	0	0	0.024396	0.558	0.000298	552
ENSG00000165416	SUGT1	0	0	0	0	0	0	0	0	0	0	0	0.000994	0	0	0.002343	0	0.00103	0	0.002178	0	0	0	0.024442	0.046667	0.000298	553
ENSG00000171735	CAMTA1	0	0.000127	0	0	0	0	0	0	0	0.000166	0	0.000623	0.00126	0	0.001487	0	0.000415	0.000287	0	0.002174	0	0	0.024533	0.510667	0.000297	554
ENSG00000099949	LZTR1	0	0.000136	0	0	0	0.000499	0	0	0	0	0	0	0	0	0	0	0	0	0	0	0.005895	0	0.024618	0.062667	0.000297	555
ENSG00000155189	AGPAT5	0	3.6e-05	0	0.005649	0	0.00084	0	0	0	0	0	0	0	0	0	0	0	0	0	0	0	0	0.024641	0.500667	0.000297	556
ENSG00000147432	CHRNB3	0	0.000112	0	0	0	0	0	2.4e-05	0	0	0	0	0	0	0.003071	0	0.000528	0	0	0.002787	0	0	0.024647	0.024	0.000296	557
ENSG00000165475	CRYL1	0	2.7e-05	0	0	0	0.00052	0	0	0	0	0	0	0	0	0.00198	0	0	0.001336	0	0	0.002658	0	0.024653	0.457333	0.000296	558
ENSG00000079432	CIC	0	9e-06	0	0	0	0	0	0	0	0.000184	0	0	0	0	0	0	0	0	0.000752	0	0	0.005573	0.024692	0.596	0.000296	559
ENSG00000116106	EPHA4	9.1e-05	0	0.005056	0	0	0	0	0.000361	0.000433	0.000302	0	0	0	0	0	0	0	0	0	0.000271	0	0	0.024727	0.987333	0.000296	560
ENSG00000140450	ARRDC4	0	5.5e-05	0	0	0	0	0	0.00034	0.000446	0	0.005669	0	0	0	0	0	0	0	0	0	0	0	0.024738	0.57	0.000296	561
ENSG00000086827	ZW10	0	2.1e-05	0	0	0	0	0	0	0	0	0	0.001181	0	0	0	0.00391	0	0	0.001396	0	0	0	0.024772	0.202667	0.000296	562
ENSG00000185252	ZNF74	0	0.000113	0	0	0	0.000499	0	0	0	0	0	0	0	0	0	0	0	0	0	0	0.005895	0	0.024772	0.090667	0.000296	563
ENSG00000147434	CHRNA6	0	0.000122	0	0	0	0	0	0	0	0	0	0	0	0	0.003071	0	0.000526	0	0	0.002787	0	0	0.024772	0.005333	0.000296	564
ENSG00000099917	MED15	0	0.000112	0	0	0	0.000499	0	0	0	0	0	0	0	0	0	0	0	0	0	0	0.005895	0	0.024772	0.087333	0.000296	565
ENSG00000169635	HIC2	0	9.4e-05	0	0	0	0.000505	0	0	0	0	0	0	0	0	0	0	0	0	0	0	0.005895	0	0.024818	0.081333	0.000295	566
ENSG00000099910	KLHL22	0	9.4e-05	0	0	0	0.000499	0	0	0	0	0	0	0	0	0	0	0	0	0	0	0.005895	0	0.024841	0.092	0.000295	567
ENSG00000133119	RFC3	0	0	0	0	0	0.000536	0	0	0	0	0	0	0	0	0.002343	0	0	0	0	0	0.003604	0	0.02488	0.332667	0.000295	568
ENSG00000182197	EXT1	0	0	0	0	0	0.000851	0	0	4.7e-05	0	0	0	0	0	0	0	0	0	0	0	0	0.005573	0.02496	0.483333	0.000294	569
ENSG00000165102	HGSNAT	0	9.3e-05	0	0	0	0	0	0	0	0	0	0	0	0	0.003055	0	0.000529	0	0	0.002787	0	0	0.025011	0.01	0.000294	570
ENSG00000170370	EMX2	0	4.7e-05	0	0	0.003901	0	0	0.000373	0.000453	0.000518	0	0	0.000497	0	0	0	0.000661	0	0	0	0	0	0.025091	0.155333	0.000293	571
ENSG00000117245	KIF17	0.000483	0.000138	0	0	0	0	0	0.000127	0	0.00031	0	0.000575	0.001598	0	0	0	0.000316	0.000728	0	0.002174	0	0	0.025103	0.302667	0.000293	572
ENSG00000164825	DEFB1	0	0	0	0.004602	0	0.00084	0	0.000524	0.000483	0	0	0	0	0	0	0	0	0	0	0	0	0	0.025108	0.556667	0.000293	573
ENSG00000099942	CRKL	0	0	0	0	0	0.000499	0	0	5.4e-05	0	0	0	0	0	0	0	0	0	0	0	0.005895	0	0.025131	0.122	0.000293	574
ENSG00000056487	PHF21B	0	9.2e-05	0	0	0	0.000667	0	0	0	0	0	0	0	0.004342	0	0	0	0.001336	0	0	0	0	0.025211	0.749333	0.000293	575
ENSG00000131931	THAP1	0	4.3e-05	0	0	0	0	0	0	0	0	0	0	0	0	0.003071	0	0.00053	0	0	0.002787	0	0	0.025256	0.012	0.000292	576
ENSG00000099937	SERPIND1	0	3.5e-05	0	0	0	0.000499	0	0	0	0	0	0	0	0	0	0	0	0	0	0	0.005895	0	0.025268	0.092667	0.000292	577
ENSG00000168172	HOOK3	0	3.6e-05	0	0	0	0	0	0	0	0	0	0	0	0	0.003055	0	0.000533	0	0	0.002787	0	0	0.025347	0.012667	0.000291	578
ENSG00000070718	AP3M2	0	8.8e-05	0	0	0	0	0	0	0	0.00021	0	0	0	0	0.003101	0	0.000551	0	0	0.002457	0	0	0.025382	0.034667	0.000291	579
ENSG00000244486	SCARF2	0	1.3e-05	0	0	0	0.000499	0	0	0	0	0	0	0	0	0	0	0	0	0	0	0.005895	0	0.025382	0.090667	0.000291	580
ENSG00000075151	EIF4G3	0.000483	0.000145	0	0	0	0	0	0	0.000184	4.3e-05	0	0.000623	0.001598	0	0	0	0.000408	0.000728	0	0.002174	0	0	0.025501	0.324	0.00029	581
ENSG00000153446	C16orf89	0	8.4e-05	0	0	0	0	0	0	0	6.1e-05	0.006236	0	0	0	0	0	0	0	0	0	0	0	0.025535	0.552	0.00029	582
ENSG00000178053	MLF1	0	0	0	0	0	0	0	0	0	0	0	0	0	0	0	0.004761	0	0	0.001616	0	0	0	0.025598	0.134667	0.00029	583
ENSG00000120925	RNF170	0	5e-06	0	0	0	0	0	0	0	0	0	0	0	0	0.003055	0	0.00053	0	0	0.002787	0	0	0.025598	0.011333	0.00029	584
ENSG00000100341	PNPLA5	0	7.6e-05	0	0	0	0.000667	0	0	0	0	0	0	0	0.004342	0	0	0	0.001279	0	0	0	0	0.025672	0.766667	0.000289	585
ENSG00000110723	EXPH5	0.001224	0.000145	0	0	0	0	0	0	0.000265	0	0	0.001025	0	0	0	0.003702	0	0	0	0	0	0	0.0257	0.135333	0.000289	586
ENSG00000178951	ZBTB7A	0	9e-06	0	0	0	0	0	0	0.000269	0.000232	0.00548	0	0	0	0.000357	0	0	0	0	0	0	0	0.025763	0.735333	0.000289	587
ENSG00000011021	CLCN6	0.000276	0.000124	0	0	0	0	0	0.000345	5.9e-05	0	0	0.000575	0.000735	0	0.001167	0	0.000244	0.000646	0	0.002174	0	0	0.025774	0.736667	0.000288	588
ENSG00000179981	TSHZ1	0.001059	0.00014	0	0	0	0.000126	0	0	0.000332	0	0	0	0	0	0	0.002547	0	0	0.002142	0	0	0	0.025774	0.351333	0.000288	589
ENSG00000065618	COL17A1	0.000483	0.000138	0	0	0.003292	0	0	0.000547	0.000432	0	0	0.000263	0.001185	0	0	0	0	0	0	0	0	0	0.025803	0.256	0.000288	590
ENSG00000265369	U3	0	0	0	0	0	0	0	0	0	0	0.00633	0	0	0	0	0	0	0	0	0	0	0	0.025837	0.539333	0.000288	591
ENSG00000104299	INTS9	0	0.000135	0	0.004227	0	0.000819	0	0	1e-06	0	0	0	0	0	0	0	0	0.001144	0	0	0	0	0.025866	0.604667	0.000288	592
ENSG00000132952	USPL1	0.000483	0	0	0	0	0.00051	0	0	0	0	0	0.000701	0	0	0	0	0	0	0	0	0.004623	0	0.025923	0.266667	0.000287	593
ENSG00000078668	VDAC3	0	3.2e-05	0	0	0	0	0	0	0	0	0	0	0	0	0.003101	0	0.000533	0	0	0.002636	0	0	0.026002	0.016667	0.000286	594
ENSG00000129422	MTUS1	0	0.000115	0	0.005125	0	0.000819	0	8e-05	0.000162	0	0	0	0	0	0	0	0	0	0	0	0	0	0.026014	0.592	0.000286	595
ENSG00000137877	SPTBN5	0.001196	0.000146	0	0	0	0	0	0	0	0	0	0	0.001598	0	0	0.001762	0.000951	0.000646	0	0	0	0	0.026019	0.420667	0.000286	596
ENSG00000162426	SLC45A1	0	0.000138	0	0	0	0	0	0	0	0.000293	0	0.000533	0.001005	0	0.001487	0	0.000378	0.000287	0	0.002174	0	0	0.026036	0.558667	0.000286	597
ENSG00000142599	RERE	0	0.000126	0	0	0	0	0	0	9.5e-05	0.000117	0	0.000623	0.001005	0	0.001487	0	0.000378	0.000287	0	0.002174	0	0	0.026042	0.624	0.000286	598
ENSG00000148737	TCF7L2	0	0	0	0	0.003901	0	0	0.000438	0.000462	0	0	0.000479	0.001005	0	0	0	0	0	0	0	0	0	0.026054	0.136667	0.000286	599
ENSG00000012232	EXTL3	0	0.000126	0	0.004227	0	0.000819	0	1.2e-05	0	0	0	0	0	0	0	0	0	0.001092	0	0	0	0	0.026122	0.621333	0.000285	600
ENSG00000104365	IKBKB	0	0	0	0	0	0	0	0	0	0	0	0	0	0	0.003101	0	0.000536	0	0	0.002636	0	0	0.026133	0.016667	0.000285	601
ENSG00000070501	POLB	0	0	0	0	0	0	0	0	0	0	0	0	0	0	0.003101	0	0.000531	0	0	0.002636	0	0	0.026156	0.019333	0.000285	602
ENSG00000122728	TAF1L	0.001096	0.000107	0.005056	0	0	0	0	0	0	0	0	0	0	0	0	0	0	0	0	0	0	0	0.026219	0.876667	0.000284	603
ENSG00000132958	TPTE2	0.001135	0.000142	0	0	0	0	0	0	0	0	0	0	0	0	0	0	0.001113	0.00121	0	0	0.002658	0	0.026219	0.332	0.000284	604
ENSG00000149295	DRD2	0.000483	0.000138	0	0	0	0	0	0	0	0	0	0.001181	0	0	0	0.003702	0	0	0.000752	0	0	0	0.026224	0.364667	0.000284	605
ENSG00000197892	KIF13B	0	0	0	0.003966	0	0.000819	0	0	0.000306	0	0	0	0	0	0	0	0	0.001144	0	0	0	0	0.026401	0.617333	0.000283	606
ENSG00000137727	ARHGAP20	0	5.6e-05	0	0	0	0	0	0.00041	0.000401	0.000378	0	0.001074	0	0	0	0.00391	0	0	0	0	0	0	0.026441	0.146	0.000283	607
ENSG00000162592	CCDC27	0	0.000125	0	0	0	0	0	0	0	0	0	0.000423	0	0	0.001642	0	0.000358	0.000372	0	0.001571	0.001734	0	0.026464	0.799333	0.000283	608
ENSG00000157168	NRG1	0	4e-06	0	0.003629	0	0.000803	0	0.000397	0	0.000153	0	0.001225	0	0	0	0	0	0	0	0	0	0	0.026577	0.636	0.000282	609
ENSG00000109472	CPE	0	6.3e-05	0	0	0	0	0	0.000398	0.000343	0.000124	0	0	0	0	0	0.004761	0	0	0.000514	0	0	0	0.026612	0.288667	0.000282	610
ENSG00000177000	MTHFR	0	0.000122	0	0	0	0	0	0	0.000219	0	0	0.000575	0.000735	0	0.001487	0	0.000244	0.000646	0	0.002174	0	0	0.026617	0.564667	0.000282	611
ENSG00000116285	ERRFI1	0	8.2e-05	0	0	0	0	0	0.000263	0	0	0	0.000506	0.001005	0	0.001487	0	0.000396	0.000287	0	0.002174	0	0	0.026629	0.572	0.000282	612
ENSG00000162496	DHRS3	0	0	0	0	0	0	0	0.000205	5.6e-05	0	0	0.000575	0.001005	0	0.001167	0	0.000358	0.000646	0	0.002174	0	0	0.026737	0.605333	0.000281	613
ENSG00000187741	FANCA	0	0	0	0	0	0	0	0	0	0	0	0	0	0	0	0	0.000607	0	0	0	0	0.005573	0.026771	0.526	0.000281	614
ENSG00000100416	TRMU	0	7.6e-05	0	0.003255	0	0.000667	0	0	0	0	0	0.000838	0	0	0	0	0	0.001336	0	0	0	0	0.026845	0.656667	0.000281	615
ENSG00000171603	CLSTN1	0	0	0	0	0	0	0	0	0.000232	0.000269	0	0.000479	0.000735	0	0.001487	0	0.000316	0.000469	0	0.002174	0	0	0.026908	0.616	0.00028	616
ENSG00000139734	DIAPH3	0	0.000114	0	0	0	0.000782	0	0	0	0	0	0.001058	0	0	0.002089	0	0	0	0.002107	0	0	0	0.027033	0.076	0.00028	617
ENSG00000078900	TP73	0	1.2e-05	0	0	0	0	0	0	0	0	0	0.000423	0	0	0.001642	0	0.000378	0.000372	0	0.001571	0.001734	0	0.027158	0.824	0.000279	618
ENSG00000169598	DFFB	0	7.4e-05	0	0	0	0	0	0	0	0	0	0.000423	0.000735	0	0.00156	0	0.000358	0.000469	0	0.001571	0.000935	0	0.027198	0.906	0.000278	619
ENSG00000132932	ATP8A2	0	0.000103	0	0	0	0.000611	0	0	0.000349	0.000634	0	0.000807	0	0	0	0	0	0	0	0	0.003604	0	0.02738	0.312667	0.000278	620
ENSG00000186951	PPARA	0	1.2e-05	0	0.003966	0	0.000667	0	0.000125	0	0	0	0	0	0	0	0	0	0.001336	0	0	0	0	0.027392	0.641333	0.000277	621
ENSG00000097021	ACOT7	0	2.6e-05	0	0	0	0	0	0	0	0.00051	0	0.000423	0.001005	0	0.001642	0	0.000408	0.000239	0	0.001848	0	0	0.027409	0.596667	0.000277	622
ENSG00000070886	EPHA8	0.000251	0	0	0	0	0	0	0	0	0.00028	0	0.000533	0.001855	0	0	0	0.000358	0.000646	0	0.002174	0	0	0.02742	0.296	0.000277	623
ENSG00000171456	ASXL1	0.000483	3.2e-05	0	0	0	0	0	0	0	0	0	0	0	0	0	0	0	0	0	0	0	0.005573	0.02746	0.579333	0.000277	624
ENSG00000026508	CD44	0	1.7e-05	0	0	0	0	0	0	0	0	0.006047	0	0	0	0	0	0	0	0	0	0	0	0.027603	0.569333	0.000276	625
ENSG00000178828	RNF186	0	2.8e-05	0	0	0	0	0	0.000547	0.000368	0	0	0.000701	0.001598	0	0	0	0.000244	0.000728	0	0.001848	0	0	0.027608	0.235333	0.000276	626
ENSG00000182985	CADM1	0	7.1e-05	0	0	0	0	0	0	0.000342	0	0	0.001181	0	0	0	0.004139	0	0	0.000329	0	0	0	0.027631	0.326	0.000276	627
ENSG00000151348	EXT2	0.000483	0	0	0	0	0	0	0	0	0	0	0	0	0	0	0	0	0	0	0	0	0.005573	0.027705	0.594	0.000275	628
ENSG00000130762	ARHGEF16	0	0	0	0	0	0	0	0	0	0	0	0.000371	0	0	0.001642	0	0.000358	0.000372	0	0.001571	0.001734	0	0.027785	0.796667	0.000275	629
ENSG00000049245	VAMP3	0	2e-06	0	0	0	0	0	0	0	0	0	0.000506	0.001185	0	0.001487	0	0.000408	0.000287	0	0.002174	0	0	0.027785	0.546667	0.000275	630
ENSG00000049247	UTS2	0	0	0	0	0	0	0	0	0	0	0	0.000506	0.001185	0	0.001487	0	0.000408	0.000287	0	0.002174	0	0	0.027802	0.505333	0.000275	631
ENSG00000137825	ITPKA	0	0	0	0	0	0	0	0	0.000395	0.000539	0	0	0.001598	0	0	0.001762	0.000956	0.000792	0	0	0	0	0.027847	0.452667	0.000275	632
ENSG00000049249	TNFRSF9	0	5e-06	0	0	0	0	0	0	0	0	0	0.000506	0.001185	0	0.001487	0	0.000396	0.000287	0	0.002174	0	0	0.027859	0.536667	0.000274	633
ENSG00000116288	PARK7	0	0	0	0	0	0	0	0	0	0	0	0.000506	0.001185	0	0.001487	0	0.000396	0.000287	0	0.002174	0	0	0.027899	0.513333	0.000274	634
ENSG00000184661	CDCA2	0	0.000121	0	0	0	0.00084	0	0	0	0	0	0.00124	0	0	0	0	0	0.001092	0.002737	0	0	0	0.027933	0	0.000274	635
ENSG00000060140	STYK1	0	0	0.005056	0	0	0	0	0	0.00042	0.000554	0	0	0	0	0	0	0	0	0	0	0	0	0.02795	0.842	0.000274	636
ENSG00000120949	TNFRSF8	0	4.1e-05	0	0	0	0	0	0.000364	0	0	0	0.000575	0.000735	0	0.001167	0	0.000281	0.000646	0	0.002174	0	0	0.028354	0.616667	0.000272	637
ENSG00000164821	DEFA4	0	5e-06	0	0.005125	0	0.00084	0	0	0	0	0	0	0	0	0	0	0	0	0	0	0	0	0.02844	0.555333	0.000271	638
ENSG00000164822	DEFA6	0	0	0	0.005125	0	0.00084	0	0	0	0	0	0	0	0	0	0	0	0	0	0	0	0	0.028519	0.561333	0.000271	639
ENSG00000179002	TAS1R2	0.001059	0.000143	0	0	0	0	0	0	0	0	0	0.000807	0.001598	0	0	0	0.00023	0.000545	0	0.001571	0	0	0.028656	0.266667	0.000271	640
ENSG00000184226	PCDH9	0.000483	0.000126	0	0	0	0.00085	0	0.000518	0.000492	0.000387	0	0.001043	0	0	0.002054	0	0	0	0	0	0	0	0.028667	0.078	0.000271	641
ENSG00000078579	FGF20	0	0	0	0.005125	0	0.000819	0	0	0	0	0	0	0	0	0	0	0	0	0	0	0	0	0.028804	0.561333	0.00027	642
ENSG00000165879	FRAT1	0	0	0	0	0.002193	0	0	0	0	0	0.00274	0	0.001005	0	0	0	0	0	0	0	0	0	0.028895	0.839333	0.00027	643
ENSG00000113916	BCL6	0	0	0	0	0	0	0	0.00036	0	0	0	0	0	0	0	0	0	0	0	0	0	0.005573	0.028935	0.503333	0.00027	644
ENSG00000126934	MAP2K2	0	0	0	0	0	0	0	0	0	0	0	0	0	0	0.000357	0	0	0	0	0	0	0.005573	0.028946	0.595333	0.00027	645
ENSG00000184436	THAP7	0	2.3e-05	0	0	0	0	0	0	0	0	0	0	0	0	0	0	0	0	0	0	0.005895	0	0.029043	0.138	0.000269	646
ENSG00000139514	SLC7A1	0	0.000118	0	0	0	0.00051	0	0	0	0	0	0.00066	0	0	0	0	0	0	0	0	0.004623	0	0.02906	0.263333	0.000269	647
ENSG00000166741	NNMT	0	6.8e-05	0	0	0	0	0	0.000186	0	0	0	0.001181	0	0	0	0.004139	0	0	0.000329	0	0	0	0.029117	0.358667	0.000268	648
ENSG00000162551	ALPL	0	7e-05	0	0	0	0	0	0.000325	0	0.000157	0	0.000575	0.001598	0	0	0	0.000358	0.000646	0	0.002174	0	0	0.029169	0.283333	0.000268	649
ENSG00000177674	AGTRAP	0	0	0	0	0	0	0	0	0	0	0	0.000575	0.000735	0	0.001487	0	0.000281	0.000646	0	0.002174	0	0	0.029208	0.549333	0.000268	650
ENSG00000158941	CCAR2	0.000876	0.000122	0	0	0	0.00084	0	0	0	0	0	0.001231	0	0	0	0	0	0	0.002821	0	0	0	0.029396	0	0.000268	651
ENSG00000119632	IFI27L2	0	1.7e-05	0	0	0	0	0	0.000109	0	0	0.005763	0	0	0	0	0	0	0	0	0	0	0	0.029402	0.604	0.000268	652
ENSG00000076864	RAP1GAP	0	2.8e-05	0	0	0	0	0	0	0	0.000531	0	0.000575	0.001598	0	0	0	0.000334	0.000646	0	0.002174	0	0	0.029425	0.225333	0.000268	653
ENSG00000140323	DISP2	0	0.000135	0	0	0	0	0	0	0.000414	0.000423	0	0	0.001855	0	0	0.001266	0.001	0.000792	0	0	0	0	0.029436	0.46	0.000267	654
ENSG00000049239	H6PD	0	0.000124	0	0	0	0	0	0	0	0	0	0.000533	0.000735	0	0.001487	0	0.000334	0.000469	0	0.002174	0	0	0.029681	0.565333	0.000266	655
ENSG00000123080	CDKN2C	0	0	0	0	0	0	0	0.00028	0	0	0	0	0	0	0	0	0	0	0	0	0	0.005573	0.029704	0.528667	0.000266	656
ENSG00000150760	DOCK1	0	6.6e-05	0	0	0.003642	0	0	0.000123	0.000296	0	0	0.000361	0.00025	0	0	0	0.000702	0	0	0.000412	0	0	0.029727	0.637333	0.000266	657
ENSG00000104059	FAM189A1	0	0	0	0	0	0	0	0	0.000503	0.000523	0.004819	0	0	0	0	0	0	0	0	0	0	0	0.029767	0.626667	0.000266	658
ENSG00000180425	C11orf71	0	0	0	0	0	0	0	0	3.7e-05	0	0	0.001153	0	0	0	0.004139	0	0	0.000514	0	0	0	0.029772	0.356	0.000266	659
ENSG00000162413	KLHL21	0	6.8e-05	0	0	0	0	0	0.000229	0	0	0	0.000479	0.001005	0	0.001642	0	0.000378	0.000192	0	0.001848	0	0	0.029789	0.636667	0.000266	660
ENSG00000132965	ALOX5AP	0	0	0	0	0	0.00051	0	0	0	0	0	0.000701	0	0	0	0	0	0	0	0	0.004623	0	0.029835	0.257333	0.000265	661
ENSG00000149289	ZC3H12C	0	0.000128	0	0	0	0	0	0.000411	0.000323	0	0	0.001058	0	0	0	0.00391	0	0	0	0	0	0	0.029863	0.154	0.000265	662
ENSG00000132879	FBXO44	0	0	0	0	0	0	0	0	0	0.000238	0	0.000575	0.000735	0	0.001167	0	0.000281	0.000646	0	0.002174	0	0	0.029937	0.674	0.000264	663
ENSG00000153902	LGI4	0	5.8e-05	0	0	0	0	0	0.000482	0.000416	0.000513	0.004346	0	0	0	0	0	0	0	0	0	0	0	0.029949	0.665333	0.000264	664
ENSG00000076043	REXO2	0	8e-06	0	0	0	0	0	0	0	0	0	0.001153	0	0	0	0.004139	0	0	0.000514	0	0	0	0.02996	0.325333	0.000264	665
ENSG00000133216	EPHB2	0.0003	2e-06	0	0	0	0	0	0	0	0	0	0.000479	0.001855	0	0	0	0.000358	0.000646	0	0.002174	0	0	0.02996	0.326	0.000264	666
ENSG00000028137	TNFRSF1B	0	0	0	0	0	0	0	0	0	0	0	0.000533	0.001005	0	0.001167	0	0.000281	0.000646	0	0.002174	0	0	0.030023	0.576	0.000264	667
ENSG00000076053	RBM7	0	0	0	0	0	0	0	0	0	0	0	0.001153	0	0	0	0.004139	0	0	0.000514	0	0	0	0.030023	0.326	0.000264	668
ENSG00000189410	SH2D5	0	4.6e-05	0	0	0	0	0	0	0	0.000368	0	0.000575	0.001598	0	0	0	0.000316	0.000728	0	0.002174	0	0	0.030023	0.246667	0.000264	669
ENSG00000173662	TAS1R1	0	0.000112	0	0	0	0	0	0.000139	0	0	0	0.000479	0.001005	0	0.001642	0	0.000378	0.000192	0	0.001848	0	0	0.030085	0.652667	0.000263	670
ENSG00000145819	ARHGAP26	0	0	0	0	0	0	0	4.5e-05	0	0.000177	0	0	0	0	0	0	0	0	0	0	0	0.005573	0.030097	0.628667	0.000263	671
ENSG00000162545	CAMK2N1	0	0	0	0	0	0	0	0	0.000312	0.000403	0	0.000623	0.001598	0	0	0	0.000281	0.000728	0	0.001848	0	0	0.030103	0.278	0.000263	672
ENSG00000197323	TRIM33	0.000251	0	0.005056	0	0	0	0	0	1e-05	0	0	0	0	0	0	0	0.000472	0	0	0	0	0	0.030177	0.981333	0.000263	673
ENSG00000104213	PDGFRL	0	2.5e-05	0	0.004602	0	0.000819	0	0.000341	0	0	0	0	0	0	0	0	0	0	0	0	0	0	0.030182	0.594	0.000263	674
ENSG00000116685	KIAA2013	0	4.8e-05	0	0	0	0	0	0	0.000159	0	0	0.000575	0.000735	0	0.001167	0	0.000281	0.000646	0	0.002174	0	0	0.030188	0.655333	0.000263	675
ENSG00000140320	BAHD1	0.000483	0.000116	0	0	0	0	0	0	0.000273	0	0	0	0.001855	0	0	0.001266	0.001	0.000792	0	0	0	0	0.030188	0.568	0.000263	676
ENSG00000204510	PRAMEF7	0	0.00015	0	0	0	0	0	0	0	0	0	0.000575	0.001005	0	0.00084	0	0.000396	0.000646	0	0.002174	0	0	0.030194	0.628	0.000263	677
ENSG00000204481	PRAMEF14	0	0.00015	0	0	0	0	0	0	0	0	0	0.000575	0.001005	0	0.00084	0	0.000396	0.000646	0	0.002174	0	0	0.030194	0.606	0.000263	678
ENSG00000180758	GPR157	0	7e-06	0	0	0	0	0	0	0	0	0	0.000575	0.000735	0	0.001487	0	0.000334	0.000469	0	0.002174	0	0	0.030199	0.602	0.000263	679
ENSG00000139597	N4BP2L1	0	4e-06	0	0	0	0.000536	0	0.00042	0	0.000192	0	0	0	0	0	0	0	0	0	0	0.004623	0	0.030251	0.296667	0.000263	680
ENSG00000120952	PRAMEF2	0	0.000137	0	0	0	0	0	0	0	0	0	0.000575	0.001005	0	0.00084	0	0.000396	0.000646	0	0.002174	0	0	0.030273	0.600667	0.000262	681
ENSG00000102755	FLT1	0.000958	1e-05	0	0	0	0.00052	0	0	0	0	0	0.00066	0	0	0	0	0	0	0	0	0.003604	0	0.030467	0.39	0.000261	682
ENSG00000197241	SLC2A7	0	0.000102	0	0	0	0	0	0	0	0	0	0.000533	0.000735	0	0.001487	0	0.000334	0.000372	0	0.002174	0	0	0.030558	0.626667	0.000261	683
ENSG00000116721	PRAMEF1	0	0.000139	0	0	0	0	0	0	0	0	0	0.000575	0.001005	0	0.00084	0	0.000358	0.000646	0	0.002174	0	0	0.030575	0.614667	0.000261	684
ENSG00000187545	PRAMEF10	0	0.000101	0	0	0	0	0	0	0	0	0	0.000575	0.001005	0	0.00084	0	0.000396	0.000646	0	0.002174	0	0	0.030575	0.610667	0.000261	685
ENSG00000162493	PDPN	0	9e-05	0	0	0	0	0	0	0	0	0	0.000575	0.001005	0	0.00084	0	0.000396	0.000646	0	0.002174	0	0	0.030626	0.636	0.00026	686
ENSG00000150594	ADRA2A	0	9.8e-05	0	0	0.003292	0	0	0.000433	0.000484	0.000329	0	0.000455	0	0	0	0	0.000631	0	0	0	0	0	0.030644	0.176667	0.00026	687
ENSG00000188807	TMEM201	0	8.6e-05	0	0	0	0	0	0	0	0	0	0.000479	0.000735	0	0.001487	0	0.000281	0.000469	0	0.002174	0	0	0.030752	0.614667	0.00026	688
ENSG00000105287	PRKD2	0	3.7e-05	0.005056	0	0	0	0	0	0	0	0	7.2e-05	0	0	0	0	0	0.000545	0	0	0	0	0.03078	0.987333	0.00026	689
ENSG00000158825	CDA	0	2e-05	0	0	0	0	0	0	0	0	0	0.000575	0.001598	0	0	0	0.000939	0.000728	0	0.001848	0	0	0.03082	0.190667	0.000259	690
ENSG00000116726	PRAMEF12	0	0.000149	0	0	0	0	0	0	0	0	0	0.000533	0.001005	0	0.00084	0	0.000358	0.000646	0	0.002174	0	0	0.030849	0.600667	0.000259	691
ENSG00000142583	SLC2A5	0	6.8e-05	0	0	0	0	0	0	0	0	0	0.000533	0.000735	0	0.001487	0	0.000334	0.000372	0	0.002174	0	0	0.030877	0.610667	0.000259	692
ENSG00000188984	AADACL3	0	0.000145	0	0	0	0	0	0	0	0	0	0.000533	0.001005	0	0.00084	0	0.000358	0.000646	0	0.002174	0	0	0.030928	0.602	0.000259	693
ENSG00000122406	RPL5	0	8.6e-05	0	0	0	0	0	0.000318	0	0	0	0	0	0.001788	0	0.000918	0.000455	0	0	0	0	0.002133	0.030945	0.988	0.000259	694
ENSG00000148842	CNNM2	0	9.8e-05	0	0	0.003292	0	0	0	0.000475	0.00038	0	0.000263	0.001185	0	0	0	0	0	0	0	0	0	0.031031	0.241333	0.000259	695
ENSG00000171612	SLC25A33	0	3.7e-05	0	0	0	0	0	0	0	0	0	0.000506	0.000735	0	0.001487	0	0.000281	0.000469	0	0.002174	0	0	0.031042	0.62	0.000259	696
ENSG00000184677	ZBTB40	0	0.000122	0	0	0	0	0	0	0	0	0	0.000533	0.001855	0	0	0	0.000358	0.000646	0	0.002174	0	0	0.031059	0.191333	0.000259	697
ENSG00000142661	MYOM3	0.000776	0.000142	0	0	0	0	0	0.000176	0	0	0	0.00039	0.001598	0	0	0	0.000208	0.000545	0	0.001848	0	0	0.031082	0.433333	0.000258	698
ENSG00000083642	PDS5B	0.000276	0.000132	0	0	0	0.000551	0	0	0	8.5e-05	0	0	0	0	0	0	0	0	0	0	0.004623	0	0.03127	0.369333	0.000258	699
ENSG00000188352	FOCAD	0.000968	0.00012	0	0	0.004252	0	0	0	0	0.000324	0	0	0	0	0	0	0	0	0	0	0	0	0.031304	0.01	0.000257	700
ENSG00000090686	USP48	0	0	0	0	0	0	0	0	8e-05	0	0	0.000575	0.001855	0	0	0	0.000334	0.000646	0	0.002174	0	0	0.031304	0.225333	0.000257	701
ENSG00000183230	CTNNA3	0.000983	7.5e-05	0	0	0.004165	0	0	0	0	0.000439	0	0	0	0	0	0	0	0	0	0	0	0	0.031304	0.016667	0.000257	702
ENSG00000171608	PIK3CD	0	0	0	0	0	0	0	0	0	0	0	0.000479	0.000735	0	0.001487	0	0.000316	0.000469	0	0.002174	0	0	0.031315	0.623333	0.000257	703
ENSG00000074800	ENO1	0	0	0	0	0	0	0	0	0	0	0	0.000533	0.000735	0	0.001487	0	0.000358	0.000372	0	0.002174	0	0	0.031327	0.619333	0.000257	704
ENSG00000121390	PSPC1	0	8.5e-05	0	0	0	0.00052	0	0	0	0	0	0	0	0	0	0	0.001114	0.001279	0	0	0.002658	0	0.03135	0.404667	0.000257	705
ENSG00000120948	TARDBP	0	8.6e-05	0	0	0	0	0	0	0	0	0	0.000479	0.000735	0	0.001167	0	0.000358	0.000646	0	0.002174	0	0	0.031486	0.633333	0.000257	706
ENSG00000167526	RPL13	0	0	0	0	0	0	0	0.00026	0	0	0.005385	0	0	0	0	0	0	0	0	0	0	0	0.031486	0.621333	0.000257	707
ENSG00000173614	NMNAT1	0	2.5e-05	0	0	0	0	0	0	0.000211	0	0	0.000506	0.000735	0	0.001167	0	0.000281	0.000545	0	0.002174	0	0	0.031486	0.686	0.000257	708
ENSG00000083444	PLOD1	0	6.2e-05	0	0	0	0	0	0	0	0	0	0.000575	0.000735	0	0.001167	0	0.000281	0.000646	0	0.002174	0	0	0.031515	0.652	0.000256	709
ENSG00000041988	THAP3	0	9.6e-05	0	0	0	0	0	0	0	0	0	0.000479	0.001005	0	0.001642	0	0.000378	0.000192	0	0.001848	0	0	0.031515	0.655333	0.000256	710
ENSG00000168685	IL7R	0	6.5e-05	0	0	0	0	0	0	0	0	0	0	0	0	0	0	0	0	0	0	0	0.005573	0.031543	0.551333	0.000256	711
ENSG00000204518	AADACL4	0	0.000106	0	0	0	0	0	0	0	0	0	0.000533	0.001005	0	0.00084	0	0.000334	0.000646	0	0.002174	0	0	0.03156	0.616667	0.000256	712
ENSG00000243073	PRAMEF4	0	0	0	0	0	0	0	0	0	0	0	0.000575	0.001005	0	0.00084	0	0.000396	0.000646	0	0.002174	0	0	0.0316	0.63	0.000256	713
ENSG00000232423	PRAMEF6	0	0	0	0	0	0	0	0	0	0	0	0.000575	0.001005	0	0.00084	0	0.000396	0.000646	0	0.002174	0	0	0.0316	0.608	0.000256	713
ENSG00000204503	PRAMEF3	0	0	0	0	0	0	0	0	0	0	0	0.000575	0.001005	0	0.00084	0	0.000396	0.000646	0	0.002174	0	0	0.0316	0.614667	0.000256	713
ENSG00000204502	PRAMEF5	0	0	0	0	0	0	0	0	0	0	0	0.000575	0.001005	0	0.00084	0	0.000396	0.000646	0	0.002174	0	0	0.0316	0.632	0.000256	713
ENSG00000182330	PRAMEF8	0	0	0	0	0	0	0	0	0	0	0	0.000575	0.001005	0	0.00084	0	0.000396	0.000646	0	0.002174	0	0	0.0316	0.616	0.000256	713
ENSG00000204501	PRAMEF9	0	0	0	0	0	0	0	0	0	0	0	0.000575	0.001005	0	0.00084	0	0.000396	0.000646	0	0.002174	0	0	0.0316	0.617333	0.000256	713
ENSG00000204495	PRAMEF13	0	0	0	0	0	0	0	0	0	0	0	0.000575	0.001005	0	0.00084	0	0.000396	0.000646	0	0.002174	0	0	0.0316	0.634667	0.000256	713
ENSG00000204491	PRAMEF18	0	0	0	0	0	0	0	0	0	0	0	0.000575	0.001005	0	0.00084	0	0.000396	0.000646	0	0.002174	0	0	0.0316	0.612667	0.000256	713
ENSG00000204488	PRAMEF16	0	0	0	0	0	0	0	0	0	0	0	0.000575	0.001005	0	0.00084	0	0.000396	0.000646	0	0.002174	0	0	0.0316	0.622	0.000256	713
ENSG00000204486	PRAMEF21	0	0	0	0	0	0	0	0	0	0	0	0.000575	0.001005	0	0.00084	0	0.000396	0.000646	0	0.002174	0	0	0.0316	0.635333	0.000256	713
ENSG00000157358	PRAMEF15	0	0	0	0	0	0	0	0	0	0	0	0.000575	0.001005	0	0.00084	0	0.000396	0.000646	0	0.002174	0	0	0.0316	0.602667	0.000256	713
ENSG00000204480	PRAMEF19	0	0	0	0	0	0	0	0	0	0	0	0.000575	0.001005	0	0.00084	0	0.000396	0.000646	0	0.002174	0	0	0.0316	0.630667	0.000256	713
ENSG00000204479	PRAMEF17	0	0	0	0	0	0	0	0	0	0	0	0.000575	0.001005	0	0.00084	0	0.000396	0.000646	0	0.002174	0	0	0.0316	0.649333	0.000256	713
ENSG00000204478	PRAMEF20	0	0	0	0	0	0	0	0	0	0	0	0.000575	0.001005	0	0.00084	0	0.000396	0.000646	0	0.002174	0	0	0.0316	0.631333	0.000256	713
ENSG00000162408	NOL9	0	8.9e-05	0	0	0	0	0	0	0	0	0	0.000479	0.001005	0	0.001642	0	0.000378	0.000192	0	0.001848	0	0	0.031623	0.656667	0.000256	714
ENSG00000130856	ZNF236	0.000483	0.000143	0	0	0	0.000126	0	0	0	0.000124	0	0	0	0	0	0.002577	0	0	0.002178	0	0	0	0.03164	0.498667	0.000256	715
ENSG00000130939	UBE4B	0	5.6e-05	0	0	0	0	0	0	6.6e-05	6.2e-05	0	0.000506	0.000735	0	0.001167	0	0.000316	0.000545	0	0.002174	0	0	0.031669	0.788667	0.000256	716
ENSG00000171621	SPSB1	0	0	0	0	0	0	0	0	0	0	0	0.000479	0.000735	0	0.001487	0	0.000281	0.000469	0	0.002174	0	0	0.031697	0.619333	0.000256	717
ENSG00000112039	FANCE	0	0	0	0	0	0	0	4.7e-05	0	0	0	0	0	0	0	0	0	0	0	0	0	0.005573	0.031743	0.62	0.000255	718
ENSG00000120937	NPPB	0	4.2e-05	0	0	0	0	0	0	0	0	0	0.000575	0.000735	0	0.001167	0	0.000281	0.000646	0	0.002174	0	0	0.031743	0.646	0.000255	719
ENSG00000184908	CLCNKB	0.000876	8.6e-05	0	0	0	0	0	0	0	0	0	0.000756	0.001598	0	0	0	0.000187	0.000545	0	0.001571	0	0	0.031765	0.356667	0.000255	720
ENSG00000188690	UROS	0	1.3e-05	0	0	0.004146	0	0	0	0	0.000309	0	0.00031	0.000162	0	0	0	0.000677	0	0	0	0	0	0.031771	0.362667	0.000255	721
ENSG00000132950	ZMYM5	0	4.6e-05	0	0	0	0.00052	0	0	0	0	0	0	0	0	0	0	0.001113	0.001279	0	0	0.002658	0	0.031777	0.413333	0.000255	722
ENSG00000144554	FANCD2	0	4.3e-05	0	0	0	0	0	0	0	0	0	0	0	0	0	0	0	0	0	0	0	0.005573	0.031777	0.593333	0.000255	723
ENSG00000204859	ZBTB48	0	6.9e-05	0	0	0	0	0	0	0	0	0	0.000479	0.001005	0	0.001642	0	0.000378	0.000192	0	0.001848	0	0	0.031817	0.654667	0.000255	724
ENSG00000169249	ZRSR2	0	4.1e-05	0	0	0	0	0	0	0	0	0	0	0	0	0	0	0	0	0	0	0	0.005573	0.031817	0.591333	0.000255	725
ENSG00000130940	CASZ1	0	0.000138	0	0	0	0	0	0	0	0	0	0.000506	0.000735	0	0.001167	0	0.000334	0.000545	0	0.002174	0	0	0.031942	0.642667	0.000255	726
ENSG00000085224	ATRX	0	0	0	0	0	0	0	4e-06	1.8e-05	0	0	0	0	0	0	0	0	0	0	0	0	0.005573	0.031965	0.644667	0.000254	727
ENSG00000134250	NOTCH2	0	2.1e-05	0	0	0	0	0	0	0	0	0	0	0	0	0	0	0	0	0	0	0	0.005573	0.031999	0.622667	0.000254	728
ENSG00000171824	EXOSC10	0	7.4e-05	0	0	0	0	0	0	0	0	0	0.000479	0.000735	0	0.001167	0	0.000316	0.000646	0	0.002174	0	0	0.032033	0.656	0.000254	729
ENSG00000157330	C1orf158	0	3.4e-05	0	0	0	0	0	0	0	0	0	0.000533	0.001005	0	0.00084	0	0.000358	0.000646	0	0.002174	0	0	0.03205	0.657333	0.000254	730
ENSG00000116273	PHF13	0	4.4e-05	0	0	0	0	0	0	0	0	0	0.000479	0.001005	0	0.001642	0	0.000378	0.000192	0	0.001848	0	0	0.032056	0.649333	0.000254	731
ENSG00000179840	C1orf200	0	0	0	0	0	0	0	0	0	0	0	0.000479	0.000735	0	0.001487	0	0.000244	0.000469	0	0.002174	0	0	0.032062	0.614	0.000254	732
ENSG00000117298	ECE1	0	0.000106	0	0	0	0	0	0	0.000111	0	0	0.000575	0.001598	0	0	0	0.000378	0.000646	0	0.002174	0	0	0.032062	0.272	0.000254	733
ENSG00000172458	IL17D	0	0	0	0	0	0.000536	0	0.000338	0	0	0	0	0	0	0.002054	0	0	0	0	0	0.002658	0	0.032073	0.506	0.000254	734
ENSG00000150667	FSIP1	0.000483	5.3e-05	0	0	0	0	0	0	0	6.9e-05	0	0	0.001855	0	0	0.001266	0.001	0.000852	0	0	0	0	0.032153	0.620667	0.000254	735
ENSG00000116663	FBXO6	0	0	0	0	0	0	0	0	0	0	0	0.000575	0.000735	0	0.001167	0	0.000281	0.000646	0	0.002174	0	0	0.032158	0.633333	0.000254	736
ENSG00000116670	MAD2L2	0	0	0	0	0	0	0	0	0	0	0	0.000575	0.000735	0	0.001167	0	0.000281	0.000646	0	0.002174	0	0	0.032158	0.646667	0.000254	736
ENSG00000187908	DMBT1	0	0.000149	0	0	0.003901	0	0	0.000479	0	4e-05	0	0.000361	0	0	0	0	0.000646	0	0	0	0	0	0.032164	0.157333	0.000254	737
ENSG00000116044	NFE2L2	0	2e-06	0	0	0	0	0	0	0	0	0	0	0	0	0	0	0	0	0	0	0	0.005573	0.032198	0.634	0.000253	738
ENSG00000161547	SRSF2	0	0	0	0	0	0	0	0	0	0	0	0	0	0	0	0	0	0	0	0	0	0.005573	0.032318	0.624667	0.000253	739
ENSG00000128052	KDR	0	0	0	0	0	0	0	0	0	0	0	0	0	0	0	0	0	0	0	0	0	0.005573	0.032318	0.649333	0.000253	739
ENSG00000221829	FANCG	0	0	0	0	0	0	0	0	0	0	0	0	0	0	0	0	0	0	0	0	0	0.005573	0.032318	0.659333	0.000253	739
ENSG00000012048	BRCA1	0	0	0	0	0	0	0	0	0	0	0	0	0	0	0	0	0	0	0	0	0	0.005573	0.032318	0.644667	0.000253	739
ENSG00000158169	FANCC	0	0	0	0	0	0	0	0	0	0	0	0	0	0	0	0	0	0	0	0	0	0.005573	0.032318	0.645333	0.000253	739
ENSG00000245848	CEBPA	0	0	0	0	0	0	0	0	0	0	0	0	0	0	0	0	0	0	0	0	0	0.005573	0.032318	0.641333	0.000253	739
ENSG00000160201	U2AF1	0	0	0	0	0	0	0	0	0	0	0	0	0	0	0	0	0	0	0	0	0	0.005573	0.032318	0.655333	0.000253	739
ENSG00000143252	SDHC	0	0	0	0	0	0	0	0	0	0	0	0	0	0	0	0	0	0	0	0	0	0.005573	0.032318	0.650667	0.000253	739
ENSG00000204370	SDHD	0	0	0	0	0	0	0	0	0	0	0	0	0	0	0	0	0	0	0	0	0	0.005573	0.032318	0.664	0.000253	739
ENSG00000163939	PBRM1	0	0	0	0	0	0	0	0	0	0	0	0	0	0	0	0	0	0	0	0	0	0.005573	0.032318	0.645333	0.000253	739
ENSG00000105639	JAK3	0	0	0	0	0	0	0	0	0	0	0	0	0	0	0	0	0	0	0	0	0	0.005573	0.032318	0.632	0.000253	739
ENSG00000204209	DAXX	0	0	0	0	0	0	0	0	0	0	0	0	0	0	0	0	0	0	0	0	0	0.005573	0.032318	0.632	0.000253	739
ENSG00000183161	FANCF	0	0	0	0	0	0	0	0	0	0	0	0	0	0	0	0	0	0	0	0	0	0.005573	0.032318	0.629333	0.000253	739
ENSG00000007923	DNAJC11	0	2.8e-05	0	0	0	0	0	0	0	0	0	0.000479	0.001005	0	0.001642	0	0.000378	0.000192	0	0.001848	0	0	0.032323	0.645333	0.000253	740
ENSG00000187017	ESPN	0	7e-05	0	0	0	0	0	0	0.00032	0	0	0.000113	0.001005	0	0.001642	0	0.000378	0.000192	0	0.001848	0	0	0.032346	0.693333	0.000253	741
ENSG00000142655	PEX14	0	5e-05	0	0	0	0	0	1e-05	4.5e-05	0	0	0.000506	0.000735	0	0.001167	0	0.000334	0.000545	0	0.002174	0	0	0.032358	0.752	0.000253	742
ENSG00000162552	WNT4	0	0	0	0	0	0	0	0	0	0	0	0.000533	0.001855	0	0	0	0.000358	0.000646	0	0.002174	0	0	0.032358	0.194	0.000253	743
ENSG00000187942	LDLRAD2	0	4.1e-05	0	0	0	0	0	0	0	0	0	0.000533	0.001855	0	0	0	0.000316	0.000646	0	0.002174	0	0	0.032375	0.202667	0.000253	744
ENSG00000175206	NPPA	0	2.3e-05	0	0	0	0	0	0	0	0	0	0.000575	0.000735	0	0.001167	0	0.000244	0.000646	0	0.002174	0	0	0.032375	0.651333	0.000253	745
ENSG00000100266	PACSIN2	0	0.000103	0	0.000374	0	0.000667	0	0	7.8e-05	0	0	0	0	0.004342	0	0	0	0	0	0	0	0	0.032375	0.960667	0.000253	746
ENSG00000108242	CYP2C18	0.000876	0.000113	0	0	0.002711	0	0	0.000209	0.000467	0	0	0	0.001185	0	0	0	0	0	0	0	0	0	0.032397	0.286	0.000253	747
ENSG00000255545	RP11-627G23.1	0	0	0	0	0	0.000214	0	5.2e-05	0	0	0.005291	0	0	0	0	0	0	0	0	0	0	0	0.032415	0.660667	0.000253	748
ENSG00000137843	PAK6	0	0	0	0	0	0	0	0	0	0.000629	0	0	0.001855	0	0	0.001266	0.001006	0.000792	0	0	0	0	0.032546	0.476	0.000252	749
ENSG00000116649	SRM	0	2.6e-05	0	0	0	0	0	0	0	0	0	0.000479	0.000735	0	0.001167	0	0.000316	0.000646	0	0.002174	0	0	0.032568	0.656667	0.000252	750
ENSG00000178585	CTNNBIP1	0	0	0	0	0	0	0	9.6e-05	0	0	0	0.000506	0.000735	0	0.001167	0	0.000316	0.000545	0	0.002174	0	0	0.032614	0.71	0.000252	751
ENSG00000009724	MASP2	0	0	0	0	0	0	0	0	0	0	0	0.000479	0.000735	0	0.001167	0	0.000334	0.000646	0	0.002174	0	0	0.032637	0.638667	0.000252	752
ENSG00000120942	UBIAD1	0	5e-05	0	0	0	0	0	0	0	0	0	0.000479	0.000735	0	0.001167	0	0.000281	0.000646	0	0.002174	0	0	0.032654	0.673333	0.000252	753
ENSG00000120694	HSPH1	0	0.000111	0	0	0	0.000536	0	0	0	0.000261	0	0	0	0	0	0	0	0	0	0	0.004623	0	0.032659	0.261333	0.000251	754
ENSG00000007237	GAS7	0	0	0	0	0	0	0	0	0.000214	0.000404	0.004913	0	0	0	0	0	0	0	0	0	0	0	0.032659	0.645333	0.000251	755
ENSG00000132970	WASF3	0	0.000108	0	0	0	0.000536	0	0.000424	0	0.000284	0	0.000575	0	0	0	0	0	0	0	0	0.003604	0	0.032677	0.430667	0.000251	756
ENSG00000062524	LTK	0	0	0	0	0	0	0	0	0.000421	0	0	0	0.001598	0	0	0.001762	0.000956	0.000792	0	0	0	0	0.032699	0.459333	0.000251	757
ENSG00000215788	TNFRSF25	0	0	0	0	0	0	0	0	0	0	0	0.000455	0.001005	0	0.001642	0	0.000378	0.000192	0	0.001848	0	0	0.032802	0.642	0.000251	758
ENSG00000142657	PGD	0	5.7e-05	0	0	0	0	0	0	0	0	0	0.000506	0.000735	0	0.001167	0	0.000334	0.000545	0	0.002174	0	0	0.032808	0.667333	0.000251	759
ENSG00000172748	ZNF596	0	4.9e-05	0	0	0	0.000871	0	6.2e-05	0.000166	0	0	0	0.002244	0	0	0	0.001021	0.001092	0	0	0	0	0.032927	0.010667	0.00025	760
ENSG00000127472	PLA2G5	0	3.6e-05	0	0	0	0	0	0.000309	0	0	0	0.000701	0.001598	0	0	0	0.000281	0.000728	0	0.001848	0	0	0.032967	0.310667	0.00025	761
ENSG00000099204	ABLIM1	0	6.9e-05	0	0	0.003901	0	0	0.000312	0	5.6e-05	0	0.000423	0.000735	0	0	0	0	0	0	0	0	0	0.033007	0.308	0.00025	762
ENSG00000102802	MEDAG	0	6.4e-05	0	0	0	0.00051	0	0.00048	0	0	0.004441	0	0	0	0	0	0	0	0	0	0	0	0.033035	0.659333	0.00025	763
ENSG00000102781	KATNAL1	0	7.8e-05	0	0	0	0.000505	0	0.000206	0	7.8e-05	0	0	0	0	0	0	0	0	0	0	0.004623	0	0.033087	0.312	0.00025	764
ENSG00000069812	HES2	0	0	0	0	0	0	0	0	0	0	0	0.000423	0.001005	0	0.001642	0	0.000378	0.000192	0	0.001848	0	0	0.033092	0.664	0.000249	765
ENSG00000175279	APITD1	0	2e-05	0	0	0	0	0	0	0	0	0	0.000506	0.000735	0	0.001167	0	0.000334	0.000545	0	0.002174	0	0	0.033104	0.653333	0.000249	766
ENSG00000241563	CORT	0	1.1e-05	0	0	0	0	0	0	0	0	0	0.000506	0.000735	0	0.001167	0	0.000334	0.000545	0	0.002174	0	0	0.033212	0.669333	0.000249	767
ENSG00000137806	NDUFAF1	0	8.3e-05	0	0	0	0	0	0	1.1e-05	0	0	0	0.001855	0	0	0.001762	0.000966	0.000792	0	0	0	0	0.033235	0.496	0.000249	768
ENSG00000249087	C1orf213	0	0	0	0	0	0	0	0.000434	0	0	0	0.000455	0.001598	0	0	0	0.000334	0.000469	0	0.002174	0	0	0.033297	0.299333	0.000248	769
ENSG00000204219	TCEA3	0	0	0	0	0	0	0	0	0.000407	0	0	0.000479	0.001598	0	0	0	0.000334	0.000469	0	0.002174	0	0	0.033337	0.286	0.000248	770
ENSG00000160049	DFFA	0	0	0	0	0	0	0	0	0	0	0	0.000506	0.000735	0	0.001167	0	0.000334	0.000545	0	0.002174	0	0	0.033337	0.690667	0.000248	771
ENSG00000127483	HP1BP3	0	0	0	0	0	0	0	0	0	0	0	0.000575	0.001598	0	0	0	0.000378	0.000728	0	0.002174	0	0	0.033434	0.225333	0.000248	772
ENSG00000142794	NBPF3	0	9.7e-05	0	0	0	0	0	0	0	0	0	0.000575	0.001598	0	0	0	0.000358	0.000646	0	0.002174	0	0	0.033457	0.241333	0.000248	773
ENSG00000198791	CNOT7	0	2.5e-05	0	0.004602	0	0.000819	0	0	0	0	0	0	0	0	0	0	0	0	0	0	0	0	0.033474	0.592	0.000248	774
ENSG00000137656	BUD13	0	3.7e-05	0	0	0	0	0	5.6e-05	0	0	0	0.001203	0	0	0	0.004139	0	0	0	0	0	0	0.033559	0.184667	0.000247	775
ENSG00000171368	TPPP	0	2.9e-05	0	0	0	0	0	0.000289	0	0.00053	0.003307	0	0	0	0	0	0	0.001279	0	0	0	0	0.033599	0.700667	0.000247	776
ENSG00000110243	APOA5	0	9e-05	0	0	0	0	0	0	0	0	0	0.001203	0	0	0	0.004139	0	0	0	0	0	0	0.033599	0.132	0.000247	777
ENSG00000107779	BMPR1A	0	0	0	0	0.003292	0	0	0	0	0	0	0	0	0	0	0	0	0	0	0	0	0.002133	0.033656	0.772667	0.000247	778
ENSG00000170430	MGMT	0	0	0	0	0.003642	0	0	0	0	0	0	0.000335	0.000735	0	0	0	0.00071	0	0	0	0	0	0.033679	0.284	0.000247	779
ENSG00000162441	LZIC	0	0	0	0	0	0	0	0	3e-06	0	0	0.000506	0.000735	0	0.001167	0	0.000281	0.000545	0	0.002174	0	0	0.03377	0.74	0.000246	780
ENSG00000197921	HES5	0	0	0	0	0	0	0	0	0.000399	0	0	0.000335	0	0	0.001167	0	0.00023	0.000372	0	0.001173	0.001734	0	0.033776	0.896	0.000246	781
ENSG00000109917	ZNF259	0	6.8e-05	0	0	0	0	0	0	0	0	0	0.001203	0	0	0	0.004139	0	0	0	0	0	0	0.033787	0.116667	0.000246	782
ENSG00000162444	RBP7	0	0	0	0	0	0	0	0	0	0	0	0.000506	0.000735	0	0.001167	0	0.000281	0.000545	0	0.002174	0	0	0.033804	0.668667	0.000246	783
ENSG00000121742	GJB6	0	3.9e-05	0	0	0	0.00052	0	0	0	0.00058	0	0	0	0	0	0	0	0.001336	0	0	0.002921	0	0.033884	0.424	0.000245	784
ENSG00000150656	CNDP1	0	0.000107	0	0	0	0.000126	0	0	0	0.000555	0	0	0	0	0	0.002503	0	0	0.002107	0	0	0	0.033884	0.435333	0.000245	785
ENSG00000170209	ANKK1	2.2e-05	1.5e-05	0	0	0	0	0	5.8e-05	8.7e-05	0	0	0.001181	0	0	0	0.003702	0	0	0.000329	0	0	0	0.033918	0.617333	0.000245	786
ENSG00000137804	NUSAP1	0	0	0	0	0	0	0	0	0	0	0	0	0.001855	0	0	0.001762	0.000967	0.000792	0	0	0	0	0.034083	0.465333	0.000244	787
ENSG00000137710	RDX	0	8e-05	0	0	0	0	0	0.000126	0.000203	0	0	0.001058	0	0	0	0.00391	0	0	0	0	0	0	0.034089	0.268	0.000244	788
ENSG00000137815	RTF1	0	0	0	0	0	0	0	0	0	0	0	0	0.001855	0	0	0.001762	0.000966	0.000792	0	0	0	0	0.034112	0.496	0.000244	789
ENSG00000075239	ACAT1	0	4.8e-05	0	0	0	0	0	9.8e-05	0.000268	0	0	0.001043	0	0	0	0.00391	0	0	0	0	0	0	0.03418	0.236667	0.000244	790
ENSG00000130764	LRRC47	0	6.5e-05	0	0	0	0	0	0	1.4e-05	0	0	0.000423	0	0	0.001642	0	0.000334	0.000372	0	0.001571	0.000935	0	0.034271	0.915333	0.000244	791
ENSG00000122042	UBL3	0	0	0	0	0	0.00051	0	0	0.000215	0	0	0	0	0	0	0	0	0	0	0	0.004623	0	0.034339	0.291333	0.000243	792
ENSG00000125945	ZNF436	0	5.9e-05	0	0	0	0	0	0	0.000254	0	0	0.000455	0.001598	0	0	0	0.000334	0.000469	0	0.002174	0	0	0.034391	0.337333	0.000243	793
ENSG00000107957	SH3PXD2A	0	5e-05	0	0	0.003292	0	0	0	0	0.00046	0	0.000279	0.00126	0	0	0	0	0	0	0	0	0	0.034408	0.28	0.000243	794
ENSG00000204381	LAYN	0	8.1e-05	0	0	0	0	0	0.000237	0	0	0	0.001109	0	0	0	0.00391	0	0	0	0	0	0	0.034493	0.197333	0.000243	795
ENSG00000198912	C1orf174	0	0	0	0	0	0	0	0	0	0	0	0.000423	0.000735	0	0.00156	0	0.000358	0.000469	0	0.001571	0.0002	0	0.034681	0.962	0.000242	796
ENSG00000107679	PLEKHA1	0	0	0	0	0.003901	0	0	0	0	0.00043	0	0.000335	0	0	0	0	0.000646	0	0	0	0	0	0.034721	0.133333	0.000241	797
ENSG00000117305	HMGCL	0	4.3e-05	0	0	0	0	0	0	0.000244	0	0	0.000423	0.001598	0	0	0	0.000281	0.000545	0	0.002174	0	0	0.034738	0.323333	0.000241	798
ENSG00000244754	N4BP2L2	0	0.000105	0	0	0	0.000551	0	2.5e-05	0	0	0	0	0	0	0	0	0	0	0	0	0.004623	0	0.034784	0.314667	0.000241	799
ENSG00000169914	OTUD3	0	0.00015	0	0	0	0	0	2.4e-05	0	0	0	0.000701	0.001598	0	0	0	0.000244	0.000728	0	0.001848	0	0	0.034869	0.355333	0.000241	800
ENSG00000179163	FUCA1	0	6e-06	0	0	0	0	0	0	0.000336	0	0	0.00039	0.001598	0	0	0	0.000244	0.000545	0	0.002174	0	0	0.034869	0.348667	0.000241	801
ENSG00000166073	GPR176	0	3.4e-05	0	0	0	0	0	0	0	0.000344	0	0	0.001855	0	0	0.001266	0.001	0.000792	0	0	0	0	0.03488	0.56	0.00024	802
ENSG00000133105	RXFP2	0	0.000112	0	0	0	0.000551	0	0	0	0	0	0	0	0	0	0	0	0	0	0	0.004623	0	0.034926	0.264667	0.00024	803
ENSG00000006695	COX10	0	6e-06	0	0	0	0	0	0	0	0	0	0	0	0	0	0	0	0	0	0	0.005275	0	0.034972	0.196667	0.00024	804
ENSG00000138162	TACC2	0.000109	9.7e-05	0	0	0.003901	0	0	0	0	0.000216	0	0.000303	0	0	0	0	0.000651	0	0	0	0	0	0.035006	0.309333	0.00024	805
ENSG00000169641	LUZP1	0	0.000132	0	0	0	0	0	0	0	0.000103	0	0.00039	0.001598	0	0	0	0.000334	0.000545	0	0.002174	0	0	0.03504	0.387333	0.00024	806
ENSG00000075218	GTSE1	0	1.8e-05	0	0.003255	0	0.000667	0	0	0	0	0	0	0	0	0	0	0	0.001336	0	0	0	0	0.035051	0.655333	0.00024	807
ENSG00000142676	RPL11	0	0	0	0	0	0	0	0.000132	0.000111	0	0	0.000455	0.001598	0	0	0	0.000334	0.000469	0	0.002174	0	0	0.035108	0.406667	0.00024	808
ENSG00000151892	GFRA1	0	0.000129	0	0	0.004103	0	0	0	0	0.00039	0	0	0	0	0	0	0.000651	0	0	0	0	0	0.035108	0.051333	0.00024	809
ENSG00000150782	IL18	0	0	0	0	0	0	0	0	0.000251	0	0	0.001109	0	0	0	0.00391	0	0	0	0	0	0	0.035165	0.192	0.00024	810
ENSG00000162542	TMCO4	0	9.1e-05	0	0	0	0	0	0	0	0	0	0.000756	0.001598	0	0	0	0.000244	0.000728	0	0.001848	0	0	0.035233	0.306667	0.000239	811
ENSG00000133121	STARD13	0	0.000105	0	0	0	0.000536	0	0	0	0	0	0	0	0	0	0	0	0	0	0	0.004623	0	0.035233	0.250667	0.000239	812
ENSG00000172578	KLHL6	0	0.000124	0	0	0	0	0	0	0.000413	0	0.004724	0	0	0	0	0	0	0	0	0	0	0	0.035273	0.645333	0.000239	813
ENSG00000142606	MMEL1	0	0.000103	0	0	0	0	0	0	0	0	0	0.000371	0	0	0.001167	0	0.000334	0.000372	0	0.001173	0.001734	0	0.03533	0.897333	0.000239	814
ENSG00000150457	LATS2	2.2e-05	0	0	0	0	0.000536	0	0.000162	0	0	0	0	0	0	0.002054	0	0	0	0	0	0.00248	0	0.035353	0.664667	0.000239	815
ENSG00000188822	CNR2	0	1e-05	0	0	0	0	0	0	0.000287	0	0	0.00039	0.001598	0	0	0	0.000244	0.000545	0	0.002174	0	0	0.035421	0.372667	0.000239	816
ENSG00000158748	HTR6	0	8.5e-05	0	0	0	0	0	0	0	0	0	0.000756	0.001598	0	0	0	0.00023	0.000728	0	0.001848	0	0	0.035433	0.294	0.000238	817
ENSG00000257017	HP	0	0	0	0	0	0	0	0	0	0	0	0	0	0	0.002343	0	0	0.000728	0	0.002174	0	0	0.035433	0.131333	0.000238	818
ENSG00000166143	PPP1R14D	0	0	0	0	0	0	0	0	0.000332	0	0	0	0.001855	0	0	0.001266	0.000992	0.000792	0	0	0	0	0.035569	0.528667	0.000238	819
ENSG00000187676	B3GALTL	0	6.9e-05	0	0	0	0.000536	0	0	0	0	0	0	0	0	0	0	0	0	0	0	0.004623	0	0.0357	0.296667	0.000238	820
ENSG00000166145	SPINT1	0	5.5e-05	0	0	0	0	0	0	0.000268	0	0	0	0.001855	0	0	0.001266	0.000992	0.000792	0	0	0	0	0.0357	0.564	0.000238	821
ENSG00000104760	FGL1	0	6.4e-05	0	0.00434	0	0.000819	0	0	0	0	0	0	0	0	0	0	0	0	0	0	0	0	0.035735	0.639333	0.000237	822
ENSG00000103932	RPAP1	0	0.000114	0	0	0	0	0	0	0	0	0	0	0.001598	0	0	0.001762	0.000956	0.000792	0	0	0	0	0.035746	0.51	0.000237	823
ENSG00000158786	PLA2G2F	0	5.8e-05	0	0	0	0	0	0	0	0	0	0.000701	0.001598	0	0	0	0.000281	0.000728	0	0.001848	0	0	0.03586	0.298	0.000237	824
ENSG00000102699	PARP4	0.000876	0.000136	0	0	0	0.000551	0	0	0.000107	0	0	0.000623	0	0	0	0	0	0	0	0	0.002921	0	0.035866	0.530667	0.000237	825
ENSG00000173641	HSPB7	0	0	0	0	0	0	0	0.00055	0	0	0	0.000756	0.001598	0	0	0	0.000187	0.000545	0	0.001571	0	0	0.035979	0.359333	0.000237	826
ENSG00000104081	BMF	0	0	0	0	0	0	0	0	0.000298	0	0	0	0.001855	0	0	0.001266	0.000992	0.000792	0	0	0	0	0.036008	0.534	0.000237	827
ENSG00000137080	IFNA21	0.000876	4.9e-05	0	0	0.004276	0	0	0	0	0	0	0	0	0	0	0	0	0	0	0	0	0	0.036042	0.027333	0.000236	828
ENSG00000168769	TET2	0	1.4e-05	0.005056	0	0	0	0	0	0.000119	0	0	0	0	0	0	0	0	0	0	0	0	0	0.036241	0.98	0.000236	829
ENSG00000104725	NEFL	0	0	0	0	0	0.000803	0	0	0.000487	0	0	0	0	0	0	0	0	0.001144	0.002754	0	0	0	0.036247	0	0.000236	830
ENSG00000104763	ASAH1	0	5.9e-05	0	0.005125	0	0	0	0	0	0	0	0	0	0	0	0	0	0	0	0	0	0	0.036304	0.598	0.000236	831
ENSG00000169717	ACTRT2	0	0.00012	0	0	0	0	0	0	0	0	0	0.000335	0	0	0.001167	0	0.000281	0.000372	0	0.001173	0.001734	0	0.036304	0.900667	0.000236	832
ENSG00000053371	AKR7A2	0	4.8e-05	0	0	0	0	0	0	0.000109	0	0	0.000807	0.001598	0	0	0	0.000219	0.000545	0	0.001848	0	0	0.036395	0.374	0.000235	833
ENSG00000166963	MAP1A	0	0.000144	0	0	0	0	0	0	0	0.00052	0	0	0.001354	0	0	0.002221	0.000929	0	0	0	0	0	0.036503	0.437333	0.000235	834
ENSG00000165868	HSPA12A	0	5.4e-05	0	0	0.004103	0	0	0.000426	0	0.000585	0	0	0	0	0	0	0	0	0	0	0	0	0.036521	0.014667	0.000235	835
ENSG00000117154	IGSF21	0	7.3e-05	0	0	0	0	0	0	0	0.000439	0	0.000838	0.001295	0	0	0	0.000219	0.000728	0	0.001571	0	0	0.036589	0.394	0.000235	836
ENSG00000187980	PLA2G2C	0	4.1e-05	0	0	0	0	0	0	0	0	0	0.000701	0.001598	0	0	0	0.000244	0.000728	0	0.001848	0	0	0.036606	0.304667	0.000235	837
ENSG00000188784	PLA2G2E	0	3.8e-05	0	0	0	0	0	0	0	0	0	0.000701	0.001598	0	0	0	0.000244	0.000728	0	0.001848	0	0	0.036646	0.325333	0.000234	838
ENSG00000117215	PLA2G2D	0	0	0	0	0	0	0	0	0	0	0	0.000701	0.001598	0	0	0	0.000281	0.000728	0	0.001848	0	0	0.036674	0.281333	0.000234	839
ENSG00000164816	DEFA5	0	2.7e-05	0	0.005125	0	0	0	0	0	0	0	0	0	0	0	0	0	0	0	0	0	0	0.036714	0.604667	0.000234	840
ENSG00000090432	MUL1	0	6.9e-05	0	0	0	0	0	0	0	0	0	0.000623	0.001598	0	0	0	0.000281	0.000728	0	0.001848	0	0	0.0368	0.324	0.000234	841
ENSG00000127481	UBR4	0	8.4e-05	0	0	0	0	0	0	0	0	0	0.000838	0.001598	0	0	0	0.00023	0.000545	0	0.001848	0	0	0.036862	0.327333	0.000234	842
ENSG00000077549	CAPZB	0	0	0	0	0	0	0	0	0	0	0	0.000807	0.001598	0	0	0	0.000244	0.000646	0	0.001848	0	0	0.036874	0.3	0.000234	843
ENSG00000197893	NRAP	0	0.000145	0	0	0.003642	0	0	0	0.00038	0	0	0.000479	0.000497	0	0	0	0	0	0	0	0	0	0.036885	0.326	0.000234	844
ENSG00000011007	TCEB3	0	0.000111	0	0	0	0	0	0	0	0	0	0.000455	0.001598	0	0	0	0.000334	0.000469	0	0.002174	0	0	0.036919	0.328	0.000234	845
ENSG00000065526	SPEN	0.000666	0.00013	0	0	0	0	0	0	1.9e-05	0	0	0.000756	0.00126	0	0	0	0.000187	0.000545	0	0.001571	0	0	0.036987	0.601333	0.000233	846
ENSG00000124942	AHNAK	0.001242	0.000148	0	0	0	0	0	0.000111	0.000309	0	0	0	0	0	0	0.003325	0	0	0	0	0	0	0.036987	0.286	0.000233	847
ENSG00000189403	HMGB1	0	0	0	0	0	0.00051	0	0	0	0	0	0	0	0	0	0	0	0	0	0	0.004623	0	0.03701	0.257333	0.000233	848
ENSG00000244038	DDOST	0	5e-05	0	0	0	0	0	0	0	0	0	0.000575	0.001598	0	0	0	0.000334	0.000728	0	0.001848	0	0	0.037016	0.326	0.000233	849
ENSG00000183098	GPC6	0	7.7e-05	0	0	0	0.000782	0	0	0	0	0	0.000623	0	0	0.001642	0	0.000983	0	0	0.001023	0	0	0.037136	0.379333	0.000233	850
ENSG00000125944	HNRNPR	0	0.000116	0	0	0	0	0	1.2e-05	0	0	0	0.000423	0.001598	0	0	0	0.000334	0.000469	0	0.002174	0	0	0.037175	0.419333	0.000233	851
ENSG00000078674	PCM1	0	0	0	0.005125	0	0	0	0	0	0	0	0	0	0	0	0	0	0	0	0	0	0	0.037215	0.612667	0.000233	852
ENSG00000198825	INPP5F	0	6.6e-05	0	0	0.003901	0	0	0	0	0.000491	0	0	0	0	0	0	0.000661	0	0	0	0	0	0.037295	0.063333	0.000233	853
ENSG00000188257	PLA2G2A	0	0	0	0	0	0	0	0	0	0	0	0.000701	0.001598	0	0	0	0.000244	0.000728	0	0.001848	0	0	0.037312	0.314667	0.000233	854
ENSG00000131849	ZNF132	0	9.8e-05	0	0	0	0	0	0.000306	0.00036	0	0	5.1e-05	0.002141	0	0	0	0.000841	0.000143	0	0.001173	0	0	0.03738	0.466	0.000232	855
ENSG00000176399	DMRTA1	0	1.3e-05	0	0	0	0	0	0.000465	0.000496	0	0	0.001224	0	0	9e-05	0	0	0	0	0.002813	0	0	0.03746	0.304	0.000232	856
ENSG00000132953	XPO4	0	3e-05	0	0	0	0.000536	0	0	0	0	0	0	0	0	0.002054	0	0	0	0	0	0.00248	0	0.03746	0.544	0.000232	857
ENSG00000166140	ZFYVE19	0	5.2e-05	0	0	0	0	0	0	0.000127	0	0	0	0.001855	0	0	0.001266	0.001006	0.000792	0	0	0	0	0.037472	0.578	0.000232	858
ENSG00000157881	PANK4	0	8.3e-05	0	0	0	0	0	0	0	0	0	0.000335	0	0	0.001167	0	0.00023	0.000372	0	0.001173	0.001734	0	0.037506	0.912667	0.000232	859
ENSG00000117115	PADI2	0	5.5e-05	0	0	0	0	0	0	0.000482	1e-05	0	0.000756	0.001354	0	0	0	0.000219	0.000646	0	0.001571	0	0	0.037563	0.534	0.000231	860
ENSG00000149308	NPAT	0	0.000127	0	0	0	0	0	0	0	0	0	0.001043	0	0	0	0.00391	0	0	0	0	0	0	0.037733	0.195333	0.000231	861
ENSG00000007968	E2F2	0	0	0	0	0	0	0	0	0	0	0	0.000479	0.001598	0	0	0	0.000358	0.000469	0	0.002174	0	0	0.037762	0.324667	0.000231	862
ENSG00000179546	HTR1D	0	8e-05	0	0	0	0	0	0	0	0	0	0.000423	0.001598	0	0	0	0.000334	0.000469	0	0.002174	0	0	0.037779	0.334	0.000231	863
ENSG00000152404	CWF19L2	0	0.000135	0	0	0	0.000474	0	5.3e-05	2.9e-05	0	0	0.001058	0	0	0	0.003325	0	0	0	0	0	0	0.037836	0.390667	0.000231	864
ENSG00000171729	TMEM51	0	7.6e-05	0	0	0	0	0	0	0.000122	0	0	0.00066	0.001185	0	0.000592	0	0.000219	0.000646	0	0.001571	0	0	0.037853	0.806667	0.00023	865
ENSG00000040487	PQLC2	0	5e-05	0	0	0	0	0	0	0	0	0	0.000807	0.001598	0	0	0	0.000219	0.000545	0	0.001848	0	0	0.037916	0.345333	0.00023	866
ENSG00000011009	LYPLA2	0	3.7e-05	0	0	0	0	0	0	0	0	0	0.000423	0.001598	0	0	0	0.000281	0.000545	0	0.002174	0	0	0.038013	0.346667	0.00023	867
ENSG00000162482	AKR7A3	0	3.9e-05	0	0	0	0	0	0	0	0	0	0.000807	0.001598	0	0	0	0.000219	0.000545	0	0.001848	0	0	0.038035	0.344	0.00023	868
ENSG00000129465	RIPK3	0	0	0.005056	0	0	0	0	0	0	0	0	0	0	0	0	0	0	0	0	0	0	0	0.038052	1	0.00023	869
ENSG00000159459	UBR1	0.000876	0.000133	0	0	0	0	0	0	0	0	0	0	0.001354	0	0	0.001762	0.000929	0	0	0	0	0	0.038104	0.508	0.00023	870
ENSG00000117318	ID3	0	0	0	0	0	0	0	0	0	0	0	0.000455	0.001598	0	0	0	0.000358	0.000469	0	0.002174	0	0	0.038104	0.326667	0.00023	871
ENSG00000117308	GALE	0	2.5e-05	0	0	0	0	0	0	0	0	0	0.000423	0.001598	0	0	0	0.000281	0.000545	0	0.002174	0	0	0.038195	0.373333	0.000229	872
ENSG00000104332	SFRP1	0	0	0	0	0	0	0	0.000549	0.000484	0.000295	0	0	0	0	0.003126	0	0.000589	0	0	0	0	0	0.038246	0.02	0.000229	873
ENSG00000053372	MRTO4	0	2.1e-05	0	0	0	0	0	0	0	0	0	0.000807	0.001598	0	0	0	0.000219	0.000545	0	0.001848	0	0	0.038274	0.368667	0.000229	874
ENSG00000159363	ATP13A2	0	5.7e-05	0	0	0	0	0	0	0	0.000347	0	0.000838	0.001354	0	0	0	0.000219	0.000646	0	0.001571	0	0	0.038326	0.458667	0.000229	875
ENSG00000183114	FAM43B	0	0	0	0	0	0	0	0	0	0	0	0.000575	0.001598	0	0	0	0.000281	0.000728	0	0.001848	0	0	0.03836	0.324667	0.000229	876
ENSG00000165061	ZMAT4	0.000276	3.1e-05	0	0	0	0	0	0	0.000409	0.000543	0	0	0	0	0.003153	0	0.000616	0	0	0	0	0	0.038366	0.072667	0.000229	877
ENSG00000150783	TEX12	0	1e-05	0	0	0	0	0	0	0	0	0	0.001109	0	0	0	0.00391	0	0	0	0	0	0	0.038377	0.204667	0.000229	878
ENSG00000077782	FGFR1	0	0	0	0	0	0	0	0.000221	0	0	0	0.000954	0	0	0.003221	0	0.000624	0	0	0	0	0	0.038462	0.029333	0.000228	879
ENSG00000108231	LGI1	0	0.000114	0	0	0.002711	0	0	0.000417	0.000509	0.000534	0	0	0.000735	0	0	0	0	0	0	0	0	0	0.038462	0.326667	0.000228	880
ENSG00000137707	BTG4	0	0	0	0	0	0	0	0	0	0	0	0.001109	0	0	0	0.00391	0	0	0	0	0	0	0.038514	0.194667	0.000228	881
ENSG00000150779	TIMM8B	0	0	0	0	0	0	0	0	0	0	0	0.001109	0	0	0	0.00391	0	0	0	0	0	0	0.038514	0.186	0.000228	881
ENSG00000150787	PTS	0	0	0	0	0	0	0	0	0	0	0	0.001109	0	0	0	0.00391	0	0	0	0	0	0	0.038514	0.187333	0.000228	881
ENSG00000158022	TRIM63	0	0	0	0	0	0	0	0.000353	0.000404	0	0	0.00039	0.001598	0	0	0	0.00023	0.000469	0	0.001571	0	0	0.038554	0.513333	0.000228	882
ENSG00000114779	ABHD14B	0	0	0	0	0	0	0	0	0	0	0.005008	0	0	0	0	0	0	0	0	0	0	0	0.038639	0.663333	0.000228	883
ENSG00000178202	KDELC2	0	7e-05	0	0	0	0	0	0	0	0	0	0.001025	0	0	0	0.00391	0	0	0	0	0	0	0.038685	0.208667	0.000227	884
ENSG00000104142	VPS18	0	9.8e-05	0	0	0	0	0	0	0	0	0	0	0.001855	0	0	0.001266	0.000992	0.000792	0	0	0	0	0.038696	0.544667	0.000227	885
ENSG00000152578	GRIA4	0.000682	7.3e-05	0	0	0	0	0	0.000265	0	0.000154	0	0.001043	0	0	0	0.002784	0	0	0	0	0	0	0.038719	0.44	0.000227	886
ENSG00000189319	FAM53B	0	1.8e-05	0	0	0.003901	0	0	0	0.000253	0	0	0	0.000162	0	0	0	0.000661	0	0	0	0	0	0.03877	0.338667	0.000227	887
ENSG00000138135	CH25H	0	2.8e-05	0	0	0.004103	0	0	0.000355	0	0	0	0	0.000497	0	0	0	0	0	0	0	0	0	0.038918	0.232667	0.000227	888
ENSG00000107105	ELAVL2	0	9.2e-05	0	0	0.004261	0	0	0	0	0.000628	0	0	0	0	0	0	0	0	0	0	0	0	0.038941	0.001333	0.000226	889
ENSG00000128928	IVD	0	6.8e-05	0	0	0	0	0	0	0	0	0	0	0.001855	0	0	0.001266	0.001	0.000792	0	0	0	0	0.038941	0.539333	0.000226	890
ENSG00000197991	PCDH20	0	0.000133	0	0	0	0.000742	0	0	0.000457	0.000516	0	0.001025	0	0	0	0	0	0	0.002107	0	0	0	0.038946	0.029333	0.000226	891
ENSG00000137801	THBS1	0	7.4e-05	0	0	0	0	0	0	0	0	0	0	0.001855	0	0	0.001266	0.000992	0.000792	0	0	0	0	0.038958	0.558	0.000226	892
ENSG00000188549	C15orf52	0	5.9e-05	0	0	0	0	0	0	0	0	0	0	0.001855	0	0	0.001266	0.001	0.000792	0	0	0	0	0.038981	0.554667	0.000226	893
ENSG00000166323	C11orf65	0	3.6e-05	0	0	0	0	0	0	0	0	0	0.001025	0	0	0	0.00391	0	0	0	0	0	0	0.039009	0.204	0.000226	894
ENSG00000099194	SCD	0	5.2e-05	0	0	0.002711	0	0	0	0	0.00018	0	0	0.002026	0	0	0	0	0	0	0	0	0	0.039015	0.239333	0.000226	895
ENSG00000165474	GJB2	0	1.7e-05	0	0	0	0.00052	0	0	0.000173	0	0	0	0	0	0	0	0	0.001336	0	0	0.002921	0	0.039026	0.425333	0.000226	896
ENSG00000142677	IL22RA1	0	0.000103	0	0	0	0	0	0.000283	0	0	0	0.00039	0.001598	0	0	0	0.000199	0.000545	0	0.001848	0	0	0.039055	0.433333	0.000226	897
ENSG00000166133	RPUSD2	0	5.1e-05	0	0	0	0	0	0	0	0	0	0	0.001855	0	0	0.001266	0.001	0.000792	0	0	0	0	0.03906	0.548	0.000226	898
ENSG00000166762	CATSPER2	0	0.000108	0	0	0	0	0	0	0	0.000338	0	0	0.001354	0	0	0.002221	0.000939	0	0	0	0	0	0.039112	0.490667	0.000225	899
ENSG00000128829	EIF2AK4	2.2e-05	3.1e-05	0	0	0	0	0	0	0	0	0	0	0.001855	0	0	0.001266	0.000992	0.000792	0	0	0	0	0.03914	0.663333	0.000225	900
ENSG00000168619	ADAM18	0.000761	4.7e-05	0	0	0	0	0	0	0	0	0	0.000361	0	0	0.003169	0	0.000618	0	0	0	0	0	0.03914	0.128667	0.000225	901
ENSG00000187730	GABRD	0	0.000101	0	0	0	0	0	0	0	0.000587	0	0.000335	0	0	0.001167	0	0.000281	0.000372	0	0.001173	0.000935	0	0.039186	0.929333	0.000225	902
ENSG00000178105	DDX10	0	0	0	0	0	0	0	0	0	0	0	0.001043	0	0	0	0.00391	0	0	0	0	0	0	0.039197	0.222667	0.000225	903
ENSG00000169105	CHST14	0	3.9e-05	0	0	0	0	0	0	0	0	0	0	0.001855	0	0	0.001266	0.001	0.000792	0	0	0	0	0.039203	0.55	0.000225	904
ENSG00000137841	PLCB2	0	3.3e-05	0	0	0	0	0	0	0	0	0	0	0.001855	0	0	0.001266	0.001006	0.000792	0	0	0	0	0.039203	0.558	0.000225	905
ENSG00000148700	ADD3	0	0.000111	0	0	0.003292	0	0	0.000385	0	0.00017	0	0.000361	0	0	0	0	0.000631	0	0	0	0	0	0.039208	0.320667	0.000225	906
ENSG00000058453	CROCC	0.000134	0.000139	0	0	0	0	0	0	0	0	0	0.00086	0.001354	0	0	0	0.000244	0.000646	0	0.001571	0	0	0.039237	0.551333	0.000225	907
ENSG00000142634	EFHD2	0	0	0	0	0	0	0	0	0.000102	0.000274	0	0.00066	0.00126	0	0.000221	0	0.000208	0.000646	0	0.001571	0	0	0.039271	0.871333	0.000225	908
ENSG00000074964	ARHGEF10L	0	6e-05	0	0	0	0	0	3.1e-05	0.000244	0	0	0.000756	0.001354	0	0	0	0.000199	0.000728	0	0.001571	0	0	0.039271	0.549333	0.000225	909
ENSG00000249751	ECSCR	0	0	0	0	0	0	0	0.000406	0	0	0.004535	0	0	0	0	0	0	0	0	0	0	0	0.039277	0.670667	0.000225	910
ENSG00000166033	HTRA1	0	5e-05	0	0	0.003901	0	0	0	0	0	0	0.000335	0	0	0	0	0.000646	0	0	0	0	0	0.039402	0.164	0.000224	911
ENSG00000148848	ADAM12	0	9.1e-05	0	0	0.003642	0	0	0	0	0	0	0.000335	0.000162	0	0	0	0.000702	0	0	0	0	0	0.039408	0.448667	0.000224	912
ENSG00000148835	TAF5	0	9.2e-05	0	0	0.003292	0	0	0	0	0	0	0.000279	0.00126	0	0	0	0	0	0	0	0	0	0.039505	0.314	0.000224	913
ENSG00000051180	RAD51	0	0	0	0	0	0	0	0	0	0	0	0	0.001855	0	0	0.001266	0.001006	0.000792	0	0	0	0	0.039527	0.532	0.000224	914
ENSG00000137880	GCHFR	0	0	0	0	0	0	0	0	0	0	0	0	0.001855	0	0	0.001266	0.001006	0.000792	0	0	0	0	0.039527	0.564667	0.000224	914
ENSG00000104129	DNAJC17	0	0	0	0	0	0	0	0	0	0	0	0	0.001855	0	0	0.001266	0.001006	0.000792	0	0	0	0	0.039527	0.542	0.000224	914
ENSG00000103227	LMF1	0	6.9e-05	0	0	0	0	0	0	0	0	0.003023	0	0	0	0.001825	0	0	0	0	0	0	0	0.03955	0.752	0.000224	915
ENSG00000140319	SRP14	0	1.1e-05	0	0	0	0	0	0	0	0	0	0	0.001855	0	0	0.001266	0.000992	0.000792	0	0	0	0	0.03955	0.556667	0.000223	916
ENSG00000176753	C15orf56	0	0	0	0	0	0	0	0	0	0	0	0	0.001855	0	0	0.001266	0.001	0.000792	0	0	0	0	0.03959	0.561333	0.000223	917
ENSG00000137812	CASC5	0	0	0	0	0	0	0	0	0	0	0	0	0.001855	0	0	0.001266	0.001	0.000792	0	0	0	0	0.03959	0.548667	0.000223	917
ENSG00000128965	CHAC1	0	1.1e-05	0	0	0	0	0	0	0	0	0	0	0.001855	0	0	0.001266	0.000986	0.000792	0	0	0	0	0.039647	0.554667	0.000223	918
ENSG00000104140	RHOV	0	0	0	0	0	0	0	0	0	0	0	0	0.001855	0	0	0.001266	0.000992	0.000792	0	0	0	0	0.039732	0.566667	0.000223	919
ENSG00000154473	BUB3	0	0	0	0	0.004103	0	0	0	0	0	0	0	0.000162	0	0	0	0.00064	0	0	0	0	0	0.039738	0.283333	0.000223	920
ENSG00000128917	DLL4	0	0	0	0	0	0	0	0	0	0	0	0	0.001855	0	0	0.001266	0.000986	0.000792	0	0	0	0	0.039778	0.545333	0.000223	921
ENSG00000104689	TNFRSF10A	0	0	0	0	0	0.00084	0	0	0	0	0	0.001231	0	0	0	0	0	0	0.002821	0	0	0	0.039886	0	0.000222	922
ENSG00000241852	C8orf58	0	0	0	0	0	0.00084	0	0	0	0	0	0.001231	0	0	0	0	0	0	0.002821	0	0	0	0.039886	0	0.000222	922
ENSG00000170088	TMEM192	0	4.4e-05	0	0	0	0	0	0	0	0	0	0	0	0	0	0.004517	0	0	0.000329	0	0	0	0.03992	0.398667	0.000222	923
ENSG00000176979	TRIM60	0	4.3e-05	0	0	0	0	0	0	0	0	0	0	0	0	0	0.004517	0	0	0.000329	0	0	0	0.03992	0.375333	0.000222	924
ENSG00000159337	PLA2G4D	0	9.5e-05	0	0	0	0	0	0	0	0	0	0	0.001354	0	0	0.001762	0.000946	0.000728	0	0	0	0	0.040028	0.564667	0.000222	925
ENSG00000067606	PRKCZ	0	0	0	0	0	0	0	0	5e-05	0.000565	0	0.000335	0	0	0.001167	0	0.000281	0.000372	0	0.001173	0.000935	0	0.04008	0.954	0.000222	926
ENSG00000117643	MAN1C1	0.000276	5.1e-05	0	0	0	0	0	0	0.000235	0	0	0.000371	0.001598	0	0	0	0.00023	0.000545	0	0.001571	0	0	0.040097	0.684667	0.000222	927
ENSG00000095637	SORBS1	0	0.000114	0	0	0.002711	0	0	0.000509	0.000355	0	0	0	0.001185	0	0	0	0	0	0	0	0	0	0.040137	0.315333	0.000222	928
ENSG00000188782	CATSPER4	0.000483	9.9e-05	0	0	0	0	0	0	0	0	0	0.000423	0.001598	0	0	0	0.00023	0.000469	0	0.001571	0	0	0.040137	0.593333	0.000222	929
ENSG00000158008	EXTL1	0	0.000112	0	0	0	0	0	0	0	0.000496	0	0.000371	0.001598	0	0	0	0.000244	0.000469	0	0.001571	0	0	0.040302	0.502667	0.000221	930
ENSG00000130638	ATXN10	0	1.9e-05	0	0.002731	0	0.000742	0	0	0	8.6e-05	0	0	0	0	0	0	0	0.001279	0	0	0	0	0.040342	0.71	0.000221	931
ENSG00000184719	RNLS	0	6.3e-05	0	0	0.004232	0	0	0.00021	0.000137	0.000213	0	0	0	0	0	0	0	0	0	0	0	0	0.040342	0.118	0.000221	932
ENSG00000248546	ANP32C	0	0	0	0	0	0	0	0	0	0	0	0	0	0	0	0.004517	0	0	0.000329	0	0	0	0.040444	0.397333	0.00022	933
ENSG00000121743	GJA3	0	6.8e-05	0	0	0	0.00052	0	0	0	0	0	0	0	0	0	0	0	0.001336	0	0	0.002921	0	0.040461	0.452667	0.00022	934
ENSG00000138109	CYP2C9	0.000483	9.3e-05	0	0	0.002711	0	0	0	0.000368	0	0	0	0.001185	0	0	0	0	0	0	0	0	0	0.040501	0.381333	0.00022	935
ENSG00000148843	PDCD11	0	0	0	0	0.003292	0	0	0	0	0	0	0.000279	0.00126	0	0	0	0	0	0	0	0	0	0.040661	0.324	0.00022	936
ENSG00000101544	ADNP2	0	0.000126	0	0	0	0.000126	0	0	0	0	0	0	0	0	0	0.002629	0.001013	0.000935	0	0	0	0	0.040695	0.454	0.000219	937
ENSG00000011465	DCN	0	7.9e-05	0	0	0	0	0	0.00043	0.000253	0	0.004063	0	0	0	0	0	0	0	0	0	0	0	0.040735	0.708	0.000219	938
ENSG00000120049	KCNIP2	0	3.9e-05	0	0	0.002711	0	0	0.000497	0	0.000571	0	0	0.001005	0	0	0	0	0	0	0	0	0	0.040769	0.332	0.000219	939
ENSG00000138182	KIF20B	0.000776	0.000143	0	0	0.003901	0	0	0	0	0	0	0	0	0	0	0	0	0	0	0	0	0	0.040803	0.064	0.000219	940
ENSG00000150750	C11orf53	0	0	0	0	0	0	0	0	0	0	0	0.001109	0	0	0	0.003702	0	0	0	0	0	0	0.040934	0.222	0.000219	941
ENSG00000178184	PARD6G	0	6e-06	0	0	0	0.000181	0	0	0	0	0	0	0	0	0	0.002629	0.001014	0.000977	0	0	0	0	0.040951	0.430667	0.000218	942
ENSG00000107593	PKD2L1	0.000483	0.000129	0	0	0.002711	0	0	0	0.000424	0.000319	0	0	0.000735	0	0	0	0	0	0	0	0	0	0.041014	0.478	0.000218	943
ENSG00000127870	RNF6	0	3.4e-05	0	0	0	0.000536	0	0	0	0	0	0.000623	0	0	0	0	0	0	0	0	0.003604	0	0.041076	0.441333	0.000218	944
ENSG00000065154	OAT	0	7.8e-05	0	0	0.003642	0	0	0	0	0.000274	0	0	0.000162	0	0	0	0.00064	0	0	0	0	0	0.041093	0.380667	0.000218	945
ENSG00000119965	C10orf88	0	7.9e-05	0	0	0.003901	0	0	0	0	0.000174	0	0	0	0	0	0	0.00064	0	0	0	0	0	0.041093	0.13	0.000218	946
ENSG00000119922	IFIT2	0	8.3e-05	0	0	0.003901	0	0	0	0.00031	0	0	0	0.000497	0	0	0	0	0	0	0	0	0	0.041122	0.252667	0.000218	947
ENSG00000138193	PLCE1	0	0.000104	0	0	0.002711	0	0	0.000318	0.000468	0	0	0	0.001185	0	0	0	0	0	0	0	0	0	0.041167	0.308	0.000218	948
ENSG00000182333	LIPF	0	8.7e-05	0	0	0.004189	0	0	0	0	0	0	0	0.000497	0	0	0	0	0	0	0	0	0	0.041367	0.206	0.000217	949
ENSG00000166266	CUL5	0	1.4e-05	0	0	0	0	0	0	1.3e-05	0	0	0.001043	0	0	0	0.003702	0	0	0	0	0	0	0.041372	0.304667	0.000217	950
ENSG00000110675	ELMOD1	0	0	0	0	0	0	0	0	0.000375	0.000446	0	0.001025	0	0	0	0.002925	0	0	0	0	0	0	0.041407	0.342	0.000217	951
ENSG00000043591	ADRB1	0	0	0	0	0.003292	0	0	0.000304	0	0.000378	0	0.000455	0.000341	0	0	0	0	0	0	0	0	0	0.041418	0.477333	0.000217	952
ENSG00000175029	CTBP2	0	0.000108	0	0	0.003901	0	0	0	0	0	0	0	9.4e-05	0	0	0	0.000661	0	0	0	0	0	0.041475	0.323333	0.000217	953
ENSG00000142623	PADI1	0	0.000133	0	0	0	0	0	0	0	0	0	0.000756	0.001354	0	0	0	0.000219	0.000728	0	0.001571	0	0	0.0416	0.437333	0.000216	954
ENSG00000137714	FDX1	0	0	0	0	0	0	0	0	0	0	0	0.001058	0	0	0	0.003702	0	0	0	0	0	0	0.0416	0.243333	0.000216	955
ENSG00000159423	ALDH4A1	0	7e-06	0	0	0	0	0	0	0	0	0	0.000807	0.001598	0	0	0	0.00023	0.000545	0	0.001571	0	0	0.041634	0.435333	0.000216	956
ENSG00000186510	CLCNKA	0	0.000102	0	0	0	0	0	0	0	0	0	0.000756	0.001598	0	0	0	0.000187	0.000545	0	0.001571	0	0	0.041651	0.418667	0.000216	957
ENSG00000107798	LIPA	0	8.4e-05	0	0	0.004175	0	0	0	0	0	0	0	0.000497	0	0	0	0	0	0	0	0	0	0.041697	0.207333	0.000216	958
ENSG00000185532	PRKG1	0	1.4e-05	0	0	0.004213	0	0	0.000101	0.00022	0.000199	0	0	0	0	0	0	0	0	0	0	0	0	0.041868	0.127333	0.000216	959
ENSG00000107560	RAB11FIP2	0	7e-05	0	0	0.003642	0	0	0.000204	0	0.000329	0	0	0.000497	0	0	0	0	0	0	0	0	0	0.041919	0.346667	0.000216	960
ENSG00000099810	MTAP	0	0	0	0	0.004367	0	0	0	0	0	0	0	0.00025	0	0.000125	0	0	0	0	0	0	0	0.041919	0.552667	0.000216	961
ENSG00000117148	ACTL8	0	0.000124	0	0	0	0	0	0	0	0	0	0.000756	0.001354	0	0	0	0.000208	0.000728	0	0.001571	0	0	0.041948	0.451333	0.000216	962
ENSG00000148834	GSTO1	0	0	0	0	0.003292	0	0	0	0	0	0	0.000263	0.001185	0	0	0	0	0	0	0	0	0	0.041953	0.334667	0.000215	963
ENSG00000159339	PADI4	0	0.000131	0	0	0	0	0	0	0	0	0	0.000756	0.001354	0	0	0	0.000199	0.000728	0	0.001571	0	0	0.041982	0.452667	0.000215	964
ENSG00000166347	CYB5A	0	0	0	0	0	0.000126	0	0	0	0	0	0	0	0	0	0.002503	0	0	0.002107	0	0	0	0.041987	0.471333	0.000215	965
ENSG00000142619	PADI3	0	0.000118	0	0	0	0	0	0	0	0	0	0.000756	0.001354	0	0	0	0.000208	0.000728	0	0.001571	0	0	0.04201	0.448	0.000215	966
ENSG00000145708	CRHBP	0	8.7e-05	0	0	0	0	0	0.000511	0.00046	0.000557	0	0	0	0	0	0	0.000862	0.000852	0.001396	0	0	0	0.042113	0.158	0.000215	967
ENSG00000165650	PDZD8	0	0.000126	0	0	0.003901	0	0	0	0	0.000195	0	0	0.000497	0	0	0	0	0	0	0	0	0	0.042221	0.297333	0.000215	968
ENSG00000102678	FGF9	0	0	0	0	0	0.00052	0	0.000197	0.000156	0.000502	0	0.00086	0	0	0	0	0	0	0	0	0.00248	0	0.042278	0.566667	0.000214	969
ENSG00000132964	CDK8	0	0	0	0	0	0.000536	0	0	0	0	0	0.000575	0	0	0	0	0	0	0	0	0.003604	0	0.042295	0.436	0.000214	970
ENSG00000148908	RGS10	0	0	0	0	0.003901	0	0	0	0.000134	0	0	0	0	0	0	0	0.000677	0	0	0	0	0	0.042341	0.112	0.000214	971
ENSG00000107651	SEC23IP	0	0.000137	0	0	0.003901	0	0	0	0	0	0	0	0	0	0	0	0.000661	0	0	0	0	0	0.0425	0.069333	0.000214	972
ENSG00000179051	RCC2	0	9.2e-05	0	0	0	0	0	0	0	0	0	0.000756	0.001354	0	0	0	0.000199	0.000728	0	0.001571	0	0	0.042528	0.456667	0.000214	973
ENSG00000165646	SLC18A2	0	9.8e-05	0	0	0.004103	0	0	0	0	0	0	0	0.000497	0	0	0	0	0	0	0	0	0	0.042534	0.213333	0.000214	974
ENSG00000173572	NLRP13	0.001231	0.00012	0	0	0	0	0	9e-05	0	0	0	0	0.002107	0	0	0	0	0.000239	0	0.000904	0	0	0.042625	0.352667	0.000213	975
ENSG00000133302	ANKRD32	0	9.6e-05	0	0	0	0	0	0	0	0	0	0	0.000497	0	0	0	0.000862	0.000852	0	0	0.002385	0	0.042631	0.636667	0.000213	976
ENSG00000113595	TRIM23	0	4.2e-05	0	0	0	0	0	0.000216	0.000321	0.000167	0	0.000263	0.000735	0	0	0	0.000759	0.000792	0.001396	0	0	0	0.042654	0.704	0.000213	977
ENSG00000166573	GALR1	0	0	0	0	0	0	0	0	0	0	0	0	0	0	0	0.002547	0	0	0.002142	0	0	0	0.042659	0.404	0.000213	978
ENSG00000182359	KBTBD3	0	0.000106	0	0	0	0	0	0.000337	0.000236	0.000174	0	0.001043	0	0	0	0.002784	0	0	0	0	0	0	0.042802	0.422667	0.000213	979
ENSG00000158055	GRHL3	0	0.000119	0	0	0	0	0	0	0	0	0	0.00039	0.001598	0	0	0	0.000178	0.000545	0	0.001848	0	0	0.04287	0.474667	0.000213	980
ENSG00000188064	WNT7B	0	0	0	0.002731	0	0.000667	0	0	0	0	0	0	0	0	0	0	0	0.001279	0	0	0	0	0.042882	0.733333	0.000213	981
ENSG00000182257	C22orf26	0	0	0	0.002731	0	0.000667	0	0	0	0	0	0	0	0	0	0	0	0.001279	0	0	0	0	0.042882	0.725333	0.000213	981
ENSG00000185519	FAM131C	0	1.9e-05	0	0	0	0	0	0	0	0	0	0.000756	0.001598	0	0	0	0.000187	0.000545	0	0.001571	0	0	0.042893	0.468	0.000213	982
ENSG00000179023	KLHDC7A	0	0.000122	0	0	0	0	0	0	0	0	0	0.000807	0.001295	0	0	0	0.00023	0.000646	0	0.001571	0	0	0.042973	0.457333	0.000212	983
ENSG00000148702	HABP2	0	7.3e-05	0	0	0.003642	0	0	0	0	0	0	0.000455	0.000497	0	0	0	0	0	0	0	0	0	0.04303	0.38	0.000212	984
ENSG00000130724	CHMP2A	0	5.9e-05	0	0	0	0	0	0	0.000258	0	0	4.6e-05	0.002141	0	0	0	0.000841	0.000143	0	0.001173	0	0	0.043132	0.526667	0.000212	985
ENSG00000159495	TGM7	0.000483	0.00013	0	0	0	0	0	0	0	0	0	0	0.001354	0	0	0.001762	0.000929	0	0	0	0	0	0.043161	0.612667	0.000212	986
ENSG00000142627	EPHA2	0	0	0	0	0	0	0	0	0	0	0	0.000756	0.001598	0	0	0	0.000187	0.000545	0	0.001571	0	0	0.043172	0.428667	0.000212	987
ENSG00000107581	EIF3A	0	7.6e-05	0	0	0.003901	0	0	0	0	0	0	0	0	0	0	0	0.000677	0	0	0	0	0	0.043252	0.078	0.000212	988
ENSG00000117122	MFAP2	0	0	0	0	0	0	0	0	0	0	0	0.00086	0.001354	0	0	0	0.000219	0.000646	0	0.001571	0	0	0.043309	0.462667	0.000211	989
ENSG00000151923	TIAL1	0	8.5e-05	0	0	0.003901	0	0	0	0	0	0	0	0	0	0	0	0.000661	0	0	0	0	0	0.043371	0.088	0.000211	990
ENSG00000169442	CD52	0	0	0	0	0	0	0	0	0.000341	0	0	0.000423	0.001598	0	0	0	0.000244	0.000469	0	0.001571	0	0	0.043383	0.526667	0.000211	991
ENSG00000037637	FBXO42	0	2.4e-05	0	0	0	0	0	0	0	0	0	0.000756	0.001354	0	0	0	0.000208	0.000728	0	0.001571	0	0	0.043457	0.471333	0.000211	992
ENSG00000116771	AGMAT	0	3.8e-05	0	0	0	0	0	0	0	0.000234	0	0.000701	0.00126	0	0	0	0.000187	0.000646	0	0.001571	0	0	0.043554	0.572667	0.000211	993
ENSG00000047457	CP	0	0.000134	0	0	0	0	0	0	0	0	0	0	0	0	0.001167	0.000763	0	0	0.002571	0	0	0	0.043599	0.723333	0.000211	994
ENSG00000166947	EPB42	0	8.8e-05	0	0	0	0	0	0.0005	0	0	0	0	0.001354	0	0	0.001762	0.000929	0	0	0	0	0	0.043599	0.526667	0.000211	995
ENSG00000162438	CTRC	0	6.1e-05	0	0	0	0	0	0	0	0	0	0.00066	0.00126	0	0.000221	0	0.000208	0.000646	0	0.001571	0	0	0.043667	0.839333	0.00021	996
ENSG00000139508	SLC46A3	0	9.3e-05	0	0	0	0.00052	0	0	0.000405	0	0	0	0	0	0	0	0	0	0	0	0.003604	0	0.043929	0.404667	0.00021	997
ENSG00000141759	TXNL4A	0	0	0	0	0	0.000126	0	0	0	0	0	0	0	0	0	0.002629	0.001011	0.000852	0	0	0	0	0.044026	0.47	0.00021	998
ENSG00000117682	DHDDS	0	6.5e-05	0	0	0	0	0	0	0.000154	0	0	0.000479	0.001598	0	0	0	0.000281	0.000469	0	0.001571	0	0	0.044026	0.567333	0.00021	999
ENSG00000107862	GBF1	0	0.000139	0	0	0.003292	0	0	0	0	0.000181	0	0	0.001005	0	0	0	0	0	0	0	0	0	0.044026	0.315333	0.00021	1000
ENSG00000197142	ACSL5	0	2.9e-05	0	0	0.003642	0	0	0	2.5e-05	0	0	0.000423	0.000497	0	0	0	0	0	0	0	0	0	0.044038	0.436	0.00021	1001
ENSG00000117676	RPS6KA1	0	0	0	0	0	0	0	0	0.000125	0	0	0.000533	0.001598	0	0	0	0.000316	0.000469	0	0.001571	0	0	0.044095	0.536667	0.00021	1002
ENSG00000142632	ARHGEF19	0	1.4e-05	0	0	0	0	0	0	0	0	0	0.000756	0.001354	0	0	0	0.000187	0.000728	0	0.001571	0	0	0.04414	0.497333	0.00021	1003
ENSG00000104147	OIP5	0	2.5e-05	0	0	0	0	0	0	0	0	0	0	0.001855	0	0	0.001762	0.000967	0	0	0	0	0	0.044146	0.506	0.00021	1004
ENSG00000148840	PPRC1	0.00021	0.000102	0	0	0.003292	0	0	0	0	0	0	0	0.001005	0	0	0	0	0	0	0	0	0	0.044151	0.370667	0.000209	1005
ENSG00000165672	PRDX3	0	3.1e-05	0	0	0.003901	0	0	0	0	0	0	0	0	0	0	0	0.000677	0	0	0	0	0	0.044151	0.098	0.000209	1006
ENSG00000256049	PADI6	0	0	0	0	0	0	0	0	0	0	0	0.000756	0.001354	0	0	0	0.000199	0.000728	0	0.001571	0	0	0.044186	0.454	0.000209	1007
ENSG00000060642	PIGV	0	8.4e-05	0	0	0	0	0	0	0.000121	0	0	0.000575	0.001598	0	0	0	0.000281	0.000372	0	0.001571	0	0	0.044282	0.557333	0.000209	1008
ENSG00000003989	SLC7A2	0	0	0	0.004602	0	0	0	0	0	0	0	0	0	0	0	0	0	0	0	0	0	0	0.044328	0.646667	0.000209	1009
ENSG00000175707	C1orf172	0	1e-06	0	0	0	0	0	0	0.0002	0	0	0.000575	0.001598	0	0	0	0.000281	0.000372	0	0.001571	0	0	0.044374	0.555333	0.000209	1010
ENSG00000198873	GRK5	0	0	0	0	0.003901	0	0	0	0	0	0	0	0	0	0	0	0.000677	1.4e-05	0	0	0	0	0.044448	0.232	0.000209	1011
ENSG00000187144	SPATA21	0	5.7e-05	0	0	0	0	0	0	0	0	0	0.000756	0.001354	0	0	0	0.000208	0.000646	0	0.001571	0	0	0.044448	0.476	0.000209	1012
ENSG00000107872	FBXL15	0	0	0	0	0.003292	0	0	0	0	0.000287	0	0	0.001005	0	0	0	0	0	0	0	0	0	0.04459	0.295333	0.000208	1013
ENSG00000165862	PNLIPRP2	0	0	0	0	0.004103	0	0	0	0.00048	0	0	0	0	0	0	0	0	0	0	0	0	0	0.044613	0.018	0.000208	1014
ENSG00000065613	SLK	0	0	0	0	0.003292	0	0	0	0	0.000105	0	0	0.001185	0	0	0	0	0	0	0	0	0	0.044624	0.312	0.000208	1015
ENSG00000167004	PDIA3	0	6.7e-05	0	0	0	0	0	0	0	0	0	0	0.001354	0	0	0.002221	0.000939	0	0	0	0	0	0.044636	0.487333	0.000208	1016
ENSG00000158006	PAFAH2	0	8.1e-05	0	0	0	0	0	0	0.000246	0	0	0.000371	0.001598	0	0	0	0.000244	0.000469	0	0.001571	0	0	0.044647	0.566	0.000208	1017
ENSG00000149527	PLCH2	0	3.2e-05	0	0	0	0	0	7.4e-05	0	0.00026	0	0.000335	0	0	0.001167	0	0.00023	0.000372	0	0.001173	0.000935	0	0.044647	0.972667	0.000208	1018
ENSG00000151929	BAG3	0	1.6e-05	0	0	0.003901	0	0	0	0	0	0	0	0	0	0	0	0.000661	0	0	0	0	0	0.044658	0.094667	0.000208	1019
ENSG00000162458	FBLIM1	0	5.1e-05	0	0	0	0	0	0	0.000101	0	0	0.000756	0.00126	0	0	0	0.000187	0.000646	0	0.001571	0	0	0.044784	0.574	0.000208	1020
ENSG00000157191	NECAP2	0	3.4e-05	0	0	0	0	0	0	2e-06	0	0	0.000756	0.001354	0	0	0	0.000208	0.000646	0	0.001571	0	0	0.044806	0.590667	0.000208	1021
ENSG00000128886	ELL3	0	6.5e-05	0	0	0	0	0	0	0	0	0	0	0.001354	0	0	0.002221	0.000929	0	0	0	0	0	0.044841	0.486	0.000208	1022
ENSG00000116786	PLEKHM2	0	0	0	0	0	0	0	0	0	0.000146	0	0.000756	0.00126	0	0	0	0.000187	0.000646	0	0.001571	0	0	0.044875	0.550667	0.000208	1023
ENSG00000138111	TMEM180	0	5.8e-05	0	0	0.003292	0	0	0	0	0.00021	0	0	0.001005	0	0	0	0	0	0	0	0	0	0.044886	0.342	0.000207	1024
ENSG00000142609	C1orf222	0	0.00014	0	0	0	0	0	0	0	0.000159	0	0.000335	0	0	0.001167	0	0.000281	0.000372	0	0.001173	0.000935	0	0.044897	0.963333	0.000207	1025
ENSG00000107960	OBFC1	0	8.6e-05	0	0	0.003292	0	0	0	0	0	0	0	0.001185	0	0	0	0	0	0	0	0	0	0.04492	0.252667	0.000207	1026
ENSG00000138107	ACTR1A	0	5e-05	0	0	0.003292	0	0	0	2.6e-05	0.000188	0	0	0.001005	0	0	0	0	0	0	0	0	0	0.044989	0.362667	0.000207	1027
ENSG00000187164	KIAA1598	0	6.5e-05	0	0	0.004103	0	0	0	0	0.000388	0	0	0	0	0	0	0	0	0	0	0	0	0.04504	0.060667	0.000207	1028
ENSG00000165806	CASP7	0	0	0	0	0.003292	0	0	0	0.000462	0	0	0.000455	0.000341	0	0	0	0	0	0	0	0	0	0.045165	0.461333	0.000207	1029
ENSG00000197312	DDI2	0	0.000128	0	0	0	0	0	0	0	0	0	0.000756	0.00126	0	0	0	0.000187	0.000646	0	0.001571	0	0	0.045199	0.485333	0.000207	1030
ENSG00000166946	CCNDBP1	0	4.6e-05	0	0	0	0	0	0.000167	0.000171	0.000118	0	0	0.001354	0	0	0.001762	0.000929	0	0	0	0	0	0.045205	0.664667	0.000207	1031
ENSG00000150394	CDH8	6.8e-05	0.000131	0	0	0	0	0	0	0	0.000628	0	0	0	0	0	0.002503	0	0.00121	0	0	0	0	0.04529	0.47	0.000206	1032
ENSG00000142784	WDTC1	0	9.8e-05	0	0	0	0	0	0	0	0.000112	0	0.000455	0.001598	0	0	0	0.000334	0.000372	0	0.001571	0	0	0.045302	0.579333	0.000206	1033
ENSG00000104055	TGM5	0	0.000121	0	0	0	0	0	0.00037	0	0	0	0	0.001354	0	0	0.001762	0.000929	0	0	0	0	0	0.045353	0.576	0.000206	1034
ENSG00000173599	PC	0	4.3e-05	0	0	0	0	0	0.000241	0.000314	0.000235	0	0	0	0	0	0.003702	0	0	0	0	0	0	0.045359	0.331333	0.000206	1035
ENSG00000110660	SLC35F2	0	5.6e-05	0	0	0	0.000126	0	0	0	0	0	0.001025	0	0	0	0.003325	0	0	0	0	0	0	0.045382	0.368667	0.000206	1036
ENSG00000112851	ERBB2IP	2.2e-05	7e-05	0	0	0	0	0	0	0.000305	0	0	0.000245	0.000735	0	0	0	0.000745	0.000792	0.001616	0	0	0	0.045387	0.748667	0.000206	1037
ENSG00000140264	SERF2	0	2.3e-05	0	0	0	0	0	0	0	0	0	0	0.001354	0	0	0.002221	0.000929	0	0	0	0	0	0.04541	0.490667	0.000206	1038
ENSG00000175535	PNLIP	0.000483	0.000142	0	0	0.003901	0	0	0	0	0	0	0	0	0	0	0	0	0	0	0	0	0	0.04541	0.108	0.000206	1039
ENSG00000069482	GAL	0	7e-06	0	0	0	0	0	0	0	0	0	0	0	0	0	0.004517	0	0	0	0	0	0	0.045456	0.204667	0.000206	1040
ENSG00000242866	STRC	0	0	0	0	0	0	0	0	0	0	0	0	0.001354	0	0	0.002221	0.000939	0	0	0	0	0	0.045609	0.504667	0.000205	1041
ENSG00000223572	CKMT1A	0	0	0	0	0	0	0	0	0	0	0	0	0.001354	0	0	0.002221	0.000939	0	0	0	0	0	0.045609	0.492667	0.000205	1041
ENSG00000117602	RCAN3	0	3.9e-05	0	0	0	0	0	0	0	0	0	0.000371	0.001598	0	0	0	0.000187	0.000469	0	0.001848	0	0	0.045621	0.515333	0.000205	1042
ENSG00000140259	MFAP1	0	6e-06	0	0	0	0	0	0	0	0	0	0	0.001354	0	0	0.002221	0.000929	0	0	0	0	0	0.045644	0.495333	0.000205	1043
ENSG00000132906	CASP9	0	0	0	0	0	0	0	0	0.000122	0	0	0.000701	0.00126	0	0	0	0.000208	0.000646	0	0.001571	0	0	0.045689	0.562667	0.000205	1044
ENSG00000089876	DHX32	0	2.6e-05	0	0	0.003642	0	0	0	0	0	0	0	0.000162	0	0	0	0.000677	0	0	0	0	0	0.045695	0.357333	0.000205	1045
ENSG00000107949	BCCIP	0	2.4e-05	0	0	0.003642	0	0	0	0	0	0	0	0.000162	0	0	0	0.000677	0	0	0	0	0	0.045718	0.384667	0.000205	1046
ENSG00000237289	CKMT1B	0	0	0	0	0	0	0	0	0	0	0	0	0.001354	0	0	0.002221	0.000929	0	0	0	0	0	0.045718	0.498667	0.000205	1047
ENSG00000095587	TLL2	0.000483	0.000123	0	0	0.002711	0	0	0	0	0	0	0	0.001185	0	0	0	0	0	0	0	0	0	0.045735	0.400667	0.000205	1048
ENSG00000162460	TMEM82	0	7.7e-05	0	0	0	0	0	0	0	0	0	0.000756	0.00126	0	0	0	0.000187	0.000646	0	0.001571	0	0	0.045809	0.523333	0.000204	1049
ENSG00000165841	CYP2C19	0.000483	0.000117	0	0	0.002711	0	0	0	0	0	0	0	0.001185	0	0	0	0	0	0	0	0	0	0.045809	0.418667	0.000204	1050
ENSG00000117632	STMN1	0	2.3e-05	0	0	0	0	0	0	0	0.000233	0	0.000371	0.001598	0	0	0	0.000219	0.000469	0	0.001571	0	0	0.045951	0.604	0.000204	1051
ENSG00000158246	FAM46B	0	8.5e-05	0	0	0	0	0	0	0	0	0	0.000575	0.001598	0	0	0	0.000281	0.000372	0	0.001571	0	0	0.045974	0.55	0.000204	1052
ENSG00000121741	ZMYM2	0	0	0	0	0	0.00052	0	0	0	2.1e-05	0	0	0	0	0	0	0	0.001279	0	0	0.002658	0	0.046042	0.544667	0.000204	1053
ENSG00000171206	TRIM8	0	9e-06	0	0	0.003292	0	0	0	3e-05	0.000138	0	0	0.001005	0	0	0	0	0	0	0	0	0	0.046093	0.395333	0.000203	1054
ENSG00000083845	RPS5	0	3.8e-05	0	0	0	0	0	8.6e-05	0	0	0	5.1e-05	0.002141	0	0	0	0.000841	0.000143	0	0.001173	0	0	0.046128	0.593333	0.000203	1055
ENSG00000108055	SMC3	0	0.000126	0	0	0.003292	0	0	0	0	0	0	0.000423	0	0	0	0	0.000628	0	0	0	0	0	0.046167	0.274	0.000203	1056
ENSG00000107938	EDRF1	0	1e-06	0	0	0.003642	0	0	0	0	0	0	0	0.000162	0	0	0	0.000661	0	0	0	0	0	0.046185	0.397333	0.000203	1057
ENSG00000198746	GPATCH3	0	6.8e-05	0	0	0	0	0	0	0	0	0	0.000575	0.001598	0	0	0	0.000281	0.000372	0	0.001571	0	0	0.046219	0.533333	0.000203	1058
ENSG00000182022	CHST15	0	0.000106	0	0	0.003901	0	0	0	0.000285	0.000171	0	0	0	0	0	0	0	0	0	0	0	0	0.046224	0.144667	0.000203	1059
ENSG00000113231	PDE8B	0.000483	0.000112	0	0	0	0	0	0.000484	0	0.000212	0	0	0	0	0	0	0.00088	0.000896	0.001396	0	0	0	0.046247	0.335333	0.000203	1060
ENSG00000059573	ALDH18A1	0.000483	8.2e-05	0	0	0.002711	0	0	0	0	0	0	0	0.001185	0	0	0	0	0	0	0	0	0	0.046253	0.414	0.000203	1061
ENSG00000083807	SLC27A5	0	0.000116	0	0	0	0	0	0	0	0	0	4.6e-05	0.002141	0	0	0	0.000841	0.000143	0	0.001173	0	0	0.046281	0.522667	0.000203	1062
ENSG00000176083	ZNF683	0	0.000112	0	0	0	0	0	0	0	0	0	0.000423	0.001598	0	0	0	0.000281	0.000469	0	0.001571	0	0	0.04639	0.53	0.000202	1063
ENSG00000104133	SPG11	0.001173	0.00014	0	0	0	0	0	0	0	0	0	0	0	0	0	0.002221	0.00092	0	0	0	0	0	0.04639	0.454	0.000202	1064
ENSG00000116809	ZBTB17	0	0.0001	0	0	0	0	0	0	0	0	0	0.000756	0.001295	0	0	0	0.000187	0.000545	0	0.001571	0	0	0.046407	0.528667	0.000202	1065
ENSG00000260917	RP11-57H14.4	0	0	0	0	0.003642	0	0	0.00031	5.1e-05	0.00045	0	0	0	0	0	0	0	0	0	0	0	0	0.046441	0.185333	0.000202	1066
ENSG00000066735	KIF26A	0	0	0	0	0	0	0	0.000404	0.000345	0	0	0	0	0	0	0.003702	0	0	0	0	0	0	0.046492	0.276	0.000202	1067
ENSG00000116138	DNAJC16	0	1e-05	0	0	0	0	0	0	6.1e-05	0	0	0.000701	0.00126	0	0	0	0.000199	0.000646	0	0.001571	0	0	0.046543	0.612667	0.000202	1068
ENSG00000154447	SH3RF1	2.2e-05	0	0	0	0	0	0	0	0.000301	4.5e-05	0	0	0	0	0	0	0	0	0.001616	0.002457	0	0	0.046657	0.386667	0.000202	1069
ENSG00000162461	SLC25A34	0	2e-05	0	0	0	0	0	0	0	0	0	0.000756	0.00126	0	0	0	0.000187	0.000646	0	0.001571	0	0	0.046657	0.548667	0.000202	1070
ENSG00000099326	MZF1	0	9.4e-05	0	0	0	0	0	0	0	0	0	4.6e-05	0.002141	0	0	0	0.000841	0.000143	0	0.001173	0	0	0.046669	0.55	0.000202	1071
ENSG00000215695	RSC1A1	0	7.2e-05	0	0	0	0	0	0	0	0	0	0.000701	0.00126	0	0	0	0.000187	0.000646	0	0.001571	0	0	0.04668	0.512667	0.000202	1072
ENSG00000151835	SACS	0	0	0	0	0	0.00052	0	0.000332	0	0	0	0.00066	0	0	0	0	0	0	0	0	0.002921	0	0.046748	0.533333	0.000202	1073
ENSG00000009709	PAX7	0	0	0	0	0	0	0	0	0	0	0	0.000756	0.001354	0	0	0	0.000208	0.000545	0	0.001571	0	0	0.046748	0.52	0.000202	1074
ENSG00000224051	GLTPD1	0	0	0	0	0	0	0	0	0.000164	0	0	0.000335	0	0	0.001167	0	0.000281	0.000372	0	0.001173	0.000935	0	0.046851	0.960667	0.000201	1075
ENSG00000204160	ZDHHC18	0	1.9e-05	0	0	0	0	0	0	0	1.1e-05	0	0.000575	0.001598	0	0	0	0.000281	0.000372	0	0.001571	0	0	0.046874	0.66	0.000201	1076
ENSG00000197919	IFNA1	0	7.6e-05	0	0	0.004348	0	0	0	0	0	0	0	0	0	0	0	0	0	0	0	0	0	0.046925	0.007333	0.000201	1077
ENSG00000178175	ZNF366	0.000876	0.000134	0	0	0	0	0	0.000328	0.00022	0	0	0	0	0	0	0	0.000677	0.000792	0.001396	0	0	0	0.046942	0.32	0.000201	1078
ENSG00000075673	ATP12A	0.00067	0.000129	0	0	0	0	0	0	0	0	0	0.000701	0	0	0	0	0	0	0	0	0.002921	0	0.046976	0.54	0.000201	1079
ENSG00000132972	RNF17	0.000157	5e-05	0	0	0	0.000536	0	0	0	0	0	0.000756	0	0	0	0	0	0	0	0	0.002921	0	0.047005	0.578667	0.000201	1080
ENSG00000198728	LDB1	0	0	0	0	0.003292	0	0	0	0	0.000123	0	0	0.001005	0	0	0	0	0	0	0	0	0	0.04701	0.34	0.000201	1081
ENSG00000171574	ZNF584	0	0.000121	0	0	0	0	0	0	0	0	0	0	0.002141	0	0	0	0.000841	0.000143	0	0.001173	0	0	0.047022	0.32	0.000201	1082
ENSG00000109572	CLCN3	0	9.3e-05	0	0	0	0	0	0	0.000253	0	0	0	0	0	0	0	0	0	0.001616	0.002457	0	0	0.047044	0.172	0.000201	1083
ENSG00000158195	WASF2	0	7e-06	0	0	0	0	0	4.3e-05	0.000118	0	0	0.000455	0.001598	0	0	0	0.000334	0.000287	0	0.001571	0	0	0.047141	0.694667	0.000201	1084
ENSG00000183888	C1orf64	0	0	0	0	0	0	0	0	0	0	0	0.000756	0.001354	0	0	0	0.000187	0.000545	0	0.001571	0	0	0.047147	0.506667	0.000201	1085
ENSG00000120875	DUSP4	0	0	0	0.003629	0	0.000782	0	0	0	0	0	0	0	0	0	0	0	0	0	0	0	0	0.047175	0.704667	0.0002	1086
ENSG00000166197	NOLC1	0	0.000113	0	0	0.003292	0	0	0	0	0	0	0	0.001005	0	0	0	0	0	0	0	0	0	0.047175	0.271333	0.0002	1087
ENSG00000196199	MPHOSPH8	0	0.000115	0	0	0	0.00052	0	0	0	0	0	0	0	0	0	0	0.001114	0	0	0	0.002658	0	0.04721	0.482	0.0002	1088
ENSG00000169962	TAS1R3	0	0.000143	0	0	0	0	0	0	0	0	0	0.000335	0	0	0.001167	0	0.000281	0.000372	0	0.001173	0.000935	0	0.04721	0.96	0.0002	1089
ENSG00000179403	VWA1	0	0.000141	0	0	0	0	0	0	0	0	0	0.000335	0	0	0.001167	0	0.000281	0.000372	0	0.001173	0.000935	0	0.047244	0.955333	0.0002	1090
ENSG00000160072	ATAD3B	0	0.000141	0	0	0	0	0	0	0	0	0	0.000335	0	0	0.001167	0	0.000281	0.000372	0	0.001173	0.000935	0	0.047244	0.955333	0.0002	1090
ENSG00000145284	SCD5	0	3.1e-05	0	0	0	0	0	0	0	0	0	0	0.002026	0	0.002343	0	0	0	0	0	0	0	0.047335	0.105333	0.0002	1091
ENSG00000008130	NADK	0	0.000135	0	0	0	0	0	0	0	0	0	0.000335	0	0	0.001167	0	0.000281	0.000372	0	0.001173	0.000935	0	0.047341	0.964667	0.0002	1092
ENSG00000020633	RUNX3	0	1.2e-05	0	0	0	0	0	0	0.000269	0	0	0.00039	0.001598	0	0	0	0.000187	0.000372	0	0.001571	0	0	0.047341	0.632	0.0002	1093
ENSG00000158161	EYA3	0.000483	4.7e-05	0	0	0	0	0	0	0	0	0	0.000423	0.001598	0	0	0	0.000199	0.000287	0	0.001362	0	0	0.047346	0.699333	0.0002	1094
ENSG00000198830	HMGN2	0	0	0	0	0	0	0	0	0	0	0	0.000479	0.001598	0	0	0	0.000281	0.000469	0	0.001571	0	0	0.047352	0.513333	0.0002	1095
ENSG00000118922	KLF12	0	3.9e-05	0	0	0	0.000742	0	0.000161	0.00042	0	0	0.000896	0	0	0	0	0	0	0.002142	0	0	0	0.047352	0.1	0.0002	1096
ENSG00000119574	ZBTB45	0	0.000101	0	0	0	0	0	0	0	0	0	0	0.002141	0	0	0	0.000841	0.000143	0	0.001173	0	0	0.047352	0.376	0.0002	1097
ENSG00000175793	SFN	0	0	0	0	0	0	0	0	0	0	0	0.000575	0.001598	0	0	0	0.000281	0.000372	0	0.001571	0	0	0.047375	0.530667	0.0002	1098
ENSG00000131910	NR0B2	0	0	0	0	0	0	0	0	0	0	0	0.000575	0.001598	0	0	0	0.000281	0.000372	0	0.001571	0	0	0.047375	0.536	0.0002	1098
ENSG00000242485	MRPL20	0	0.000131	0	0	0	0	0	0	0	0	0	0.000335	0	0	0.001167	0	0.000281	0.000372	0	0.001173	0.000935	0	0.047403	0.959333	0.0002	1099
ENSG00000083812	ZNF324	0	9.7e-05	0	0	0	0	0	0	0	0	0	0	0.002141	0	0	0	0.000841	0.000143	0	0.001173	0	0	0.047415	0.367333	0.0002	1100
ENSG00000120235	IFNA6	0	7.4e-05	0	0	0.004319	0	0	0	0	0	0	0	0	0	0	0	0	0	0	0	0	0	0.047437	0.015333	0.0002	1101
ENSG00000120029	C10orf76	0	6.5e-05	0	0	0.003292	0	0	0	0	2.7e-05	0	0	0.001005	0	0	0	0	0	0	0	0	0	0.047489	0.342667	0.000199	1102
ENSG00000180801	ARSJ	0.000483	7.7e-05	0	0	0	0	0	0.000274	0	0	0	0	0	0	0.002343	0	0	0.00121	0	0	0	0	0.0475	0.192667	0.000199	1103
ENSG00000183726	TMEM50A	0	1.8e-05	0	0	0	0	0	0	0.000142	0	0	0.00039	0.001598	0	0	0	0.000199	0.000469	0	0.001571	0	0	0.047517	0.630667	0.000199	1104
ENSG00000197530	MIB2	0	0.000121	0	0	0	0	0	0	0	0	0	0.000335	0	0	0.001167	0	0.000281	0.000372	0	0.001173	0.000935	0	0.047517	0.95	0.000199	1105
ENSG00000175087	PDIK1L	0	0	0	0	0	0	0	0	9.3e-05	0	0	0.000423	0.001598	0	0	0	0.00023	0.000469	0	0.001571	0	0	0.047528	0.602	0.000199	1106
ENSG00000166189	HPS6	0	8.7e-05	0	0	0.003292	0	0	0	0	0	0	0	0.001005	0	0	0	0	0	0	0	0	0	0.047534	0.294	0.000199	1107
ENSG00000176092	AIM1L	0	7.7e-05	0	0	0	0	0	0	0	0	0	0.000423	0.001598	0	0	0	0.000244	0.000469	0	0.001571	0	0	0.047568	0.554667	0.000199	1108
ENSG00000183092	BEGAIN	0	6.9e-05	0	0	0	0	0	0.000409	0	0.000576	0	0	0	0	0	0.003325	0	0	0	0	0	0	0.047648	0.308667	0.000199	1109
ENSG00000122035	RASL11A	0	0	0	0	0	0.000505	0	0.00027	0	0	0	0	0	0	0	0	0	0	0	0	0.003604	0	0.047677	0.448667	0.000199	1110
ENSG00000162576	MXRA8	0	4.4e-05	0	0	0	0	0	6.9e-05	0	0	0	0.000335	0	0	0.001167	0	0.000281	0.000372	0	0.001173	0.000935	0	0.047705	0.968	0.000199	1111
ENSG00000117758	STX12	0	1.3e-05	0	0	0	0	0	0.000207	0.000278	0	0	0.000423	0.001598	0	0	0	0.000208	0.000287	0	0.001362	0	0	0.047722	0.710667	0.000199	1112
ENSG00000148795	CYP17A1	0	7.9e-05	0	0	0.003292	0	0	0	0	0	0	0	0.001005	0	0	0	0	0	0	0	0	0	0.047733	0.282667	0.000199	1113
ENSG00000198642	KLHL9	0	5.9e-05	0	0	0.004309	0	0	0	0	6e-06	0	0	0	0	0	0	0	0	0	0	0	0	0.047751	0.1	0.000199	1114
ENSG00000120242	IFNA8	0	3.4e-05	0	0	0.004338	0	0	0	0	0	0	0	0	0	0	0	0	0	0	0	0	0	0.047768	0.02	0.000199	1115
ENSG00000107404	DVL1	0	0	0	0	0	0	0	0	0	0.000103	0	0.000335	0	0	0.001167	0	0.000281	0.000372	0	0.001173	0.000935	0	0.047876	0.973333	0.000199	1116
ENSG00000188976	NOC2L	0	9.8e-05	0	0	0	0	0	0	0	0	0	0.000335	0	0	0.001167	0	0.000281	0.000372	0	0.001173	0.000935	0	0.047933	0.95	0.000198	1117
ENSG00000204178	TMEM57	0	0.000145	0	0	0	0	0	0	0	0	0	0.000371	0.001598	0	0	0	0.000208	0.000469	0	0.001571	0	0	0.047938	0.556	0.000198	1118
ENSG00000196177	ACADSB	0	7.1e-05	0	0	0.003901	0	0	0	9.9e-05	0.00029	0	0	0	0	0	0	0	0	0	0	0	0	0.047938	0.134667	0.000198	1119
ENSG00000188379	IFNA2	0	3.1e-05	0	0	0.004328	0	0	0	0	0	0	0	0	0	0	0	0	0	0	0	0	0	0.047984	0.030667	0.000198	1120
ENSG00000176269	OR4F21	0	0	0	0	0	0	0	0	0	0	0	0	0.002244	0	0	0	0.001021	0.001092	0	0	0	0	0.048007	0.005333	0.000198	1121
ENSG00000138207	RBP4	0	0	0	0	0.002711	0	0	0.000517	0	0.000632	0	0	0.000497	0	0	0	0	0	0	0	0	0	0.048035	0.389333	0.000198	1122
ENSG00000187961	KLHL17	0	8.5e-05	0	0	0	0	0	0	0	0	0	0.000335	0	0	0.001167	0	0.000281	0.000372	0	0.001173	0.000935	0	0.048115	0.956667	0.000198	1123
ENSG00000170290	SLN	0	0	0	0	0	0	0	0	0	0	0	0.001025	0	0	0	0.003325	0	0	0	0	0	0	0.048121	0.326667	0.000198	1124
ENSG00000214042	IFNA7	0	7.2e-05	0	0	0.004276	0	0	0	0	0	0	0	0	0	0	0	0	0	0	0	0	0	0.048172	0.024	0.000198	1125
ENSG00000151849	CENPJ	0	0.000132	0	0	0	0.000536	0	0	0	0	0	0.000756	0	0	0	0	0	0	0	0	0.002921	0	0.048246	0.536667	0.000197	1126
ENSG00000130725	UBE2M	0	0	0	0	0	0	0	0	0	0	0	4.6e-05	0.002141	0	0	0	0.000841	0.000143	0	0.001173	0	0	0.048257	0.530667	0.000197	1127
ENSG00000130726	TRIM28	0	0	0	0	0	0	0	0	0	0	0	4.6e-05	0.002141	0	0	0	0.000841	0.000143	0	0.001173	0	0	0.048257	0.501333	0.000197	1127
ENSG00000150593	PDCD4	0	0	0	0	0.003292	0	0	0	0	0	0	0.000423	0	0	0	0	0.000628	0	0	0	0	0	0.048269	0.251333	0.000197	1128
ENSG00000197785	ATAD3A	0	7.6e-05	0	0	0	0	0	0	0	0	0	0.000335	0	0	0.001167	0	0.000281	0.000372	0	0.001173	0.000935	0	0.048337	0.960667	0.000197	1129
ENSG00000147873	IFNA5	0	3.9e-05	0	0	0.0043	0	0	0	0	0	0	0	0	0	0	0	0	0	0	0	0	0	0.048366	0.017333	0.000197	1130
ENSG00000158014	SLC30A2	0	6.7e-05	0	0	0	0	0	0	0	0	0	0.00039	0.001598	0	0	0	0.000244	0.000469	0	0.001571	0	0	0.048366	0.566667	0.000197	1131
ENSG00000128881	TTBK2	0	1.7e-05	0	0	0	0	0	0	0	0.000265	0	0	0.001354	0	0	0.001762	0.000939	0	0	0	0	0	0.0484	0.606	0.000197	1132
ENSG00000107874	CUEDC2	0	3.9e-05	0	0	0.003292	0	0	0	0	0	0	0	0.001005	0	0	0	0	0	0	0	0	0	0.0484	0.294	0.000197	1133
ENSG00000140279	DUOX2	0.001059	0.000143	0	0	0	0	0	0	0	0	0	0	0	0	0	0.002221	0.000913	0	0	0	0	0	0.048405	0.415333	0.000197	1134
ENSG00000197860	SGTB	0	2.3e-05	0	0	0	0	0	0	0	0.00035	0	0.000263	0.000735	0	0	0	0.000777	0.000792	0.001396	0	0	0	0.048411	0.650667	0.000197	1135
ENSG00000164399	IL3	0	2.2e-05	0	0	0	0	0	0	0	0	0	0.00021	0	0	0	0	0.001117	0.000143	0.000752	0	0.002091	0	0.048434	0.836	0.000197	1136
ENSG00000127054	CPSF3L	0	7e-05	0	0	0	0	0	0	0	0	0	0.000335	0	0	0.001167	0	0.000281	0.000372	0	0.001173	0.000935	0	0.04844	0.958667	0.000197	1137
ENSG00000083838	ZNF446	0	3.6e-05	0	0	0	0	0	0	0	0	0	0	0.002141	0	0	0	0.000841	0.000143	0	0.001173	0	0	0.048445	0.367333	0.000197	1138
ENSG00000162572	SCNN1D	0	6.4e-05	0	0	0	0	0	0	0	0	0	0.000335	0	0	0.001167	0	0.000281	0.000372	0	0.001173	0.000935	0	0.048559	0.957333	0.000197	1139
ENSG00000107954	NEURL1	0	1.3e-05	0	0	0.003292	0	0	0	0.000431	0.00059	0	0	0	0	0	0	0	0	0	0	0	0	0.048588	0.165333	0.000197	1140
ENSG00000162430	SEPN1	0	9.6e-05	0	0	0	0	0	0	0	0	0	0.000371	0.001598	0	0	0	0.000219	0.000469	0	0.001571	0	0	0.04861	0.586667	0.000197	1141
ENSG00000142733	MAP3K6	0	0	0	0	0	0	0	7.8e-05	0	0	0	0.000455	0.001598	0	0	0	0.000334	0.000287	0	0.001571	0	0	0.04861	0.616667	0.000197	1142
ENSG00000092531	SNAP23	0	2e-05	0	0	0	0	0	0	0	0	0	0	0.001598	0	0	0.001762	0.000939	0	0	0	0	0	0.048685	0.540667	0.000196	1143
ENSG00000117614	SYF2	0	0	0	0	0	0	0	2.6e-05	6.5e-05	0	0	0.00039	0.001598	0	0	0	0.000199	0.000469	0	0.001571	0	0	0.048702	0.702667	0.000196	1144
ENSG00000118777	ABCG2	0.000483	0.000133	0	0	0	0	0	0.0004	0.00051	0	0	0	0	0	0.00279	0	0	0	0	0	0	0	0.048707	0.096667	0.000196	1145
ENSG00000187634	SAMD11	0	5.1e-05	0	0	0	0	0	0	0	0	0	0.000335	0	0	0.001167	0	0.000281	0.000372	0	0.001173	0.000935	0	0.048713	0.952667	0.000196	1146
ENSG00000121410	A1BG	0	0	0	0	0	0	0	0	0	0	0	5.1e-05	0.002141	0	0	0	0.000806	0.000143	0	0.001173	0	0	0.048736	0.553333	0.000196	1147
ENSG00000177047	IFNW1	0	2.3e-05	0	0	0.00429	0	0	0	0	0	0	0	0	0	0	0	0	0	0	0	0	0	0.048759	0.031333	0.000196	1148
ENSG00000178821	TMEM52	0	4.5e-05	0	0	0	0	0	0	0	0	0	0.000335	0	0	0.001167	0	0.000281	0.000372	0	0.001173	0.000935	0	0.048821	0.956	0.000196	1149
ENSG00000142765	SYTL1	0	6.4e-05	0	0	0	0	0	0	0	0	0	0.000455	0.001598	0	0	0	0.000334	0.000287	0	0.001571	0	0	0.048827	0.578667	0.000196	1150
ENSG00000188672	RHCE	0	8.1e-05	0	0	0	0	0	0	0	0	0	0.00039	0.001598	0	0	0	0.000199	0.000469	0	0.001571	0	0	0.04885	0.570667	0.000196	1151
ENSG00000070193	FGF10	0	0	0	0	0	0	0	0.000527	0	0	0.003779	0	0	0	0	0	0	0	0	0	0	0	0.048878	0.729333	0.000196	1152
ENSG00000142669	SH3BGRL3	0	0	0	0	0	0	0	0	0	0	0	0.000423	0.001598	0	0	0	0.000244	0.000469	0	0.001571	0	0	0.048901	0.558667	0.000196	1153
ENSG00000145335	SNCA	0	0	0	0	0	0	0	0.000482	0.000437	0.000592	0	0	0	0	0.00279	0	0	0	0	0	0	0	0.049003	0.018667	0.000195	1154
ENSG00000249471	ZNF324B	0	0	0	0	0	0	0	0	0	0	0	0	0.002141	0	0	0	0.000841	0.000143	0	0.001173	0	0	0.049072	0.360667	0.000195	1155
ENSG00000107859	PITX3	0	0	0	0	0.003292	0	0	0	0	0	0	0	0.001005	0	0	0	0	0	0	0	0	0	0.049083	0.304	0.000195	1156
ENSG00000077150	NFKB2	0	0	0	0	0.003292	0	0	0	0	0	0	0	0.001005	0	0	0	0	0	0	0	0	0	0.049083	0.326667	0.000195	1156
ENSG00000120055	C10orf95	0	0	0	0	0.003292	0	0	0	0	0	0	0	0.001005	0	0	0	0	0	0	0	0	0	0.049083	0.322	0.000195	1156
ENSG00000138175	ARL3	0	0	0	0	0.003292	0	0	0	0	0	0	0	0.001005	0	0	0	0	0	0	0	0	0	0.049083	0.292	0.000195	1156
ENSG00000131591	C1orf159	0	3.1e-05	0	0	0	0	0	0	0	0	0	0.000335	0	0	0.001167	0	0.000281	0.000372	0	0.001173	0.000935	0	0.049106	0.962667	0.000195	1157
ENSG00000198408	MGEA5	0	9.8e-05	0	0	0.002711	0	0	0.000144	0.000159	0.000178	0	0	0.001005	0	0	0	0	0	0	0	0	0	0.049123	0.512667	0.000195	1158
ENSG00000078808	SDF4	0	2.7e-05	0	0	0	0	0	0	0	0	0	0.000335	0	0	0.001167	0	0.000281	0.000372	0	0.001173	0.000935	0	0.049265	0.954	0.000195	1159
ENSG00000142684	ZNF593	0	0	0	0	0	0	0	0	0	0	0	0.000423	0.001598	0	0	0	0.00023	0.000469	0	0.001571	0	0	0.049271	0.553333	0.000195	1160
ENSG00000142675	CNKSR1	0	0	0	0	0	0	0	0	0	0	0	0.000423	0.001598	0	0	0	0.00023	0.000469	0	0.001571	0	0	0.049271	0.553333	0.000195	1160
ENSG00000162571	TTLL10	0	2.7e-05	0	0	0	0	0	0	0	0	0	0.000335	0	0	0.001167	0	0.000281	0.000372	0	0.001173	0.000935	0	0.049282	0.964667	0.000195	1161
ENSG00000182749	PAQR7	0	6.2e-05	0	0	0	0	0	0	0	0	0	0.000371	0.001598	0	0	0	0.000219	0.000469	0	0.001571	0	0	0.049282	0.592	0.000195	1162
[truncated: 16,345 more rows]

## Sheet: pheno K-stat
.GeneId	.GeneName	tcgaBreastGESurv	tcgaBreastMethylSurv	tcgaBreastCGHSurv	tcgaColonGESurv	tcgaColonMethylSurv	tcgaGliomaGESurv	tcgaGliomaMethylSurv	tcgaGliomaCGHSurv	tcgaOvarianGESurv	tcgaOvarianMethylSurv	tcgaOvarianCGHSurv	pScore	pEntity	scores	position
[truncated: 3,365 more rows]

[truncated: 1 more sheets: GO eScores]
