# Supplementary material for: Data integration to prioritize drugs using genomics and curated data
Source: BioData Min. 2016 May 26;9:21. doi: 10.1186/s13040-016-0097-1 (PMC4881054; doi:10.1186/s13040-016-0097-1)
Supplement: Additional file 4 — A spreadsheet file containing the drug prioritization results. (XLS 275 kb) [file 13040_2016_97_MOESM4_ESM.xls]

## Sheet: Legend
Legend text for columns of result sheets
Column name	description
Drugs	The human readable name of the drug or drugs that have been scored (ranked)
Insensitive	The number of samples in the query set which are insensitive to these drugs
Sensitive	The number of samples in the query set which are sensitive to these drugs
Rank	The GOPredict score for the drug(s) in this query data set
genes	The HGNC names for the genes which were used to calculate the rank
GOs	The human readable name of the Gene Ontology biological processes which are connected to these genes
Ensembl	The ensembl ID of the genes which were used to calculate the rank

## Sheet: BRCA all
Drugs	Insensitive	Sensitive	Rank	genes	GOs	Ensembl
Cipemastat	321	181	0.471	ADAM8	MAPK cascade, T cell differentiation in thymus, acute inflammatory response, bone resorption, cell adhesion, cellular catabolic process, eosinophil migration, innate immune response, membrane protein ectodomain proteolysis, neuron apoptotic process, neutrophil extravasation, protein catabolic process, protein kinase B signaling cascade, protein phosphorylation, protein processing, protein secreti…	ENSG00000151651
Pazopanib hydrochloride	291	211	0.4432	FGF1, FGFR3, ITK	ERK1 and ERK2 cascade, apoptotic process, astrocyte differentiation, canonical Wnt receptor signaling pathway, cell development, cell differentiation, developmental growth, endothelial cell proliferation, epithelial cell proliferation, immune response, intracellular protein kinase cascade, lipid metabolic process, mitosis, protein ubiquitination, smoothened signaling pathway, transcription from R…	ENSG00000068078, ENSG00000113263, ENSG00000113578
Dovitinib lactate, Lenvatinib	328	174	0.4249	FGFR1, FGFR3	ERK1 and ERK2 cascade, MAPK cascade, apoptotic process, astrocyte differentiation, canonical Wnt receptor signaling pathway, cardiac muscle cell proliferation, cell cycle, cell development, cell differentiation, developmental growth, endothelial cell proliferation, epithelial cell proliferation, lipid metabolic process, mesenchymal cell proliferation, mitosis, neuron projection development, phosp…	ENSG00000068078, ENSG00000077782
Ponatinib	328	174	0.4249	ABL1, BCR, FGFR1, FGFR3, FLT3, LYN, RET	B cell differentiation, ERK1 and ERK2 cascade, MAPK cascade, apoptotic process, astrocyte differentiation, canonical Wnt receptor signaling pathway, cardiac muscle cell proliferation, cell cycle, cell development, cell differentiation, cell migration, cell proliferation, cellular component organization, developmental growth, endothelial cell proliferation, epithelial cell proliferation, immune re…	ENSG00000068078, ENSG00000077782, ENSG00000097007, ENSG00000122025, ENSG00000165731, ENSG00000186716, ENSG00000254087
Amiloride	372	130	0.4147	PLAU, SLC9A1	blood coagulation, intracellular protein kinase cascade	ENSG00000090020, ENSG00000122861
Erismodegib, Saridegib, Vismodegib	468	34	0.3044	SMO	apoptotic process, branching involved in ureteric bud morphogenesis, cell development, epithelial cell differentiation, epithelial cell proliferation, hair follicle development, mesenchymal cell proliferation, neuroblast proliferation, protein import into nucleus, smoothened signaling pathway, transcription from RNA polymerase II promoter	ENSG00000128602
Regorafenib	451	51	0.2356	ABL1, FGFR1, FRK, RET	MAPK cascade, apoptotic process, cardiac muscle cell proliferation, cell cycle, cell proliferation, cellular process, immune response, mesenchymal cell proliferation, metanephric glomerulus development, muscle cell differentiation, neuron projection development, peptidyl-tyrosine phosphorylation, phosphatidylinositol 3-kinase cascade, protein phosphorylation, specification of organ identity, tran…	ENSG00000077782, ENSG00000097007, ENSG00000111816, ENSG00000165731
Sorafenib	486	16	0.2341	FGFR1, FLT3, RET	B cell differentiation, MAPK cascade, apoptotic process, cardiac muscle cell proliferation, cell cycle, cell proliferation, lipid metabolic process, mesenchymal cell proliferation, metanephric glomerulus development, neuron projection development, phosphatidylinositol 3-kinase cascade, protein phosphorylation, specification of organ identity, transcription from RNA polymerase II promoter	ENSG00000077782, ENSG00000122025, ENSG00000165731
Brivanib, Brivanib alaninate	486	16	0.2341	FGFR1	MAPK cascade, apoptotic process, cardiac muscle cell proliferation, cell cycle, mesenchymal cell proliferation, neuron projection development, phosphatidylinositol 3-kinase cascade, protein phosphorylation, specification of organ identity, transcription from RNA polymerase II promoter	ENSG00000077782
Nintedanib esylate	486	16	0.2341	FGFR1, FLT3	B cell differentiation, MAPK cascade, apoptotic process, cardiac muscle cell proliferation, cell cycle, cell proliferation, lipid metabolic process, mesenchymal cell proliferation, neuron projection development, phosphatidylinositol 3-kinase cascade, protein phosphorylation, specification of organ identity, transcription from RNA polymerase II promoter	ENSG00000077782, ENSG00000122025
Clofarabine	461	41	0.192	RRM2B	apoptotic process	ENSG00000048392
Cladribine	461	41	0.192	PNP, RRM2B	T cell proliferation, alpha-beta T cell differentiation, apoptotic process	ENSG00000048392, ENSG00000198805
Vandetanib	446	56	0.1893	PTK6, VEGFA	endothelial cell chemotaxis, growth, mast cell chemotaxis, peptidyl-tyrosine autophosphorylation	ENSG00000101213, ENSG00000112715
Navitoclax	462	40	0.1826	BCL2A1, BCL2L1, MCL1	anoikis, apoptotic process, autophagy, cell proliferation, establishment of protein localization to plasma membrane, execution phase of apoptosis, intrinsic apoptotic signaling pathway, mitotic cell cycle phase transition, neuron apoptotic process, release of cytochrome c from mitochondria	ENSG00000140379, ENSG00000143384, ENSG00000171552
Bosutinib	420	82	0.1698	ABL1, BCR, CDK2, MAP2K1, MAP3K2	G1/S transition of mitotic cell cycle, MAPK cascade, Ras protein signal transduction, apoptotic process, cell cycle, cell cycle arrest, cell differentiation, cell migration, cell proliferation, cellular component organization, immune response, inflammatory response, innate immune response, muscle cell differentiation, neutrophil degranulation, peptidyl-tyrosine phosphorylation, phagocytosis, prot…	ENSG00000097007, ENSG00000123374, ENSG00000169032, ENSG00000169967, ENSG00000186716
Dinaciclib	421	81	0.1577	CDK2, CDK9	G1/S transition of mitotic cell cycle, cell cycle arrest, cell proliferation, transcription from RNA polymerase II promoter, transcription, DNA-dependent, viral transcription	ENSG00000123374, ENSG00000136807
Sepantronium bromide	241	261	0.1545	BIRC5	cell cycle phase transition, cell proliferation, neuron apoptotic process, transcription, DNA-dependent	ENSG00000089685
Flavopiridol, Hymenialdisine, Indirubin-3'-Monoxime, Olomoucine, SU9516	424	78	0.1541	CDK2	G1/S transition of mitotic cell cycle, cell cycle arrest, cell proliferation, transcription, DNA-dependent	ENSG00000123374
Azacitidine, Decitabine	263	239	0.1436	DNMT1, DNMT3B, DNMT3L	gene expression, histone H3-K4 methylation, histone H3-K9 methylation, transcription from RNA polymerase II promoter, transcription, DNA-dependent	ENSG00000088305, ENSG00000130816, ENSG00000142182
Apilimod mesylate	487	15	0.1431	IL12A, IL12B, IL23A	NK T cell proliferation, T cell differentiation, T cell mediated cytotoxicity, T cell proliferation, T-helper 1 type immune response, T-helper 17 cell lineage commitment, activated T cell proliferation, activation of JAK2 kinase activity, cell adhesion, cell cycle, cellular biosynthetic process, growth of symbiont in host, inflammatory response, interferon-gamma biosynthetic process, interferon-g…	ENSG00000110944, ENSG00000113302, ENSG00000168811
Antihemophilic Factor	481	21	0.1345	F2, PROC	apoptotic process, blood coagulation, fibrinolysis, platelet activation, release of sequestered calcium ion into cytosol	ENSG00000115718, ENSG00000180210
Sodium Tetradecyl Sulfate	481	21	0.1345	PROC	apoptotic process, blood coagulation	ENSG00000115718
Sotrastaurin	417	85	0.1295	PRKCD, PRKCE, PRKCH, PRKCQ	B cell receptor signaling pathway, I-kappaB kinase/NF-kappaB cascade, MAPK cascade, T cell apoptotic process, T cell proliferation, T-helper 17 type immune response, actin filament polymerization, apoptotic process, cell development, cellular biosynthetic process, cellular carbohydrate metabolic process, cellular glucuronidation, ceramide biosynthetic process, cytokinesis, epithelial cell migrati…	ENSG00000027075, ENSG00000065675, ENSG00000163932, ENSG00000171132
Ertiprotafib, Tiludronate	459	43	0.1257	PTPN1	insulin receptor signaling pathway	ENSG00000196396
Cariporide mesylate, Zoniporide mesylate	476	26	0.1131	SLC9A1	intracellular protein kinase cascade	ENSG00000090020
Ellagic Acid	482	20	0.1047	PRKCB, SYK	B cell differentiation, B cell receptor signaling pathway, I-kappaB kinase/NF-kappaB cascade, MAPK cascade, alpha-beta T cell differentiation, angiogenesis, bone resorption, calcium-mediated signaling, cell adhesion mediated by integrin, cellular biosynthetic process, cytokine secretion, immune response, insulin receptor signaling pathway, macromolecule biosynthetic process, mast cell degranulati…	ENSG00000165025, ENSG00000166501
Hydroxychloroquine	496	6	0.0915	TLR7	cellular biosynthetic process, chemokine production, inflammatory response, innate immune response, interferon-gamma biosynthetic process, interleukin-6 production, macromolecule biosynthetic process, response to external stimulus	ENSG00000196664
Rigosertib, Rigosertib sodium, Volasertib	466	36	0.0901	PLK1	apoptotic process, metaphase/anaphase transition of mitotic cell cycle, protein phosphorylation, protein ubiquitination, transcription from RNA polymerase II promoter	ENSG00000166851
Anakinra	490	12	0.0865	IL1RN	MAPK cascade, amine transport, apoptotic process, heterotypic cell-cell adhesion, protein phosphorylation	ENSG00000136689
Terameprocol	429	73	0.0758	SP1	transcription from RNA polymerase II promoter, viral transcription	ENSG00000185591
Abatacept	409	93	0.0754	CD80	T-helper 1 cell differentiation, alpha-beta T cell proliferation	ENSG00000121594
Fostamatinib, Fostamatinib disodium	489	13	0.0712	SYK	B cell differentiation, MAPK cascade, alpha-beta T cell differentiation, bone resorption, calcium-mediated signaling, cell adhesion mediated by integrin, cellular biosynthetic process, cytokine secretion, macromolecule biosynthetic process, mast cell degranulation, peptidyl-tyrosine phosphorylation	ENSG00000165025
Fiboflapon, Fiboflapon sodium	484	18	0.0701	ALOX5AP	acute inflammatory response, response to external stimulus	ENSG00000132965
Tacrolimus	443	59	0.0695	CHP2, FKBP1A	I-kappaB kinase/NF-kappaB cascade, calcineurin-NFAT signaling cascade, cell proliferation, protein import into nucleus, protein ubiquitination, transcription from RNA polymerase II promoter	ENSG00000088832, ENSG00000166869
Arsenic trioxide	430	72	0.0667	AKT1, CCND1, MAPK1, MAPK3, TXNRD1	ERK1 and ERK2 cascade, G1/S transition of mitotic cell cycle, JNK cascade, T cell activation, Wnt receptor signaling pathway, autophagy, blood vessel endothelial cell migration, cell cycle, cell death, cell growth, epithelial cell differentiation, establishment of protein localization to plasma membrane, fat cell differentiation, glucose import, glycogen biosynthetic process, histone acetylation,…	ENSG00000100030, ENSG00000102882, ENSG00000110092, ENSG00000142208, ENSG00000198431
Cobimetinib, Purvalanol	481	21	0.0544	MAPK1, MAPK3	ERK1 and ERK2 cascade, histone acetylation, innate immune response, peptidyl-threonine phosphorylation, transcription from RNA polymerase II promoter	ENSG00000100030, ENSG00000102882
Avasimibe, Eldacimibe, Ezetimibe, Hesperetin	461	41	0.0536	SOAT1	glycoprotein biosynthetic process	ENSG00000057252
Ribavirin	452	50	0.0516	ENPP1	cell growth, fat cell differentiation, glucose import, glycogen biosynthetic process, insulin receptor signaling pathway, ossification, protein autophosphorylation	ENSG00000197594
Thalidomide	460	42	0.0515	NFKB1, TNF	ERK1 and ERK2 cascade, JNK cascade, L-glutamate transport, amine transport, apoptotic process, carbohydrate metabolic process, cell proliferation, cellular catabolic process, cytokine secretion, fat cell differentiation, fever generation, glucose import, growth of symbiont in host, hair follicle development, heterotypic cell-cell adhesion, hyaluronan biosynthetic process, interferon-gamma product…	ENSG00000109320, ENSG00000232810
Cenicriviroc	462	40	0.0495	CCR2, CCR5	T-helper 1 type immune response, angiogenesis, behavior, cAMP biosynthetic process, cellular biosynthetic process, inflammatory response, interferon-gamma production, interleukin-2 production, macromolecule biosynthetic process, sequestering of calcium ion, type 2 immune response	ENSG00000121807, ENSG00000160791
Sulindac	492	10	0.0484	MAPK3, PPARD	ERK1 and ERK2 cascade, cell proliferation, epithelial cell proliferation, fat cell differentiation, histone acetylation, innate immune response, phosphatidylinositol 3-kinase cascade, transcription from RNA polymerase II promoter, transcription, DNA-dependent	ENSG00000102882, ENSG00000112033
Dasatinib	483	19	0.0476	ABL1, STAT5B, YES1	T cell activation, apoptotic process, immune response, muscle cell differentiation, natural killer cell differentiation, natural killer cell mediated cytotoxicity, peptidyl-tyrosine phosphorylation, protein phosphorylation	ENSG00000097007, ENSG00000173757, ENSG00000176105
Dilmapimod, Doramapimod, Losmapimod	485	17	0.047	MAPK13, MAPK14	MAPK cascade, cell cycle phase transition, erythrocyte differentiation, inflammatory response, innate immune response, interleukin-6 production, muscle cell differentiation, protein import into nucleus, protein phosphorylation, reactive oxygen species metabolic process, response to external stimulus, transcription from RNA polymerase II promoter	ENSG00000112062, ENSG00000156711
Aminosalicylic Acid	488	14	0.0416	CHUK, MPO	I-kappaB kinase/NF-kappaB cascade, apoptotic process, growth of symbiont in host, innate immune response, type I interferon production	ENSG00000005381, ENSG00000213341
Amrinone	467	35	0.0411	PDE3A, TNF	ERK1 and ERK2 cascade, JNK cascade, L-glutamate transport, amine transport, apoptotic process, cell proliferation, cellular catabolic process, cytokine secretion, fat cell differentiation, fever generation, glucose import, growth of symbiont in host, hair follicle development, heterotypic cell-cell adhesion, interferon-gamma production, interleukin-6 production, lipid storage, membrane protein ec…	ENSG00000172572, ENSG00000232810
Lenalidomide	467	35	0.0394	TNF, TNFSF11	ERK1 and ERK2 cascade, I-kappaB kinase/NF-kappaB cascade, JNK cascade, L-glutamate transport, T cell activation, amine transport, apoptotic process, bone resorption, cell proliferation, cellular catabolic process, cytokine secretion, fat cell differentiation, fever generation, glucose import, growth of symbiont in host, hair follicle development, heterotypic cell-cell adhesion, interferon-gamma p…	ENSG00000120659, ENSG00000232810
Intravenous Immunoglobulin	495	7	0.0377	FCGR2A, FCGR3A	immune response	ENSG00000143226, ENSG00000203747
Cefdinir	477	25	0.0374	MPO, SLC22A5	apoptotic process, growth of symbiont in host, intestinal epithelial structure maintenance	ENSG00000005381, ENSG00000197375
Ciclosporin, Voclosporin	488	14	0.0366	CHP2	calcineurin-NFAT signaling cascade, cell proliferation, protein import into nucleus, transcription from RNA polymerase II promoter	ENSG00000166869
Pimecrolimus	488	14	0.0366	CHP2, FKBP1A, MTOR	I-kappaB kinase/NF-kappaB cascade, T cell activation, actin filament polymerization, calcineurin-NFAT signaling cascade, cell proliferation, endothelial cell proliferation, macroautophagy, myotube differentiation, peptidyl-tyrosine phosphorylation, protein import into nucleus, protein kinase B signaling cascade, protein ubiquitination, stress fiber assembly, transcription from RNA polymerase II p…	ENSG00000088832, ENSG00000166869, ENSG00000198793
Certolizumab pegol, Infliximab, Lenalidomide hydrate, Pomalidomide	468	34	0.0364	TNF	ERK1 and ERK2 cascade, JNK cascade, L-glutamate transport, amine transport, apoptotic process, cell proliferation, cellular catabolic process, cytokine secretion, fat cell differentiation, fever generation, glucose import, growth of symbiont in host, hair follicle development, heterotypic cell-cell adhesion, interferon-gamma production, interleukin-6 production, lipid storage, membrane protein ec…	ENSG00000232810
Bleomycin	489	13	0.0357	LIG3	DNA recombination	ENSG00000005156
Enzastaurin hydrochloride	492	10	0.0335	PRKCB	B cell receptor signaling pathway, I-kappaB kinase/NF-kappaB cascade, angiogenesis, immune response, insulin receptor signaling pathway, vascular endothelial growth factor receptor signaling pathway	ENSG00000166501
Carfilzomib	422	80	0.0308	PSMB1, PSMB9	G1/S transition of mitotic cell cycle, cell cycle arrest, protein ubiquitination	ENSG00000008018, ENSG00000240065
Palbociclib	492	10	0.0294	CDK4, CDK6	apoptotic process, cellular senescence, fibroblast proliferation, translation	ENSG00000105810, ENSG00000135446
Calcipotriol, Melatonin, Nabumetone, Tolmetin sodium	492	10	0.0273	MPO	apoptotic process, growth of symbiont in host	ENSG00000005381
Octreotide	492	10	0.0273	MPO, SSTR4	MAPK cascade, apoptotic process, cell proliferation, growth of symbiont in host	ENSG00000005381, ENSG00000132671
Propylthiouracil	492	10	0.0273	DBH, MPO	apoptotic process, growth of symbiont in host, vasoconstriction	ENSG00000005381, ENSG00000123454
Bivalirudin	492	10	0.0273	F2, MPO	apoptotic process, fibrinolysis, growth of symbiont in host, platelet activation, release of sequestered calcium ion into cytosol	ENSG00000005381, ENSG00000180210
Clozapine, Olanzapine, Quetiapine fumarate	465	37	0.0266	ADRA1B, ADRA1D, ADRA2A, ADRA2B, CHRM1, CHRM2, DRD1, DRD2, HTR1A, HTR2C, HTR6	ERK1 and ERK2 cascade, G-protein coupled receptor signaling pathway, MAPK cascade, adrenergic receptor signaling pathway, amine transport, cAMP biosynthetic process, cAMP metabolic process, calcium ion-dependent exocytosis, cell development, cell migration, cell proliferation, cellular catabolic process, cellular component organization, cellular process, circadian sleep/wake cycle, sleep, dopamin…	ENSG00000147246, ENSG00000149295, ENSG00000150594, ENSG00000158748, ENSG00000168539, ENSG00000170214, ENSG00000171873, ENSG00000178394, ENSG00000181072, ENSG00000184845, ENSG00000222040
Doxepin	466	36	0.0254	ADRA1B, ADRA1D, ADRA2A, ADRA2B, CHRM1, CHRM2, DRD2, HTR1A, HTR2C	ERK1 and ERK2 cascade, G-protein coupled receptor signaling pathway, MAPK cascade, adrenergic receptor signaling pathway, amine transport, cAMP biosynthetic process, cAMP metabolic process, calcium ion-dependent exocytosis, cell development, cell migration, cell proliferation, cellular catabolic process, cellular component organization, cellular process, circadian sleep/wake cycle, sleep, dopamin…	ENSG00000147246, ENSG00000149295, ENSG00000150594, ENSG00000168539, ENSG00000170214, ENSG00000171873, ENSG00000178394, ENSG00000181072, ENSG00000222040
Levomepromazine	467	35	0.0253	ADRA1B, ADRA1D, ADRA2A, ADRA2B, CHRM1, CHRM2, DRD1, DRD2, HTR2C	ERK1 and ERK2 cascade, G-protein coupled receptor signaling pathway, MAPK cascade, adrenergic receptor signaling pathway, amine transport, cAMP biosynthetic process, cAMP metabolic process, calcium ion-dependent exocytosis, cell development, cell migration, cell proliferation, cellular catabolic process, cellular component organization, cellular process, circadian sleep/wake cycle, sleep, dopamin…	ENSG00000147246, ENSG00000149295, ENSG00000150594, ENSG00000168539, ENSG00000170214, ENSG00000171873, ENSG00000181072, ENSG00000184845, ENSG00000222040
Bicalutamide, Cyproterone, Cyproterone acetate, Drospirenone, Enzalutamide, Flutamide, Nilutamide, Oxendolone, Spironolactone	496	6	0.0253	AR	MAPK cascade, apoptotic process, cell proliferation, epithelial cell proliferation, insulin-like growth factor receptor signaling pathway, intracellular estrogen receptor signaling pathway, phosphorylation, transcription from RNA polymerase II promoter	ENSG00000169083
Framycetin, Plerixafor	489	13	0.0249	CXCR4	MAPK cascade, cell development, protein phosphorylation	ENSG00000121966
Dantrolene sodium hydrate, Procaine	492	10	0.0244	RYR2	cardiac muscle contraction, transport	ENSG00000198626
Lapatinib	313	189	0.0242	ERBB2, TAP1	MAPK cascade, T cell mediated cytotoxicity, cell adhesion, cell growth, epithelial cell proliferation, protein phosphorylation, transcription from RNA polymerase I promoter, translation	ENSG00000141736, ENSG00000168394
Pentosan Polysulfate	493	9	0.0233	FGF1, FGF4	ERK1 and ERK2 cascade, apoptotic process, cell differentiation, cell division, cell proliferation, intracellular protein kinase cascade, protein phosphorylation, transcription from RNA polymerase II promoter	ENSG00000075388, ENSG00000113578
Metamfetamine	474	28	0.0231	ADRA2A, ADRA2B, MAOB, SLC18A2, SLC22A5	MAPK cascade, adrenergic receptor signaling pathway, amine transport, calcium ion-dependent exocytosis, cellular amine metabolic process, dopamine metabolic process, epidermal growth factor receptor signaling pathway, intestinal epithelial structure maintenance, lipid catabolic process, neuron differentiation, neurotransmitter transport, peptidyl-tyrosine phosphorylation, serotonin secretion	ENSG00000069535, ENSG00000150594, ENSG00000165646, ENSG00000197375, ENSG00000222040
Afatinib, Canertinib dihydrochloride, Dacomitinib, Varlitinib	451	51	0.0225	ERBB2, ERBB4	ERK1 and ERK2 cascade, MAPK cascade, apoptotic process, cardiac muscle cell proliferation, cell adhesion, cell growth, cell proliferation, epithelial cell proliferation, lipid metabolic process, protein phosphorylation, transcription from RNA polymerase I promoter, transcription, DNA-dependent, translation, tyrosine phosphorylation of Stat5 protein	ENSG00000141736, ENSG00000178568
Desipramine	459	43	0.0211	CHRM1, CHRM2, SLC22A5	cAMP metabolic process, intestinal epithelial structure maintenance, ion transport	ENSG00000168539, ENSG00000181072, ENSG00000197375
Nicotine	479	23	0.0203	MAOB, SLC22A5	cellular amine metabolic process, dopamine metabolic process, intestinal epithelial structure maintenance, serotonin secretion	ENSG00000069535, ENSG00000197375
Nortriptyline	468	34	0.0203	ADRA1D, CHRM1, CHRM2, HTR1A	cAMP metabolic process, cell proliferation, cellular process, heart contraction, ion transport	ENSG00000168539, ENSG00000171873, ENSG00000178394, ENSG00000181072
Amitriptyline	468	34	0.0202	ADRA1D, ADRA2A, CHRM1, CHRM2, NTRK2	MAPK cascade, adrenergic receptor signaling pathway, anoikis, axonogenesis, cAMP biosynthetic process, cAMP metabolic process, calcium ion-dependent exocytosis, cell proliferation, cellular process, gene expression, heart contraction, ion transport, lipid catabolic process, neuron apoptotic process, phosphatidylinositol 3-kinase cascade, synaptic transmission, glutamatergic	ENSG00000148053, ENSG00000150594, ENSG00000168539, ENSG00000171873, ENSG00000181072
Nicardipine	469	33	0.0202	ADRA1B, ADRA1D, CACNA1D, CACNB2, CHRM1, CHRM2	MAPK cascade, cAMP metabolic process, calcium ion transport, cell proliferation, cellular catabolic process, cellular process, glycogen catabolic process, heart contraction, ion transport	ENSG00000157388, ENSG00000165995, ENSG00000168539, ENSG00000170214, ENSG00000171873, ENSG00000181072
Promazine hydrochloride, Propiomazine	469	33	0.0202	ADRA1B, ADRA1D, CHRM1, CHRM2, DRD1, DRD2, HTR2C	ERK1 and ERK2 cascade, G-protein coupled receptor signaling pathway, MAPK cascade, amine transport, cAMP biosynthetic process, cAMP metabolic process, cell development, cell migration, cell proliferation, cellular catabolic process, cellular component organization, cellular process, circadian sleep/wake cycle, sleep, dopamine uptake involved in synaptic transmission, glycogen catabolic process, h…	ENSG00000147246, ENSG00000149295, ENSG00000168539, ENSG00000170214, ENSG00000171873, ENSG00000181072, ENSG00000184845
Imipramine	469	33	0.0202	ADRA1D, CHRM1, CHRM2	cAMP metabolic process, cell proliferation, cellular process, heart contraction, ion transport	ENSG00000168539, ENSG00000171873, ENSG00000181072
Adrenaline	482	20	0.0195	ADRA1B, ADRA1D, ADRA2A, ADRA2B, ADRB1, SLC22A5	MAPK cascade, adrenergic receptor signaling pathway, amine transport, cAMP biosynthetic process, calcium ion-dependent exocytosis, cell growth involved in cardiac muscle cell development, cell proliferation, cellular catabolic process, cellular process, epidermal growth factor receptor signaling pathway, glycogen catabolic process, heart contraction, intestinal epithelial structure maintenance, l…	ENSG00000043591, ENSG00000150594, ENSG00000170214, ENSG00000171873, ENSG00000197375, ENSG00000222040
Asenapine maleate	485	17	0.0189	ADRA1B, ADRA1D, ADRA2A, ADRA2B, ADRB1, DRD1, DRD2, HTR1A, HTR1F, HTR2C, HTR6	ERK1 and ERK2 cascade, G-protein coupled receptor signaling pathway, MAPK cascade, adrenergic receptor signaling pathway, amine transport, cAMP biosynthetic process, cAMP metabolic process, calcium ion-dependent exocytosis, cell development, cell growth involved in cardiac muscle cell development, cell migration, cell proliferation, cellular catabolic process, cellular component organization, cel…	ENSG00000043591, ENSG00000147246, ENSG00000149295, ENSG00000150594, ENSG00000158748, ENSG00000170214, ENSG00000171873, ENSG00000178394, ENSG00000179097, ENSG00000184845, ENSG00000222040
Troglitazone	492	10	0.0184	SERPINE1	angiogenesis, apoptotic process, behavior, blood coagulation, cell adhesion mediated by integrin, cellular component organization, receptor-mediated endocytosis, response to external stimulus, smooth muscle cell migration, transcription from RNA polymerase II promoter	ENSG00000106366
Mianserin	486	16	0.0177	ADRA1B, ADRA1D, ADRA2A, ADRA2B, HTR1A, HTR1F, HTR2C	MAPK cascade, adrenergic receptor signaling pathway, amine transport, cAMP metabolic process, calcium ion-dependent exocytosis, cell proliferation, cellular catabolic process, cellular process, epidermal growth factor receptor signaling pathway, glycogen catabolic process, heart contraction, lipid catabolic process, locomotion, neuron differentiation, peptidyl-tyrosine phosphorylation	ENSG00000147246, ENSG00000150594, ENSG00000170214, ENSG00000171873, ENSG00000178394, ENSG00000179097, ENSG00000222040
Cilengitide	496	6	0.0175	ITGAV, ITGB3	apoptotic process, cell adhesion, cell migration, cellular component organization, endothelial cell migration, endothelial cell proliferation, lipid storage, lipid transport, macrophage derived foam cell differentiation, osteoblast proliferation, peptidyl-tyrosine phosphorylation, phagocytosis, vascular endothelial growth factor receptor signaling pathway	ENSG00000138448, ENSG00000259207
Ziprasidone	470	32	0.0173	ADRA1B, ADRA2A, ADRA2B, CHRM1, CHRM2, DRD1, DRD2, HTR1A, HTR2C, HTR6	ERK1 and ERK2 cascade, G-protein coupled receptor signaling pathway, MAPK cascade, adrenergic receptor signaling pathway, amine transport, cAMP biosynthetic process, cAMP metabolic process, calcium ion-dependent exocytosis, cell development, cell migration, cell proliferation, cellular catabolic process, cellular component organization, cellular process, circadian sleep/wake cycle, sleep, dopamin…	ENSG00000147246, ENSG00000149295, ENSG00000150594, ENSG00000158748, ENSG00000168539, ENSG00000170214, ENSG00000178394, ENSG00000181072, ENSG00000184845, ENSG00000222040
Aripiprazole	471	31	0.0172	ADRA1B, ADRA2A, ADRA2B, CHRM1, CHRM2, DRD1, DRD2, HTR1A, HTR2C, HTR6	ERK1 and ERK2 cascade, G-protein coupled receptor signaling pathway, MAPK cascade, adrenergic receptor signaling pathway, amine transport, cAMP biosynthetic process, cAMP metabolic process, calcium ion-dependent exocytosis, cell development, cell migration, cell proliferation, cellular catabolic process, cellular component organization, cellular process, circadian sleep/wake cycle, sleep, dopamin…	ENSG00000147246, ENSG00000149295, ENSG00000150594, ENSG00000158748, ENSG00000168539, ENSG00000170214, ENSG00000178394, ENSG00000181072, ENSG00000184845, ENSG00000222040
Gallamine triethiodide	468	34	0.0168	ACHE, CHRM2	cAMP metabolic process, protein secretion, synaptic transmission, cholinergic	ENSG00000087085, ENSG00000181072
Chlorpromazine	471	31	0.0161	ADRA1B, ADRA2A, ADRA2B, CHRM1, CHRM2, DRD1, DRD2, HTR1A, HTR2C	ERK1 and ERK2 cascade, G-protein coupled receptor signaling pathway, MAPK cascade, adrenergic receptor signaling pathway, amine transport, cAMP biosynthetic process, cAMP metabolic process, calcium ion-dependent exocytosis, cell development, cell migration, cell proliferation, cellular catabolic process, cellular component organization, cellular process, circadian sleep/wake cycle, sleep, dopamin…	ENSG00000147246, ENSG00000149295, ENSG00000150594, ENSG00000168539, ENSG00000170214, ENSG00000178394, ENSG00000181072, ENSG00000184845, ENSG00000222040
Chlorpromazine tannate	472	30	0.016	ADRA2A, ADRA2B, CHRM1, CHRM2, DRD2, HTR2C	ERK1 and ERK2 cascade, G-protein coupled receptor signaling pathway, MAPK cascade, adrenergic receptor signaling pathway, amine transport, cAMP biosynthetic process, cAMP metabolic process, calcium ion-dependent exocytosis, cell development, cell migration, cell proliferation, cellular component organization, circadian sleep/wake cycle, sleep, dopamine uptake involved in synaptic transmission, ep…	ENSG00000147246, ENSG00000149295, ENSG00000150594, ENSG00000168539, ENSG00000181072, ENSG00000222040
Ladostigil tartrate	488	14	0.016	ACHE, MAOB	cellular amine metabolic process, dopamine metabolic process, protein secretion, serotonin secretion, synaptic transmission, cholinergic	ENSG00000069535, ENSG00000087085
Flavoxate	473	29	0.0156	CHRM1, CHRM2, PDE3A	apoptotic process, cAMP metabolic process, ion transport	ENSG00000168539, ENSG00000172572, ENSG00000181072
Leflunomide	494	8	0.015	DHODH, PTK2B	B cell chemotaxis, JAK-STAT cascade, apoptotic process, protein ubiquitination involved in ubiquitin-dependent protein catabolic process	ENSG00000102967, ENSG00000120899
Triflusal	493	9	0.015	NFKB1, NOS2	carbohydrate metabolic process, gene expression, hyaluronan biosynthetic process, killing of cells of other organism, leukocyte mediated cytotoxicity, protein catabolic process, vasodilation	ENSG00000007171, ENSG00000109320
Cilastatin sodium	455	47	0.015	DPEP1	apoptotic process, cell migration	ENSG00000015413
Acamprosate calcium	497	5	0.0144	GRIN2A, GRIN2C, GRM1, GRM5	G-protein coupled receptor signaling pathway, MAPK cascade, apoptotic process, cell development, neurogenesis, protein catabolic process, protein phosphorylation	ENSG00000152822, ENSG00000161509, ENSG00000168959, ENSG00000183454
Setiptiline	495	7	0.0144	ADRA1B, ADRA1D, ADRA2A, ADRA2B, HTR2C	MAPK cascade, adrenergic receptor signaling pathway, amine transport, calcium ion-dependent exocytosis, cell proliferation, cellular catabolic process, cellular process, epidermal growth factor receptor signaling pathway, glycogen catabolic process, heart contraction, lipid catabolic process, locomotion, neuron differentiation, peptidyl-tyrosine phosphorylation	ENSG00000147246, ENSG00000150594, ENSG00000170214, ENSG00000171873, ENSG00000222040
Phenoxybenzamine	495	7	0.0144	ADRA1B, ADRA1D, ADRA2A, ADRA2B, CALM3	MAPK cascade, adrenergic receptor signaling pathway, amine transport, calcium ion-dependent exocytosis, cell proliferation, cellular catabolic process, cellular process, epidermal growth factor receptor signaling pathway, glycogen catabolic process, heart contraction, lipid catabolic process, neuron differentiation, peptidyl-tyrosine phosphorylation, transport	ENSG00000150594, ENSG00000160014, ENSG00000170214, ENSG00000171873, ENSG00000222040
Phentolamine, Tolazoline	495	7	0.0144	ADRA1B, ADRA1D, ADRA2A, ADRA2B	MAPK cascade, adrenergic receptor signaling pathway, amine transport, calcium ion-dependent exocytosis, cell proliferation, cellular catabolic process, cellular process, epidermal growth factor receptor signaling pathway, glycogen catabolic process, heart contraction, lipid catabolic process, neuron differentiation, peptidyl-tyrosine phosphorylation	ENSG00000150594, ENSG00000170214, ENSG00000171873, ENSG00000222040
Mesalazine, Salazosulfapyridine	498	4	0.0143	CHUK	I-kappaB kinase/NF-kappaB cascade, innate immune response, type I interferon production	ENSG00000213341
Celecoxib	492	10	0.0143	PDPK1	T cell activation, cardiac muscle cell apoptotic process, establishment of protein localization to plasma membrane, immune effector process, immune response, protein phosphorylation, transforming growth factor beta receptor signaling pathway	ENSG00000140992
Bortezomib	463	39	0.0141	PSMB1, PSMD1, PSMD2	G1/S transition of mitotic cell cycle, cell cycle arrest, protein ubiquitination	ENSG00000008018, ENSG00000173692, ENSG00000175166
Mubritinib, Neratinib	451	51	0.0138	ERBB2	MAPK cascade, cell adhesion, cell growth, epithelial cell proliferation, protein phosphorylation, transcription from RNA polymerase I promoter, translation	ENSG00000141736
Ephedra	489	13	0.0129	ADRA2A, ADRA2B, ADRB1, MAOB, SLC18A2	MAPK cascade, adrenergic receptor signaling pathway, amine transport, cAMP biosynthetic process, calcium ion-dependent exocytosis, cell growth involved in cardiac muscle cell development, cellular amine metabolic process, dopamine metabolic process, epidermal growth factor receptor signaling pathway, heart contraction, lipid catabolic process, multicellular organism growth, multicellular organism…	ENSG00000043591, ENSG00000069535, ENSG00000150594, ENSG00000165646, ENSG00000222040
MMDA	489	13	0.0129	MAOB, SLC18A2	cellular amine metabolic process, dopamine metabolic process, neurotransmitter transport, serotonin secretion	ENSG00000069535, ENSG00000165646
4-Methoxyamphetamine	489	13	0.0129	ADRA2A, MAOB, SLC18A2	adrenergic receptor signaling pathway, calcium ion-dependent exocytosis, cellular amine metabolic process, dopamine metabolic process, lipid catabolic process, neurotransmitter transport, serotonin secretion	ENSG00000069535, ENSG00000150594, ENSG00000165646
Amphetamine sulfate	482	20	0.0129	CARTPT, SLC18A2, SLC22A5	amine transport, bone resorption, intestinal epithelial structure maintenance, neurotransmitter transport, osteoclast differentiation, protein phosphorylation, transmission of nerve impulse	ENSG00000164326, ENSG00000165646, ENSG00000197375
Ibalizumab	501	1	0.0126	CD4	T cell activation, calcium-mediated signaling, cellular biosynthetic process, immune response, interleukin-2 biosynthetic process, macromolecule biosynthetic process, peptidyl-tyrosine phosphorylation	ENSG00000010610
Ronacaleret hydrochloride	499	3	0.0125	CASR	cell proliferation, cellular process, gene expression	ENSG00000036828
Azilsartan, Azilsartan kamedoxomil, Azilsartan medoxomil, Candesartan, Eprosartan, Forasartan, Irbesartan, Losartan potassium, Olmesartan, Olmesartan medoxomil, Pratosartan, Saprisartan, Saralasin acetate, Tasosartan, Telmisartan, Valsartan	471	31	0.0124	AGTR1	cholesterol esterification	ENSG00000144891
Vitamin E	489	13	0.0116	GSTO1, GSTP1, HMOX1, NQO1	I-kappaB kinase/NF-kappaB cascade, angiogenesis, cellular biosynthetic process, immune effector process, leukocyte migration, leukocyte proliferation, macromolecule biosynthetic process, mast cell degranulation, neuron apoptotic process, smooth muscle cell proliferation, striated muscle contraction, superoxide anion generation, tumor necrosis factor-mediated signaling pathway, vasodilation	ENSG00000084207, ENSG00000100292, ENSG00000148834, ENSG00000181019
Aclidinium bromide, Alvameline maleate, Atropine, Benzatropine, Benzetimide, Benzquinamide, Benztropine mesilate, Biperiden, Brompheniramine, Butropium bromide, Cimetropium bromide, Cocaine, Cryptenamine, Cyclopentolate, Darifenacin, Darotropium bromide, Dexetimide, Dicyclomine hydrochloride, Diphenidol, Diphenylpiperidinomethyldioxolan iodide, Diponium bromide, Disopyramide, Esoxybutynin chlorid…	474	28	0.0109	CHRM1, CHRM2	cAMP metabolic process, ion transport	ENSG00000168539, ENSG00000181072
Triflupromazine	474	28	0.0109	CHRM1, CHRM2, DRD1, DRD2	ERK1 and ERK2 cascade, G-protein coupled receptor signaling pathway, amine transport, cAMP biosynthetic process, cAMP metabolic process, cell development, cell migration, cell proliferation, cellular component organization, circadian sleep/wake cycle, sleep, dopamine uptake involved in synaptic transmission, insulin secretion, ion transport, multicellular organism growth, neuroblast proliferation…	ENSG00000149295, ENSG00000168539, ENSG00000181072, ENSG00000184845
Promethazine	474	28	0.0109	CALM3, CHRM1, CHRM2, DRD2	ERK1 and ERK2 cascade, G-protein coupled receptor signaling pathway, amine transport, cAMP biosynthetic process, cAMP metabolic process, cell development, cell migration, cell proliferation, cellular component organization, circadian sleep/wake cycle, sleep, dopamine uptake involved in synaptic transmission, insulin secretion, ion transport, multicellular organism growth, neuroblast proliferation…	ENSG00000149295, ENSG00000160014, ENSG00000168539, ENSG00000181072
Dimetindene, Doxacurium chloride, Metocurine, Pancuronium, Pipecuronium, Rocuronium bromide	474	28	0.0109	CHRM2	cAMP metabolic process	ENSG00000181072
Cyproheptadine hydrochloride	474	28	0.0109	CHRM1, CHRM2, HTR2C	cAMP metabolic process, ion transport, locomotion	ENSG00000147246, ENSG00000168539, ENSG00000181072
Chlorprothixene	474	28	0.0109	CHRM1, CHRM2, DRD1, DRD2, HTR2C	ERK1 and ERK2 cascade, G-protein coupled receptor signaling pathway, amine transport, cAMP biosynthetic process, cAMP metabolic process, cell development, cell migration, cell proliferation, cellular component organization, circadian sleep/wake cycle, sleep, dopamine uptake involved in synaptic transmission, insulin secretion, ion transport, locomotion, multicellular organism growth, neuroblast p…	ENSG00000147246, ENSG00000149295, ENSG00000168539, ENSG00000181072, ENSG00000184845
Valproic acid	486	16	0.0108	CACNA1H, HDAC5, HDAC6, HDAC7, HDAC8, SLC22A5	acrosome reaction, apoptotic process, cell migration involved in sprouting angiogenesis, cellular protein metabolic process, epithelial cell migration, interleukin-2 production, intestinal epithelial structure maintenance, microtubule depolymerization, myotube differentiation, osteoblast differentiation, proteolysis, receptor biosynthetic process, signal transduction, transcription from RNA polym…	ENSG00000061273, ENSG00000094631, ENSG00000108840, ENSG00000147099, ENSG00000196557, ENSG00000197375
Quinine	486	16	0.0105	KCNN4, SLC22A5	T cell receptor signaling pathway, intestinal epithelial structure maintenance, protein secretion	ENSG00000104783, ENSG00000197375
Sertindole	496	6	0.0105	ADRA1B, ADRA1D, DRD2, HTR2C, HTR6	ERK1 and ERK2 cascade, G-protein coupled receptor signaling pathway, MAPK cascade, amine transport, cAMP biosynthetic process, cell development, cell migration, cell proliferation, cellular catabolic process, cellular component organization, cellular process, circadian sleep/wake cycle, sleep, dopamine uptake involved in synaptic transmission, glycogen catabolic process, heart contraction, insuli…	ENSG00000147246, ENSG00000149295, ENSG00000158748, ENSG00000170214, ENSG00000171873
Nandrolone decanoate	494	8	0.0102	AR, MAOB	MAPK cascade, apoptotic process, cell proliferation, cellular amine metabolic process, dopamine metabolic process, epithelial cell proliferation, insulin-like growth factor receptor signaling pathway, intracellular estrogen receptor signaling pathway, phosphorylation, serotonin secretion, transcription from RNA polymerase II promoter	ENSG00000069535, ENSG00000169083
Amantadine	494	8	0.0102	DRD2, GRIN2A, MAOB	ERK1 and ERK2 cascade, G-protein coupled receptor signaling pathway, amine transport, apoptotic process, cAMP biosynthetic process, cell development, cell migration, cell proliferation, cellular amine metabolic process, cellular component organization, circadian sleep/wake cycle, sleep, dopamine metabolic process, dopamine uptake involved in synaptic transmission, insulin secretion, multicellular…	ENSG00000069535, ENSG00000149295, ENSG00000183454
Rasagiline	494	8	0.0102	BCL2, MAOB	B cell proliferation, anoikis, apoptotic signaling pathway, autophagy, calcium ion transport into cytosol, cell growth, cell migration, cellular amine metabolic process, dopamine metabolic process, immune response, intracellular pH reduction, intrinsic apoptotic signaling pathway, melanocyte differentiation, mitotic cell cycle, multicellular organism growth, neuron apoptotic process, ossification…	ENSG00000069535, ENSG00000171791
Amezinium metilsulfate, Caroxazone, Etryptamine acetate, Furazolidone, Iproclozide, Iproniazid, Isocarboxazid, Isoniazid, Isoniazid glucuronate sodium, Lazabemide, Linezolid, Milacemide hydrochloride, Mofegiline hydrochloride, Nialamide, Pargyline, Phenelzine, Phentermine, Safinamide, Safrazine hydrochloride, Selegiline, Tranylcypromine sulfate, Zimelidine	494	8	0.0102	MAOB	cellular amine metabolic process, dopamine metabolic process, serotonin secretion	ENSG00000069535
Zonisamide	494	8	0.0102	CACNA1H, MAOB	acrosome reaction, cellular amine metabolic process, dopamine metabolic process, serotonin secretion	ENSG00000069535, ENSG00000196557
Noradrenaline	487	15	0.0101	ADRA1B, ADRA1D, ADRA2A, ADRA2B, ADRB1, SLC22A5	MAPK cascade, adrenergic receptor signaling pathway, amine transport, cAMP biosynthetic process, calcium ion-dependent exocytosis, cell growth involved in cardiac muscle cell development, cell proliferation, cellular catabolic process, cellular process, epidermal growth factor receptor signaling pathway, glycogen catabolic process, heart contraction, intestinal epithelial structure maintenance, l…	ENSG00000043591, ENSG00000150594, ENSG00000170214, ENSG00000171873, ENSG00000197375, ENSG00000222040
Lomefloxacin, Norfloxacin, Ofloxacin, Sparfloxacin	487	15	0.0101	SLC22A5, TOP2A	apoptotic process, intestinal epithelial structure maintenance, transcription from RNA polymerase II promoter	ENSG00000131747, ENSG00000197375
Acetylcholine, Ampicillin, Azidocillin, Benzylpenicillin potassium, Cefadroxil, Cefalexin, Cefalotin, Cefepime, Cefixime, Cefradine, Ceftazidime, Cephaloglycin, Choline, Cimetidine, Creatine, Cyclacillin, Dactinomycin, Diphenhydramine, Furosemide, Grepafloxacin, Guanidine, Histamine Phosphate, L-Arginine, Lidocaine, Niacin, Probenecid, Procainamide, Quinidine, Sodium p-aminophippurate, Thiamine	487	15	0.0101	SLC22A5	intestinal epithelial structure maintenance	ENSG00000197375
Clonidine	487	15	0.0101	ADRA2A, ADRA2B, SLC22A5	MAPK cascade, adrenergic receptor signaling pathway, amine transport, calcium ion-dependent exocytosis, epidermal growth factor receptor signaling pathway, intestinal epithelial structure maintenance, lipid catabolic process, neuron differentiation, peptidyl-tyrosine phosphorylation	ENSG00000150594, ENSG00000197375, ENSG00000222040
Verapamil	487	15	0.0101	CACNA1D, CACNB2, SLC22A5	calcium ion transport, intestinal epithelial structure maintenance	ENSG00000157388, ENSG00000165995, ENSG00000197375
Dopamine	487	15	0.0101	DRD1, DRD2, SLC22A5	ERK1 and ERK2 cascade, G-protein coupled receptor signaling pathway, amine transport, cAMP biosynthetic process, cell development, cell migration, cell proliferation, cellular component organization, circadian sleep/wake cycle, sleep, dopamine uptake involved in synaptic transmission, insulin secretion, intestinal epithelial structure maintenance, multicellular organism growth, neuroblast prolife…	ENSG00000149295, ENSG00000184845, ENSG00000197375
Aldosterone	487	15	0.0101	CYP17A1, SLC22A5	cellular biosynthetic process, hormone biosynthetic process, intestinal epithelial structure maintenance	ENSG00000148795, ENSG00000197375
Guvacine, Tiagabine	482	20	0.0098	SLC6A1	gamma-aminobutyric acid secretion	ENSG00000157103
Navarixin, Reparixin	491	11	0.0094	CXCR1, CXCR2	cAMP biosynthetic process, cell proliferation, cellular process	ENSG00000163464, ENSG00000180871
Risperidone	495	7	0.0094	ADRA1B, ADRA1D, ADRA2A, ADRA2B, DRD1, DRD2, HTR1A, HTR2C	ERK1 and ERK2 cascade, G-protein coupled receptor signaling pathway, MAPK cascade, adrenergic receptor signaling pathway, amine transport, cAMP biosynthetic process, calcium ion-dependent exocytosis, cell development, cell migration, cell proliferation, cellular catabolic process, cellular component organization, cellular process, circadian sleep/wake cycle, sleep, dopamine uptake involved in syn…	ENSG00000147246, ENSG00000149295, ENSG00000150594, ENSG00000170214, ENSG00000171873, ENSG00000178394, ENSG00000184845, ENSG00000222040
Ergotamine tartrate	497	5	0.0093	ADRA1B, ADRA1D, ADRA2A, ADRA2B, DRD2	ERK1 and ERK2 cascade, G-protein coupled receptor signaling pathway, MAPK cascade, adrenergic receptor signaling pathway, amine transport, cAMP biosynthetic process, calcium ion-dependent exocytosis, cell development, cell migration, cell proliferation, cellular catabolic process, cellular component organization, cellular process, circadian sleep/wake cycle, sleep, dopamine uptake involved in syn…	ENSG00000149295, ENSG00000150594, ENSG00000170214, ENSG00000171873, ENSG00000222040
Pelanserin hydrochloride	497	5	0.0093	ADRA1B, ADRA1D, HTR2C	MAPK cascade, cell proliferation, cellular catabolic process, cellular process, glycogen catabolic process, heart contraction, locomotion	ENSG00000147246, ENSG00000170214, ENSG00000171873
Dapiprazole hydrochloride	497	5	0.0093	ADRA1B, ADRA1D, ADRA2A, ADRA2B	MAPK cascade, adrenergic receptor signaling pathway, amine transport, calcium ion-dependent exocytosis, cell proliferation, cellular catabolic process, cellular process, epidermal growth factor receptor signaling pathway, glycogen catabolic process, heart contraction, lipid catabolic process, neuron differentiation, peptidyl-tyrosine phosphorylation	ENSG00000150594, ENSG00000170214, ENSG00000171873, ENSG00000222040
Alfuzosin, Bunazosin, Doxazosin, Ifenprodil, Ifenprodil tartrate, Indoramin, Ketanserin, Moxisylyte, Naftopidil, Nicergoline, Prazosin, Silodosin, Tamsulosin, Terazosin, Trimazosin, Urapidil	497	5	0.0093	ADRA1B, ADRA1D	MAPK cascade, cell proliferation, cellular catabolic process, cellular process, glycogen catabolic process, heart contraction	ENSG00000170214, ENSG00000171873
Pimozide	497	5	0.0093	ADRA1B, ADRA1D, CALM3, DRD2	ERK1 and ERK2 cascade, G-protein coupled receptor signaling pathway, MAPK cascade, amine transport, cAMP biosynthetic process, cell development, cell migration, cell proliferation, cellular catabolic process, cellular component organization, cellular process, circadian sleep/wake cycle, sleep, dopamine uptake involved in synaptic transmission, glycogen catabolic process, heart contraction, insuli…	ENSG00000149295, ENSG00000160014, ENSG00000170214, ENSG00000171873
Carvedilol	497	5	0.0093	ADRA1B, ADRA1D, ADRB1, VCAM1	MAPK cascade, T cell proliferation, cAMP biosynthetic process, cell growth involved in cardiac muscle cell development, cell proliferation, cellular catabolic process, cellular process, glycogen catabolic process, heart contraction, multicellular organism growth, multicellular organismal metabolic process, muscle organ development, saliva secretion, smooth muscle contraction	ENSG00000043591, ENSG00000162692, ENSG00000170214, ENSG00000171873
Lipoic Acid	500	2	0.0093	POR	apoptotic process, cellular biosynthetic process, cholesterol biosynthetic process, chondrocyte differentiation, hormone biosynthetic process, smoothened signaling pathway	ENSG00000127948
Amosulalol, Arotinolol, Bunitrolol hydrochloride, Labetalol hydrochloride, Levobunolol, Medroxalol, Nipradilol	497	5	0.0093	ADRA1B, ADRA1D, ADRB1	MAPK cascade, cAMP biosynthetic process, cell growth involved in cardiac muscle cell development, cell proliferation, cellular catabolic process, cellular process, glycogen catabolic process, heart contraction, multicellular organism growth, multicellular organismal metabolic process, muscle organ development, saliva secretion, smooth muscle contraction	ENSG00000043591, ENSG00000170214, ENSG00000171873
Pimasertib, Selumetinib, Trametinib	501	1	0.0092	MAP2K1	MAPK cascade, Ras protein signal transduction, cell cycle, cell differentiation, cell migration, cell proliferation, innate immune response, protein phosphorylation, transcription elongation from RNA polymerase II promoter	ENSG00000169032
Fasudil, Fasudil hydrochloride hydrate	497	5	0.0092	ROCK1, ROCK2	angiogenesis, neuron apoptotic process	ENSG00000067900, ENSG00000134318
Ancriviroc, Aplaviroc hydrochloride, Maraviroc, Vicriviroc maleate	469	33	0.0089	CCR5	cAMP biosynthetic process, sequestering of calcium ion	ENSG00000160791
Abiraterone acetate, Galeterone, Ketoconazole, Liarozole fumarate, Liarozole hydrochloride, Mitotane, Orteronel, Progesterone	500	2	0.0088	CYP17A1	cellular biosynthetic process, hormone biosynthetic process	ENSG00000148795
Dexamethasone	500	2	0.0088	CYP17A1, NOS2	cellular biosynthetic process, gene expression, hormone biosynthetic process, killing of cells of other organism, leukocyte mediated cytotoxicity, protein catabolic process, vasodilation	ENSG00000007171, ENSG00000148795
Metoclopramide	500	2	0.0088	CHRM1, CYP17A1, DRD2	ERK1 and ERK2 cascade, G-protein coupled receptor signaling pathway, amine transport, cAMP biosynthetic process, cell development, cell migration, cell proliferation, cellular biosynthetic process, cellular component organization, circadian sleep/wake cycle, sleep, dopamine uptake involved in synaptic transmission, hormone biosynthetic process, insulin secretion, ion transport, multicellular orga…	ENSG00000148795, ENSG00000149295, ENSG00000168539
Clomipramine	492	10	0.0082	GSTP1, HTR2C	leukocyte proliferation, locomotion, superoxide anion generation, tumor necrosis factor-mediated signaling pathway	ENSG00000084207, ENSG00000147246
Ezatiostat hydrochloride	492	10	0.0082	GSTP1	leukocyte proliferation, superoxide anion generation, tumor necrosis factor-mediated signaling pathway	ENSG00000084207
Suramin hexasodium	496	6	0.0075	CFTR, P2RX2, P2RX7, RYR2	MAPK cascade, T cell mediated cytotoxicity, amine transport, apoptotic process, bone mineralization, bone resorption, calcium ion transport into cytosol, calcium-mediated signaling, cardiac muscle contraction, interleukin-1 beta secretion, interleukin-6 production, protein phosphorylation, sequestering of calcium ion, transport, vasodilation	ENSG00000001626, ENSG00000089041, ENSG00000187848, ENSG00000198626
Quinacrine	501	1	0.0074	PLA2G6	arachidonic acid secretion, exocytosis, immune response, protein kinase C signaling cascade, protein phosphorylation, release of cytochrome c from mitochondria, synaptic transmission, glutamatergic, vasodilation	ENSG00000184381
Latrepirdine	495	7	0.007	ACHE, GRIN2A, GRIN2C, HTR6	amine transport, apoptotic process, protein catabolic process, protein secretion, synaptic transmission, synaptic transmission, cholinergic	ENSG00000087085, ENSG00000158748, ENSG00000161509, ENSG00000183454
Velneperit	497	5	0.0063	NPY5R	acute inflammatory response, amine transport, cellular process, response to external stimulus, smooth muscle cell proliferation, synaptic transmission, GABAergic	ENSG00000164129
Fenobam, Rufinamide	500	2	0.0061	GRM5	G-protein coupled receptor signaling pathway, cell development, neurogenesis, protein phosphorylation	ENSG00000168959
Ambenonium chloride, Besipirdine hydrochloride, Caracemide, Decamethonium, Demecarium bromide, Dimetacrine, Distigmine bromide, Donepezil, Ecothiopate iodide, Edrophonium chloride, Galantamine, Icopezil maleate, Ipidacrine hydrochloride hydrate, Isoflurophate, Itopride, Mefloquine, Neostigmine, Physostigmine, Physostigmine sulfate, Pyridostigmine bromide, Rivastigmine, Tacrine, Tubocurarine chlor…	496	6	0.0058	ACHE	protein secretion, synaptic transmission, cholinergic	ENSG00000087085
Minaprine	496	6	0.0058	ACHE, CHRM1, DRD1, DRD2, HTR2C	ERK1 and ERK2 cascade, G-protein coupled receptor signaling pathway, amine transport, cAMP biosynthetic process, cell development, cell migration, cell proliferation, cellular component organization, circadian sleep/wake cycle, sleep, dopamine uptake involved in synaptic transmission, insulin secretion, ion transport, locomotion, multicellular organism growth, neuroblast proliferation, potassium …	ENSG00000087085, ENSG00000147246, ENSG00000149295, ENSG00000168539, ENSG00000184845
Acotiamide hydrochloride hydrate	496	6	0.0058	ACHE, CHRM1	ion transport, protein secretion, synaptic transmission, cholinergic	ENSG00000087085, ENSG00000168539
Deltibant, Icatibant acetate	501	1	0.0053	BDKRB2	apoptotic process, peptidyl-serine phosphorylation	ENSG00000168398
Pamapimod, Talmapimod	501	1	0.0052	MAPK14	MAPK cascade, cell cycle phase transition, erythrocyte differentiation, innate immune response, muscle cell differentiation, protein import into nucleus, protein phosphorylation, reactive oxygen species metabolic process, transcription from RNA polymerase II promoter	ENSG00000112062
Paliperidone	499	3	0.0052	ADRA1B, ADRA2A, ADRA2B, DRD1, DRD2, HTR1A, HTR2C	ERK1 and ERK2 cascade, G-protein coupled receptor signaling pathway, MAPK cascade, adrenergic receptor signaling pathway, amine transport, cAMP biosynthetic process, calcium ion-dependent exocytosis, cell development, cell migration, cell proliferation, cellular catabolic process, cellular component organization, cellular process, circadian sleep/wake cycle, sleep, dopamine uptake involved in syn…	ENSG00000147246, ENSG00000149295, ENSG00000150594, ENSG00000170214, ENSG00000178394, ENSG00000184845, ENSG00000222040
Imiloxan hydrochloride	501	1	0.0051	ADRA2B	MAPK cascade, amine transport, epidermal growth factor receptor signaling pathway, neuron differentiation, peptidyl-tyrosine phosphorylation	ENSG00000222040
Piribedil	500	2	0.0051	ADRA2A, ADRA2B, DRD2	ERK1 and ERK2 cascade, G-protein coupled receptor signaling pathway, MAPK cascade, adrenergic receptor signaling pathway, amine transport, cAMP biosynthetic process, calcium ion-dependent exocytosis, cell development, cell migration, cell proliferation, cellular component organization, circadian sleep/wake cycle, sleep, dopamine uptake involved in synaptic transmission, epidermal growth factor re…	ENSG00000149295, ENSG00000150594, ENSG00000222040
Rotigotine	501	1	0.0051	ADRA2B, DRD1, DRD2, HTR1A	ERK1 and ERK2 cascade, G-protein coupled receptor signaling pathway, MAPK cascade, amine transport, cAMP biosynthetic process, cell development, cell migration, cell proliferation, cellular component organization, cellular process, circadian sleep/wake cycle, sleep, dopamine uptake involved in synaptic transmission, epidermal growth factor receptor signaling pathway, insulin secretion, multicellu…	ENSG00000149295, ENSG00000178394, ENSG00000184845, ENSG00000222040
Yohimbine	500	2	0.0051	ADRA2A, ADRA2B, DRD2, HTR1A, HTR2C	ERK1 and ERK2 cascade, G-protein coupled receptor signaling pathway, MAPK cascade, adrenergic receptor signaling pathway, amine transport, cAMP biosynthetic process, calcium ion-dependent exocytosis, cell development, cell migration, cell proliferation, cellular component organization, cellular process, circadian sleep/wake cycle, sleep, dopamine uptake involved in synaptic transmission, epiderma…	ENSG00000147246, ENSG00000149295, ENSG00000150594, ENSG00000178394, ENSG00000222040
Mirtazapine	500	2	0.0051	ADRA2A, ADRA2B, HTR2C	MAPK cascade, adrenergic receptor signaling pathway, amine transport, calcium ion-dependent exocytosis, epidermal growth factor receptor signaling pathway, lipid catabolic process, locomotion, neuron differentiation, peptidyl-tyrosine phosphorylation	ENSG00000147246, ENSG00000150594, ENSG00000222040
Cabergoline	500	2	0.0051	ADRA2A, ADRA2B, DRD1, DRD2, HTR1A, HTR2C	ERK1 and ERK2 cascade, G-protein coupled receptor signaling pathway, MAPK cascade, adrenergic receptor signaling pathway, amine transport, cAMP biosynthetic process, calcium ion-dependent exocytosis, cell development, cell migration, cell proliferation, cellular component organization, cellular process, circadian sleep/wake cycle, sleep, dopamine uptake involved in synaptic transmission, epiderma…	ENSG00000147246, ENSG00000149295, ENSG00000150594, ENSG00000178394, ENSG00000184845, ENSG00000222040
Fenoldopam mesylate	500	2	0.0051	ADRA2A, ADRA2B, DRD1	MAPK cascade, adrenergic receptor signaling pathway, amine transport, cAMP biosynthetic process, calcium ion-dependent exocytosis, cell migration, epidermal growth factor receptor signaling pathway, lipid catabolic process, neuron differentiation, peptidyl-tyrosine phosphorylation, potassium ion transport, response to external stimulus, synaptic transmission, synaptic transmission, glutamatergic	ENSG00000150594, ENSG00000184845, ENSG00000222040
Aptazapine maleate, Atipamezole, Delequamine hydrochloride, Fluparoxan hydrochloride	500	2	0.0051	ADRA2A, ADRA2B	MAPK cascade, adrenergic receptor signaling pathway, amine transport, calcium ion-dependent exocytosis, epidermal growth factor receptor signaling pathway, lipid catabolic process, neuron differentiation, peptidyl-tyrosine phosphorylation	ENSG00000150594, ENSG00000222040
Aminophylline, Anhydrous caffeine, Choline theophylline, Proxyphylline	501	1	0.0047	ADORA1, PDE3A	apoptotic process, cardiac muscle contraction, glutamate secretion, hormone secretion, lipid catabolic process	ENSG00000163485, ENSG00000172572
Theophylline	501	1	0.0047	ADA, ADORA1, PDE3A	B cell proliferation, T cell differentiation in thymus, T cell receptor signaling pathway, adenosine receptor signaling pathway, alpha-beta T cell differentiation, apoptotic process, calcium-mediated signaling, cardiac muscle contraction, germinal center formation, glutamate secretion, heart contraction, hormone secretion, inflammatory response, leukocyte migration, lipid catabolic process, penil…	ENSG00000163485, ENSG00000172572, ENSG00000196839
Anagrelide, Cilostazol, Enoximone, Ibudilast, Imazodan hydrochloride, Inamrinone lactate, Indolidan, Isomazole hydrochloride, Levosimendan, Lixazinone sulfate, Milrinone, Moxaverine, Olprinone, Papaverine, Papaverine sulfate, Pimobendan, Propentofylline, Tibenelast sodium, Toborinone, Tofisopam, Trapidil, Vesnarinone	501	1	0.0047	PDE3A	apoptotic process	ENSG00000172572
Beradilol monoethyl maleate	501	1	0.0047	ADRB1, PDE3A	apoptotic process, cAMP biosynthetic process, cell growth involved in cardiac muscle cell development, heart contraction, multicellular organism growth, multicellular organismal metabolic process, muscle organ development, saliva secretion, smooth muscle contraction	ENSG00000043591, ENSG00000172572
Bumetanide, Crofelemer, Glibenclamide, Ibuprofen	499	3	0.0045	CFTR	vasodilation	ENSG00000001626
Metergoline	492	10	0.0044	HTR1A, HTR1F, HTR2C, HTR6	amine transport, cAMP metabolic process, cell proliferation, cellular process, locomotion, synaptic transmission	ENSG00000147246, ENSG00000158748, ENSG00000178394, ENSG00000179097
Amlexanox	501	1	0.0044	FGF1	intracellular protein kinase cascade	ENSG00000113578
Pizotifen malate, Pizotyline	493	9	0.0033	HTR1A, HTR1F, HTR2C	cAMP metabolic process, cell proliferation, cellular process, locomotion	ENSG00000147246, ENSG00000178394, ENSG00000179097
3,4-Methylenedioxymethamphetamine, Tedatioxetine	497	5	0.0028	HTR2C, SLC18A2	locomotion, neurotransmitter transport	ENSG00000147246, ENSG00000165646
Tetrabenazine	497	5	0.0028	DRD2, SLC18A2	ERK1 and ERK2 cascade, G-protein coupled receptor signaling pathway, amine transport, cAMP biosynthetic process, cell development, cell migration, cell proliferation, cellular component organization, circadian sleep/wake cycle, sleep, dopamine uptake involved in synaptic transmission, insulin secretion, multicellular organism growth, neuroblast proliferation, neurotransmitter transport, protein k…	ENSG00000149295, ENSG00000165646
Ephedrine	497	5	0.0028	ADRA1B, ADRA1D, ADRA2A, ADRA2B, ADRB1, SLC18A2	MAPK cascade, adrenergic receptor signaling pathway, amine transport, cAMP biosynthetic process, calcium ion-dependent exocytosis, cell growth involved in cardiac muscle cell development, cell proliferation, cellular catabolic process, cellular process, epidermal growth factor receptor signaling pathway, glycogen catabolic process, heart contraction, lipid catabolic process, multicellular organis…	ENSG00000043591, ENSG00000150594, ENSG00000165646, ENSG00000170214, ENSG00000171873, ENSG00000222040
Alseroxylon, Deserpidine, Isometheptene, Reserpine	497	5	0.0028	SLC18A2	neurotransmitter transport	ENSG00000165646
L-Tryptophan	448	54	0.0019	WARS	cell proliferation, cellular process	ENSG00000140105
Nedocromil, Pranlukast hydrate	500	2	0.0018	CYSLTR2	ERK1 and ERK2 cascade, angiogenesis, cell death	ENSG00000152207
Pranlukast	500	2	0.0018	CYSLTR2, IL5	B cell proliferation, ERK1 and ERK2 cascade, angiogenesis, cell death, peptidyl-tyrosine phosphorylation, podosome assembly, transcription, DNA-dependent	ENSG00000113525, ENSG00000152207
Diazoxide, L-Methionine, Pegvisomant, Picrotoxin	500	2	0.0014	GLUL	epithelial cell proliferation, insulin secretion, synaptic transmission, glutamatergic	ENSG00000135821
Ethyl biscoumacetate	500	2	0.0014	GLUL, NQO1	epithelial cell proliferation, insulin secretion, neuron apoptotic process, synaptic transmission, glutamatergic	ENSG00000135821, ENSG00000181019
Adenosine monophosphate	495	7	0.0014	FBP1, PRKAA1, PRKAB1	Ras protein signal transduction, cell cycle, cell growth, cellular carbohydrate metabolic process, cellular catabolic process, gene expression, glycolysis, lipid catabolic process	ENSG00000111725, ENSG00000132356, ENSG00000165140
Iloperidone	500	2	0.0012	DRD1, DRD2, HTR1A, HTR6	ERK1 and ERK2 cascade, G-protein coupled receptor signaling pathway, amine transport, cAMP biosynthetic process, cell development, cell migration, cell proliferation, cellular component organization, cellular process, circadian sleep/wake cycle, sleep, dopamine uptake involved in synaptic transmission, insulin secretion, multicellular organism growth, neuroblast proliferation, potassium ion trans…	ENSG00000149295, ENSG00000158748, ENSG00000178394, ENSG00000184845
Cerlapirdine	501	1	0.0012	HTR6	amine transport, synaptic transmission	ENSG00000158748
Ibipinabant, Rimonabant	495	7	0.0011	CNR1	amine transport, apoptotic process, fever generation, neuron projection development, response to external stimulus	ENSG00000118432
Bepridil	500	2	0.001	CACNA1D, CACNA1H, KCNA5, KCNQ1	acrosome reaction, calcium ion transport, gene expression, insulin secretion, potassium ion transmembrane transport, potassium ion transport	ENSG00000053918, ENSG00000130037, ENSG00000157388, ENSG00000196557
Clofilium phosphate, Dalfampridine, Pilsicainide, Pilsicainide hydrochloride hydrate	500	2	0.001	KCNA5	potassium ion transport	ENSG00000130037
Delanzomib, Marizomib	500	2	0.0008	PSMB1	G1/S transition of mitotic cell cycle, cell cycle arrest, protein ubiquitination	ENSG00000008018
Calcium valproate, Divalproex sodium, Sodium valproate	501	1	0.0006	CACNA1H, HDAC5, HDAC6, HDAC7, HDAC8	acrosome reaction, apoptotic process, cell migration involved in sprouting angiogenesis, cellular protein metabolic process, epithelial cell migration, interleukin-2 production, microtubule depolymerization, myotube differentiation, osteoblast differentiation, proteolysis, receptor biosynthetic process, signal transduction, transcription from RNA polymerase II promoter, transcription, DNA-depende…	ENSG00000061273, ENSG00000094631, ENSG00000108840, ENSG00000147099, ENSG00000196557
Abexinostat, Belinostat, Panobinostat, Romidepsin	501	1	0.0006	HDAC5, HDAC6, HDAC7, HDAC8	apoptotic process, cell migration involved in sprouting angiogenesis, cellular protein metabolic process, epithelial cell migration, interleukin-2 production, microtubule depolymerization, myotube differentiation, osteoblast differentiation, proteolysis, receptor biosynthetic process, signal transduction, transcription from RNA polymerase II promoter, transcription, DNA-dependent	ENSG00000061273, ENSG00000094631, ENSG00000108840, ENSG00000147099
Miconazole	501	1	0.0004	KCNN4, NOS2	T cell receptor signaling pathway, gene expression, killing of cells of other organism, leukocyte mediated cytotoxicity, protein catabolic process, protein secretion, vasodilation	ENSG00000007171, ENSG00000104783
Halothane	501	1	0.0004	GRIN2A, KCNN4	T cell receptor signaling pathway, apoptotic process, protein catabolic process, protein secretion	ENSG00000104783, ENSG00000183454
Clotrimazole	501	1	0.0004	KCNN4	T cell receptor signaling pathway, protein secretion	ENSG00000104783
Foretinib, Golvatinib, Tivantinib	501	1	0.0004	MET	MAPK cascade, protein phosphorylation, transcription from RNA polymerase II promoter	ENSG00000105976
Cabozantinib	501	1	0.0004	MET, RET	MAPK cascade, metanephric glomerulus development, protein phosphorylation, transcription from RNA polymerase II promoter	ENSG00000105976, ENSG00000165731
Pipotiazine	501	1	0.0001	DRD1, DRD2, HTR1A	ERK1 and ERK2 cascade, G-protein coupled receptor signaling pathway, amine transport, cAMP biosynthetic process, cell development, cell migration, cell proliferation, cellular component organization, cellular process, circadian sleep/wake cycle, sleep, dopamine uptake involved in synaptic transmission, insulin secretion, multicellular organism growth, neuroblast proliferation, potassium ion trans…	ENSG00000149295, ENSG00000178394, ENSG00000184845
Lurasidone hydrochloride	501	1	0.0001	DRD2, HTR1A, HTR2C	ERK1 and ERK2 cascade, G-protein coupled receptor signaling pathway, amine transport, cAMP biosynthetic process, cell development, cell migration, cell proliferation, cellular component organization, cellular process, circadian sleep/wake cycle, sleep, dopamine uptake involved in synaptic transmission, insulin secretion, locomotion, multicellular organism growth, neuroblast proliferation, protein…	ENSG00000147246, ENSG00000149295, ENSG00000178394
Alverine, Lecozotan hydrochloride	501	1	0.0001	HTR1A	cell proliferation, cellular process	ENSG00000178394
Acepromazine, Thioproperazine	501	1	0.0001	ADRA1B, DRD1, DRD2, HTR1A	ERK1 and ERK2 cascade, G-protein coupled receptor signaling pathway, MAPK cascade, amine transport, cAMP biosynthetic process, cell development, cell migration, cell proliferation, cellular catabolic process, cellular component organization, cellular process, circadian sleep/wake cycle, sleep, dopamine uptake involved in synaptic transmission, glycogen catabolic process, heart contraction, insuli…	ENSG00000149295, ENSG00000170214, ENSG00000178394, ENSG00000184845
Trimipramine	501	1	0.0001	ADRA1B, HTR1A	MAPK cascade, cell proliferation, cellular catabolic process, cellular process, glycogen catabolic process, heart contraction	ENSG00000170214, ENSG00000178394
Alprenolol, Penbutolol sulfate, Pindolol	501	1	0.0001	ADRB1, HTR1A	cAMP biosynthetic process, cell growth involved in cardiac muscle cell development, cell proliferation, cellular process, heart contraction, multicellular organism growth, multicellular organismal metabolic process, muscle organ development, saliva secretion, smooth muscle contraction	ENSG00000043591, ENSG00000178394
Nefazodone	500	2	0.0001	ADRA2A, HTR1A, HTR2C	adrenergic receptor signaling pathway, calcium ion-dependent exocytosis, cell proliferation, cellular process, lipid catabolic process, locomotion	ENSG00000147246, ENSG00000150594, ENSG00000178394
Molindone, Spiperone	501	1	0.0001	DRD2, HTR1A	ERK1 and ERK2 cascade, G-protein coupled receptor signaling pathway, amine transport, cAMP biosynthetic process, cell development, cell migration, cell proliferation, cellular component organization, cellular process, circadian sleep/wake cycle, sleep, dopamine uptake involved in synaptic transmission, insulin secretion, multicellular organism growth, neuroblast proliferation, protein kinase B si…	ENSG00000149295, ENSG00000178394
Zuclopenthixol	501	1	0	ADRA2A, DRD1, DRD2	ERK1 and ERK2 cascade, G-protein coupled receptor signaling pathway, adrenergic receptor signaling pathway, amine transport, cAMP biosynthetic process, calcium ion-dependent exocytosis, cell development, cell migration, cell proliferation, cellular component organization, circadian sleep/wake cycle, sleep, dopamine uptake involved in synaptic transmission, insulin secretion, lipid catabolic proce…	ENSG00000149295, ENSG00000150594, ENSG00000184845
Amoxapine	501	1	0	ADRA2A, CHRM1, DRD1, DRD2	ERK1 and ERK2 cascade, G-protein coupled receptor signaling pathway, adrenergic receptor signaling pathway, amine transport, cAMP biosynthetic process, calcium ion-dependent exocytosis, cell development, cell migration, cell proliferation, cellular component organization, circadian sleep/wake cycle, sleep, dopamine uptake involved in synaptic transmission, insulin secretion, ion transport, lipid …	ENSG00000149295, ENSG00000150594, ENSG00000168539, ENSG00000184845
Trazodone	501	1	0	ADRA2A, HTR1A, HTR2C	adrenergic receptor signaling pathway, calcium ion-dependent exocytosis, cell proliferation, cellular process, lipid catabolic process, locomotion	ENSG00000147246, ENSG00000150594, ENSG00000178394
Propericiazine	501	1	0	ADRA1B, ADRA2A, DRD1, DRD2	ERK1 and ERK2 cascade, G-protein coupled receptor signaling pathway, MAPK cascade, adrenergic receptor signaling pathway, amine transport, cAMP biosynthetic process, calcium ion-dependent exocytosis, cell development, cell migration, cell proliferation, cellular catabolic process, cellular component organization, circadian sleep/wake cycle, sleep, dopamine uptake involved in synaptic transmission…	ENSG00000149295, ENSG00000150594, ENSG00000170214, ENSG00000184845
Dihydroergotoxine mesilate	501	1	0	ADRA2A	adrenergic receptor signaling pathway, calcium ion-dependent exocytosis, lipid catabolic process	ENSG00000150594
Dihydroergotoxine	501	1	0	ADRA2A, DRD1, GLUL	adrenergic receptor signaling pathway, cAMP biosynthetic process, calcium ion-dependent exocytosis, cell migration, epithelial cell proliferation, insulin secretion, lipid catabolic process, potassium ion transport, response to external stimulus, synaptic transmission, synaptic transmission, glutamatergic	ENSG00000135821, ENSG00000150594, ENSG00000184845

## Sheet: BRCA HER2+
Drugs	Insensitive	Sensitive	Rank	genes	GOs	Ensembl
Amiloride	41	30	0.6806	PLAU, SLC9A1	blood coagulation, intracellular protein kinase cascade	ENSG00000090020, ENSG00000122861
Cipemastat	43	28	0.5391	ADAM8	MAPK cascade, T cell differentiation in thymus, acute inflammatory response, bone resorption, cell adhesion, cellular catabolic process, eosinophil migration, innate immune response, membrane protein ectodomain proteolysis, neuron apoptotic process, neutrophil extravasation, protein catabolic process, protein kinase B signaling cascade, protein phosphorylation, protein processing, protein secreti…	ENSG00000151651
Pazopanib hydrochloride	47	24	0.4965	FGFR3, ITK	ERK1 and ERK2 cascade, apoptotic process, astrocyte differentiation, canonical Wnt receptor signaling pathway, cell development, cell differentiation, developmental growth, endothelial cell proliferation, epithelial cell proliferation, immune response, lipid metabolic process, mitosis, protein ubiquitination, smoothened signaling pathway, transcription from RNA polymerase II promoter, tyrosine ph…	ENSG00000068078, ENSG00000113263
Vandetanib	53	18	0.4218	PTK6, VEGFA	endothelial cell chemotaxis, growth, mast cell chemotaxis, peptidyl-tyrosine autophosphorylation	ENSG00000101213, ENSG00000112715
Cariporide mesylate, Zoniporide mesylate	64	7	0.2203	SLC9A1	intracellular protein kinase cascade	ENSG00000090020
Sepantronium bromide	24	47	0.2109	BIRC5	cell cycle phase transition, cell proliferation, neuron apoptotic process, transcription, DNA-dependent	ENSG00000089685
Azacitidine, Decitabine	35	36	0.1675	DNMT1, DNMT3B	gene expression, histone H3-K4 methylation, histone H3-K9 methylation, transcription from RNA polymerase II promoter	ENSG00000088305, ENSG00000130816
Anakinra	68	3	0.1505	IL1RN	MAPK cascade, amine transport, apoptotic process, heterotypic cell-cell adhesion, protein phosphorylation	ENSG00000136689
Afatinib, Canertinib dihydrochloride, Dacomitinib, Varlitinib	25	46	0.1408	ERBB2, ERBB4	ERK1 and ERK2 cascade, MAPK cascade, apoptotic process, cardiac muscle cell proliferation, cell adhesion, cell growth, cell proliferation, epithelial cell proliferation, lipid metabolic process, protein phosphorylation, transcription from RNA polymerase I promoter, transcription, DNA-dependent, translation, tyrosine phosphorylation of Stat5 protein	ENSG00000141736, ENSG00000178568
Ellagic Acid	67	4	0.1392	PRKCB, SYK	B cell differentiation, B cell receptor signaling pathway, I-kappaB kinase/NF-kappaB cascade, MAPK cascade, alpha-beta T cell differentiation, angiogenesis, bone resorption, calcium-mediated signaling, cell adhesion mediated by integrin, cellular biosynthetic process, cytokine secretion, immune response, insulin receptor signaling pathway, macromolecule biosynthetic process, mast cell degranulati…	ENSG00000165025, ENSG00000166501
Apilimod mesylate	69	2	0.1361	IL12A, IL12B, IL23A	NK T cell proliferation, T cell differentiation, T cell mediated cytotoxicity, T cell proliferation, T-helper 1 type immune response, T-helper 17 cell lineage commitment, activated T cell proliferation, activation of JAK2 kinase activity, cell adhesion, cell cycle, cellular biosynthetic process, growth of symbiont in host, inflammatory response, interferon-gamma biosynthetic process, interferon-g…	ENSG00000110944, ENSG00000113302, ENSG00000168811
Ponatinib	56	15	0.1304	ABL1, BCR, FGFR3, FLT3, RET	B cell differentiation, ERK1 and ERK2 cascade, MAPK cascade, apoptotic process, astrocyte differentiation, canonical Wnt receptor signaling pathway, cell development, cell differentiation, cell migration, cell proliferation, cellular component organization, developmental growth, endothelial cell proliferation, epithelial cell proliferation, immune response, inflammatory response, lipid metabolic …	ENSG00000068078, ENSG00000097007, ENSG00000122025, ENSG00000165731, ENSG00000186716
Dovitinib lactate, Lenvatinib	56	15	0.1304	FGFR3	ERK1 and ERK2 cascade, apoptotic process, astrocyte differentiation, canonical Wnt receptor signaling pathway, cell development, cell differentiation, developmental growth, endothelial cell proliferation, epithelial cell proliferation, lipid metabolic process, mitosis, protein ubiquitination, smoothened signaling pathway, transcription from RNA polymerase II promoter, tyrosine phosphorylation of …	ENSG00000068078
Bosutinib	63	8	0.126	ABL1, BCR, CDK2, MAP3K2	G1/S transition of mitotic cell cycle, MAPK cascade, apoptotic process, cell cycle arrest, cell migration, cell proliferation, cellular component organization, immune response, inflammatory response, muscle cell differentiation, neutrophil degranulation, peptidyl-tyrosine phosphorylation, phagocytosis, protein phosphorylation, response to external stimulus, transcription, DNA-dependent	ENSG00000097007, ENSG00000123374, ENSG00000169967, ENSG00000186716
Dinaciclib	62	9	0.1258	CDK2, CDK9	G1/S transition of mitotic cell cycle, cell cycle arrest, cell proliferation, transcription from RNA polymerase II promoter, transcription, DNA-dependent, viral transcription	ENSG00000123374, ENSG00000136807
Erismodegib, Saridegib, Vismodegib	69	2	0.1244	SMO	apoptotic process, branching involved in ureteric bud morphogenesis, cell development, epithelial cell differentiation, epithelial cell proliferation, hair follicle development, mesenchymal cell proliferation, neuroblast proliferation, protein import into nucleus, smoothened signaling pathway, transcription from RNA polymerase II promoter	ENSG00000128602
Flavopiridol, Hymenialdisine, Indirubin-3'-Monoxime, Olomoucine, SU9516	63	8	0.1172	CDK2	G1/S transition of mitotic cell cycle, cell cycle arrest, cell proliferation, transcription, DNA-dependent	ENSG00000123374
Fostamatinib, Fostamatinib disodium	68	3	0.1158	SYK	B cell differentiation, MAPK cascade, alpha-beta T cell differentiation, bone resorption, calcium-mediated signaling, cell adhesion mediated by integrin, cellular biosynthetic process, cytokine secretion, macromolecule biosynthetic process, mast cell degranulation, peptidyl-tyrosine phosphorylation	ENSG00000165025
Ertiprotafib, Tiludronate	66	5	0.1034	PTPN1	insulin receptor signaling pathway	ENSG00000196396
Navitoclax	67	4	0.1015	BCL2A1, BCL2L1, MCL1	anoikis, apoptotic process, autophagy, cell proliferation, establishment of protein localization to plasma membrane, execution phase of apoptosis, intrinsic apoptotic signaling pathway, mitotic cell cycle phase transition, neuron apoptotic process, release of cytochrome c from mitochondria	ENSG00000140379, ENSG00000143384, ENSG00000171552
Clofarabine	68	3	0.0994	RRM2B	apoptotic process	ENSG00000048392
Cladribine	68	3	0.0994	PNP, RRM2B	T cell proliferation, alpha-beta T cell differentiation, apoptotic process	ENSG00000048392, ENSG00000198805
Sotrastaurin	63	8	0.0952	PRKCD, PRKCE, PRKCH, PRKCQ	B cell receptor signaling pathway, I-kappaB kinase/NF-kappaB cascade, MAPK cascade, T cell apoptotic process, T cell proliferation, T-helper 17 type immune response, actin filament polymerization, apoptotic process, cell development, cellular biosynthetic process, cellular carbohydrate metabolic process, cellular glucuronidation, ceramide biosynthetic process, cytokinesis, epithelial cell migrati…	ENSG00000027075, ENSG00000065675, ENSG00000163932, ENSG00000171132
Ribavirin	59	12	0.0951	ENPP1	cell growth, fat cell differentiation, glucose import, glycogen biosynthetic process, insulin receptor signaling pathway, ossification, protein autophosphorylation	ENSG00000197594
Lapatinib	13	58	0.0929	ERBB2, TAP1	MAPK cascade, T cell mediated cytotoxicity, cell adhesion, cell growth, epithelial cell proliferation, protein phosphorylation, transcription from RNA polymerase I promoter, translation	ENSG00000141736, ENSG00000168394
Rigosertib, Rigosertib sodium, Volasertib	66	5	0.092	PLK1	apoptotic process, metaphase/anaphase transition of mitotic cell cycle, protein phosphorylation, protein ubiquitination, transcription from RNA polymerase II promoter	ENSG00000166851
Antihemophilic Factor, Sodium Tetradecyl Sulfate	69	2	0.0906	PROC	apoptotic process, blood coagulation	ENSG00000115718
Cenicriviroc	61	10	0.0904	CCR2, CCR5	T-helper 1 type immune response, angiogenesis, behavior, cAMP biosynthetic process, cellular biosynthetic process, inflammatory response, interferon-gamma production, interleukin-2 production, macromolecule biosynthetic process, sequestering of calcium ion, type 2 immune response	ENSG00000121807, ENSG00000160791
Ibalizumab	70	1	0.0886	CD4	T cell activation, calcium-mediated signaling, cellular biosynthetic process, immune response, interleukin-2 biosynthetic process, macromolecule biosynthetic process, peptidyl-tyrosine phosphorylation	ENSG00000010610
Cefdinir	66	5	0.0797	MPO, SLC22A5	apoptotic process, growth of symbiont in host, intestinal epithelial structure maintenance	ENSG00000005381, ENSG00000197375
Mubritinib, Neratinib	25	46	0.079	ERBB2	MAPK cascade, cell adhesion, cell growth, epithelial cell proliferation, protein phosphorylation, transcription from RNA polymerase I promoter, translation	ENSG00000141736
Tacrolimus	61	10	0.0766	CHP2, FKBP1A	I-kappaB kinase/NF-kappaB cascade, calcineurin-NFAT signaling cascade, cell proliferation, protein import into nucleus, protein ubiquitination, transcription from RNA polymerase II promoter	ENSG00000088832, ENSG00000166869
Aminosalicylic Acid, Bivalirudin, Calcipotriol, Melatonin, Nabumetone, Octreotide, Tolmetin sodium	67	4	0.0751	MPO	apoptotic process, growth of symbiont in host	ENSG00000005381
Propylthiouracil	67	4	0.0751	DBH, MPO	apoptotic process, growth of symbiont in host, vasoconstriction	ENSG00000005381, ENSG00000123454
Terameprocol	61	10	0.0742	SP1	transcription from RNA polymerase II promoter, viral transcription	ENSG00000185591
Intravenous Immunoglobulin	70	1	0.0662	FCGR2A, FCGR3A	immune response	ENSG00000143226, ENSG00000203747
Bicalutamide, Cyproterone, Cyproterone acetate, Drospirenone, Enzalutamide, Flutamide, Nilutamide, Oxendolone, Spironolactone	69	2	0.0597	AR	MAPK cascade, apoptotic process, cell proliferation, epithelial cell proliferation, insulin-like growth factor receptor signaling pathway, intracellular estrogen receptor signaling pathway, phosphorylation, transcription from RNA polymerase II promoter	ENSG00000169083
Bleomycin	68	3	0.0588	LIG3	DNA recombination	ENSG00000005156
Avasimibe, Eldacimibe, Ezetimibe, Hesperetin	65	6	0.0556	SOAT1	glycoprotein biosynthetic process	ENSG00000057252
Quinacrine	70	1	0.0516	PLA2G6	arachidonic acid secretion, exocytosis, immune response, protein kinase C signaling cascade, protein phosphorylation, release of cytochrome c from mitochondria, synaptic transmission, glutamatergic, vasodilation	ENSG00000184381
Vitamin E	63	8	0.0487	GSTO1, GSTP1, HMOX1, NQO1	I-kappaB kinase/NF-kappaB cascade, angiogenesis, cellular biosynthetic process, immune effector process, leukocyte migration, leukocyte proliferation, macromolecule biosynthetic process, mast cell degranulation, neuron apoptotic process, smooth muscle cell proliferation, striated muscle contraction, superoxide anion generation, tumor necrosis factor-mediated signaling pathway, vasodilation	ENSG00000084207, ENSG00000100292, ENSG00000148834, ENSG00000181019
Cilengitide	69	2	0.0414	ITGAV	apoptotic process, cell adhesion, cell migration, cellular component organization, lipid storage, lipid transport, macrophage derived foam cell differentiation, osteoblast proliferation, phagocytosis	ENSG00000138448
Clomipramine	64	7	0.0411	GSTP1, HTR2C	leukocyte proliferation, locomotion, superoxide anion generation, tumor necrosis factor-mediated signaling pathway	ENSG00000084207, ENSG00000147246
Ezatiostat hydrochloride	64	7	0.0411	GSTP1	leukocyte proliferation, superoxide anion generation, tumor necrosis factor-mediated signaling pathway	ENSG00000084207
Thalidomide	67	4	0.0385	NFKB1, TNF	ERK1 and ERK2 cascade, JNK cascade, L-glutamate transport, amine transport, apoptotic process, carbohydrate metabolic process, cell proliferation, cellular catabolic process, cytokine secretion, fat cell differentiation, fever generation, glucose import, growth of symbiont in host, hair follicle development, heterotypic cell-cell adhesion, hyaluronan biosynthetic process, interferon-gamma product…	ENSG00000109320, ENSG00000232810
Ciclosporin, Voclosporin	69	2	0.0372	CHP2	calcineurin-NFAT signaling cascade, cell proliferation, protein import into nucleus, transcription from RNA polymerase II promoter	ENSG00000166869
Pimecrolimus	69	2	0.0372	CHP2, FKBP1A, MTOR	I-kappaB kinase/NF-kappaB cascade, T cell activation, actin filament polymerization, calcineurin-NFAT signaling cascade, cell proliferation, endothelial cell proliferation, macroautophagy, myotube differentiation, peptidyl-tyrosine phosphorylation, protein import into nucleus, protein kinase B signaling cascade, protein ubiquitination, stress fiber assembly, transcription from RNA polymerase II p…	ENSG00000088832, ENSG00000166869, ENSG00000198793
Dasatinib	69	2	0.0366	ABL1, YES1	T cell activation, apoptotic process, immune response, muscle cell differentiation, peptidyl-tyrosine phosphorylation, protein phosphorylation	ENSG00000097007, ENSG00000176105
Carfilzomib	55	16	0.0363	PSMB9	G1/S transition of mitotic cell cycle, cell cycle arrest, protein ubiquitination	ENSG00000240065
Cobimetinib, Purvalanol	70	1	0.0338	MAPK3	ERK1 and ERK2 cascade, histone acetylation, innate immune response, transcription from RNA polymerase II promoter	ENSG00000102882
Sulindac	70	1	0.0338	MAPK3, PPARD	ERK1 and ERK2 cascade, cell proliferation, epithelial cell proliferation, fat cell differentiation, histone acetylation, innate immune response, phosphatidylinositol 3-kinase cascade, transcription from RNA polymerase II promoter, transcription, DNA-dependent	ENSG00000102882, ENSG00000112033
Lipoic Acid	70	1	0.0338	POR	apoptotic process, cellular biosynthetic process, cholesterol biosynthetic process, chondrocyte differentiation, hormone biosynthetic process, smoothened signaling pathway	ENSG00000127948
Guvacine, Tiagabine	64	7	0.0239	SLC6A1	gamma-aminobutyric acid secretion	ENSG00000157103
Triflusal	69	2	0.0235	NFKB1	carbohydrate metabolic process, hyaluronan biosynthetic process	ENSG00000109320
Enzastaurin hydrochloride	70	1	0.0234	PRKCB	B cell receptor signaling pathway, I-kappaB kinase/NF-kappaB cascade, angiogenesis, immune response, insulin receptor signaling pathway, vascular endothelial growth factor receptor signaling pathway	ENSG00000166501
Metamfetamine, Nicotine	68	3	0.0227	MAOB, SLC22A5	cellular amine metabolic process, dopamine metabolic process, intestinal epithelial structure maintenance, serotonin secretion	ENSG00000069535, ENSG00000197375
Pentosan Polysulfate	70	1	0.0209	FGF4	ERK1 and ERK2 cascade, apoptotic process, cell differentiation, cell division, cell proliferation, protein phosphorylation, transcription from RNA polymerase II promoter	ENSG00000075388
Acamprosate calcium	70	1	0.019	GRIN2C, GRM1	MAPK cascade, protein catabolic process, protein phosphorylation	ENSG00000152822, ENSG00000161509
4-Methoxyamphetamine, Amezinium metilsulfate, Caroxazone, Ephedra, Etryptamine acetate, Furazolidone, Iproclozide, Iproniazid, Isocarboxazid, Isoniazid, Isoniazid glucuronate sodium, Ladostigil tartrate, Lazabemide, Linezolid, MMDA, Milacemide hydrochloride, Mofegiline hydrochloride, Nialamide, Pargyline, Phenelzine, Phentermine, Rasagiline, Safinamide, Safrazine hydrochloride, Selegiline, Tranyl…	69	2	0.0181	MAOB	cellular amine metabolic process, dopamine metabolic process, serotonin secretion	ENSG00000069535
Zonisamide	69	2	0.0181	CACNA1H, MAOB	acrosome reaction, cellular amine metabolic process, dopamine metabolic process, serotonin secretion	ENSG00000069535, ENSG00000196557
Amantadine	69	2	0.0181	DRD2, MAOB	ERK1 and ERK2 cascade, G-protein coupled receptor signaling pathway, amine transport, cAMP biosynthetic process, cell development, cell migration, cell proliferation, cellular amine metabolic process, cellular component organization, circadian sleep/wake cycle, sleep, dopamine metabolic process, dopamine uptake involved in synaptic transmission, insulin secretion, multicellular organism growth, n…	ENSG00000069535, ENSG00000149295
Nandrolone decanoate	69	2	0.0181	AR, MAOB	MAPK cascade, apoptotic process, cell proliferation, cellular amine metabolic process, dopamine metabolic process, epithelial cell proliferation, insulin-like growth factor receptor signaling pathway, intracellular estrogen receptor signaling pathway, phosphorylation, serotonin secretion, transcription from RNA polymerase II promoter	ENSG00000069535, ENSG00000169083
Dantrolene sodium hydrate, Procaine	70	1	0.0176	RYR2	cardiac muscle contraction, transport	ENSG00000198626
Dilmapimod, Doramapimod, Losmapimod	70	1	0.0176	MAPK13	inflammatory response, interleukin-6 production, response to external stimulus	ENSG00000156711
Navarixin, Reparixin	68	3	0.0175	CXCR1	cAMP biosynthetic process	ENSG00000163464
Clozapine, Levomepromazine, Olanzapine, Promazine hydrochloride, Propiomazine, Quetiapine fumarate	69	2	0.0155	ADRA1B, ADRA1D, CHRM1, CHRM2, DRD1, DRD2, HTR2C	ERK1 and ERK2 cascade, G-protein coupled receptor signaling pathway, MAPK cascade, amine transport, cAMP biosynthetic process, cAMP metabolic process, cell development, cell migration, cell proliferation, cellular catabolic process, cellular component organization, cellular process, circadian sleep/wake cycle, sleep, dopamine uptake involved in synaptic transmission, glycogen catabolic process, h…	ENSG00000147246, ENSG00000149295, ENSG00000168539, ENSG00000170214, ENSG00000171873, ENSG00000181072, ENSG00000184845
Nicardipine	69	2	0.0155	ADRA1B, ADRA1D, CHRM1, CHRM2	MAPK cascade, cAMP metabolic process, cell proliferation, cellular catabolic process, cellular process, glycogen catabolic process, heart contraction, ion transport	ENSG00000168539, ENSG00000170214, ENSG00000171873, ENSG00000181072
Amitriptyline, Imipramine, Nortriptyline	69	2	0.0155	ADRA1D, CHRM1, CHRM2	cAMP metabolic process, cell proliferation, cellular process, heart contraction, ion transport	ENSG00000168539, ENSG00000171873, ENSG00000181072
Doxepin	69	2	0.0155	ADRA1B, ADRA1D, CHRM1, CHRM2, DRD2, HTR2C	ERK1 and ERK2 cascade, G-protein coupled receptor signaling pathway, MAPK cascade, amine transport, cAMP biosynthetic process, cAMP metabolic process, cell development, cell migration, cell proliferation, cellular catabolic process, cellular component organization, cellular process, circadian sleep/wake cycle, sleep, dopamine uptake involved in synaptic transmission, glycogen catabolic process, h…	ENSG00000147246, ENSG00000149295, ENSG00000168539, ENSG00000170214, ENSG00000171873, ENSG00000181072
Amrinone, Certolizumab pegol, Infliximab, Lenalidomide, Lenalidomide hydrate, Pomalidomide	69	2	0.015	TNF	ERK1 and ERK2 cascade, JNK cascade, L-glutamate transport, amine transport, apoptotic process, cell proliferation, cellular catabolic process, cytokine secretion, fat cell differentiation, fever generation, glucose import, growth of symbiont in host, hair follicle development, heterotypic cell-cell adhesion, interferon-gamma production, interleukin-6 production, lipid storage, membrane protein ec…	ENSG00000232810
Ancriviroc, Aplaviroc hydrochloride, Maraviroc, Vicriviroc maleate	63	8	0.0145	CCR5	cAMP biosynthetic process, sequestering of calcium ion	ENSG00000160791
Bortezomib	65	6	0.0142	PSMD1, PSMD2	G1/S transition of mitotic cell cycle, cell cycle arrest, protein ubiquitination	ENSG00000173692, ENSG00000175166
Framycetin, Plerixafor	70	1	0.0141	CXCR4	MAPK cascade, cell development, protein phosphorylation	ENSG00000121966
Mianserin, Pelanserin hydrochloride, Setiptiline	70	1	0.0127	ADRA1B, ADRA1D, HTR2C	MAPK cascade, cell proliferation, cellular catabolic process, cellular process, glycogen catabolic process, heart contraction, locomotion	ENSG00000147246, ENSG00000170214, ENSG00000171873
Sertindole	70	1	0.0127	ADRA1B, ADRA1D, DRD2, HTR2C	ERK1 and ERK2 cascade, G-protein coupled receptor signaling pathway, MAPK cascade, amine transport, cAMP biosynthetic process, cell development, cell migration, cell proliferation, cellular catabolic process, cellular component organization, cellular process, circadian sleep/wake cycle, sleep, dopamine uptake involved in synaptic transmission, glycogen catabolic process, heart contraction, insuli…	ENSG00000147246, ENSG00000149295, ENSG00000170214, ENSG00000171873
Pimozide	70	1	0.0127	ADRA1B, ADRA1D, CALM3, DRD2	ERK1 and ERK2 cascade, G-protein coupled receptor signaling pathway, MAPK cascade, amine transport, cAMP biosynthetic process, cell development, cell migration, cell proliferation, cellular catabolic process, cellular component organization, cellular process, circadian sleep/wake cycle, sleep, dopamine uptake involved in synaptic transmission, glycogen catabolic process, heart contraction, insuli…	ENSG00000149295, ENSG00000160014, ENSG00000170214, ENSG00000171873
Phenoxybenzamine	70	1	0.0127	ADRA1B, ADRA1D, CALM3	MAPK cascade, cell proliferation, cellular catabolic process, cellular process, glycogen catabolic process, heart contraction, transport	ENSG00000160014, ENSG00000170214, ENSG00000171873
Asenapine maleate, Risperidone	70	1	0.0127	ADRA1B, ADRA1D, DRD1, DRD2, HTR2C	ERK1 and ERK2 cascade, G-protein coupled receptor signaling pathway, MAPK cascade, amine transport, cAMP biosynthetic process, cell development, cell migration, cell proliferation, cellular catabolic process, cellular component organization, cellular process, circadian sleep/wake cycle, sleep, dopamine uptake involved in synaptic transmission, glycogen catabolic process, heart contraction, insuli…	ENSG00000147246, ENSG00000149295, ENSG00000170214, ENSG00000171873, ENSG00000184845
Alfuzosin, Amosulalol, Arotinolol, Bunazosin, Bunitrolol hydrochloride, Carvedilol, Doxazosin, Ifenprodil, Ifenprodil tartrate, Indoramin, Ketanserin, Labetalol hydrochloride, Levobunolol, Medroxalol, Moxisylyte, Naftopidil, Nicergoline, Nipradilol, Phentolamine, Prazosin, Silodosin, Tamsulosin, Terazosin, Tolazoline, Trimazosin, Urapidil	70	1	0.0127	ADRA1B, ADRA1D	MAPK cascade, cell proliferation, cellular catabolic process, cellular process, glycogen catabolic process, heart contraction	ENSG00000170214, ENSG00000171873
Cilastatin sodium	65	6	0.0126	DPEP1	apoptotic process, cell migration	ENSG00000015413
Troglitazone	70	1	0.0124	SERPINE1	angiogenesis, apoptotic process, behavior, blood coagulation, cell adhesion mediated by integrin, cellular component organization, receptor-mediated endocytosis, response to external stimulus, smooth muscle cell migration, transcription from RNA polymerase II promoter	ENSG00000106366
Fasudil, Fasudil hydrochloride hydrate	70	1	0.0116	ROCK1	angiogenesis, neuron apoptotic process	ENSG00000067900
Arsenic trioxide	64	7	0.0095	AKT1, CCND1, MAPK3, TXNRD1	ERK1 and ERK2 cascade, G1/S transition of mitotic cell cycle, JNK cascade, T cell activation, Wnt receptor signaling pathway, autophagy, blood vessel endothelial cell migration, cell cycle, cell death, cell growth, epithelial cell differentiation, establishment of protein localization to plasma membrane, fat cell differentiation, glucose import, glycogen biosynthetic process, histone acetylation,…	ENSG00000102882, ENSG00000110092, ENSG00000142208, ENSG00000198431
Desipramine	69	2	0.0074	CHRM1, CHRM2, SLC22A5	cAMP metabolic process, intestinal epithelial structure maintenance, ion transport	ENSG00000168539, ENSG00000181072, ENSG00000197375
Suramin hexasodium	70	1	0.0073	P2RX2, P2RX7, RYR2	MAPK cascade, T cell mediated cytotoxicity, amine transport, apoptotic process, bone mineralization, bone resorption, calcium ion transport into cytosol, calcium-mediated signaling, cardiac muscle contraction, interleukin-1 beta secretion, interleukin-6 production, protein phosphorylation, sequestering of calcium ion, transport	ENSG00000089041, ENSG00000187848, ENSG00000198626
Amphetamine sulfate	70	1	0.0046	CARTPT, SLC22A5	amine transport, bone resorption, intestinal epithelial structure maintenance, osteoclast differentiation, protein phosphorylation, transmission of nerve impulse	ENSG00000164326, ENSG00000197375
Dopamine	70	1	0.0046	DRD1, DRD2, SLC22A5	ERK1 and ERK2 cascade, G-protein coupled receptor signaling pathway, amine transport, cAMP biosynthetic process, cell development, cell migration, cell proliferation, cellular component organization, circadian sleep/wake cycle, sleep, dopamine uptake involved in synaptic transmission, insulin secretion, intestinal epithelial structure maintenance, multicellular organism growth, neuroblast prolife…	ENSG00000149295, ENSG00000184845, ENSG00000197375
Acetylcholine, Aldosterone, Ampicillin, Azidocillin, Benzylpenicillin potassium, Cefadroxil, Cefalexin, Cefalotin, Cefepime, Cefixime, Cefradine, Ceftazidime, Cephaloglycin, Choline, Cimetidine, Clonidine, Creatine, Cyclacillin, Dactinomycin, Diphenhydramine, Furosemide, Grepafloxacin, Guanidine, Histamine Phosphate, L-Arginine, Lidocaine, Niacin, Probenecid, Procainamide, Quinidine, Quinine, Sod…	70	1	0.0046	SLC22A5	intestinal epithelial structure maintenance	ENSG00000197375
Valproic acid	70	1	0.0046	CACNA1H, HDAC8, SLC22A5	acrosome reaction, intestinal epithelial structure maintenance, transcription from RNA polymerase II promoter	ENSG00000147099, ENSG00000196557, ENSG00000197375
Lomefloxacin, Norfloxacin, Ofloxacin, Sparfloxacin	70	1	0.0046	SLC22A5, TOP2A	apoptotic process, intestinal epithelial structure maintenance, transcription from RNA polymerase II promoter	ENSG00000131747, ENSG00000197375
Adrenaline, Noradrenaline	70	1	0.0046	ADRA1B, ADRA1D, SLC22A5	MAPK cascade, cell proliferation, cellular catabolic process, cellular process, glycogen catabolic process, heart contraction, intestinal epithelial structure maintenance	ENSG00000170214, ENSG00000171873, ENSG00000197375
Ibipinabant	70	1	0.0032	CNR1	amine transport, apoptotic process, fever generation, neuron projection development, response to external stimulus	ENSG00000118432
Aclidinium bromide, Alvameline maleate, Atropine, Benzatropine, Benzetimide, Benzquinamide, Benztropine mesilate, Biperiden, Brompheniramine, Butropium bromide, Cimetropium bromide, Cocaine, Cryptenamine, Cyclopentolate, Darifenacin, Darotropium bromide, Dexetimide, Dicyclomine hydrochloride, Diphenidol, Diphenylpiperidinomethyldioxolan iodide, Diponium bromide, Disopyramide, Esoxybutynin chlorid…	70	1	0.0028	CHRM1, CHRM2	cAMP metabolic process, ion transport	ENSG00000168539, ENSG00000181072
Aripiprazole, Chlorpromazine, Ziprasidone	70	1	0.0028	ADRA1B, CHRM1, CHRM2, DRD1, DRD2, HTR2C	ERK1 and ERK2 cascade, G-protein coupled receptor signaling pathway, MAPK cascade, amine transport, cAMP biosynthetic process, cAMP metabolic process, cell development, cell migration, cell proliferation, cellular catabolic process, cellular component organization, circadian sleep/wake cycle, sleep, dopamine uptake involved in synaptic transmission, glycogen catabolic process, heart contraction, …	ENSG00000147246, ENSG00000149295, ENSG00000168539, ENSG00000170214, ENSG00000181072, ENSG00000184845
Triflupromazine	70	1	0.0028	CHRM1, CHRM2, DRD1, DRD2	ERK1 and ERK2 cascade, G-protein coupled receptor signaling pathway, amine transport, cAMP biosynthetic process, cAMP metabolic process, cell development, cell migration, cell proliferation, cellular component organization, circadian sleep/wake cycle, sleep, dopamine uptake involved in synaptic transmission, insulin secretion, ion transport, multicellular organism growth, neuroblast proliferation…	ENSG00000149295, ENSG00000168539, ENSG00000181072, ENSG00000184845
Promethazine	70	1	0.0028	CALM3, CHRM1, CHRM2, DRD2	ERK1 and ERK2 cascade, G-protein coupled receptor signaling pathway, amine transport, cAMP biosynthetic process, cAMP metabolic process, cell development, cell migration, cell proliferation, cellular component organization, circadian sleep/wake cycle, sleep, dopamine uptake involved in synaptic transmission, insulin secretion, ion transport, multicellular organism growth, neuroblast proliferation…	ENSG00000149295, ENSG00000160014, ENSG00000168539, ENSG00000181072
Dimetindene, Doxacurium chloride, Gallamine triethiodide, Metocurine, Pancuronium, Pipecuronium, Rocuronium bromide	70	1	0.0028	CHRM2	cAMP metabolic process	ENSG00000181072
Cyproheptadine hydrochloride	70	1	0.0028	CHRM1, CHRM2, HTR2C	cAMP metabolic process, ion transport, locomotion	ENSG00000147246, ENSG00000168539, ENSG00000181072
Chlorpromazine tannate	70	1	0.0028	CHRM1, CHRM2, DRD2, HTR2C	ERK1 and ERK2 cascade, G-protein coupled receptor signaling pathway, amine transport, cAMP biosynthetic process, cAMP metabolic process, cell development, cell migration, cell proliferation, cellular component organization, circadian sleep/wake cycle, sleep, dopamine uptake involved in synaptic transmission, insulin secretion, ion transport, locomotion, multicellular organism growth, neuroblast p…	ENSG00000147246, ENSG00000149295, ENSG00000168539, ENSG00000181072
Chlorprothixene	70	1	0.0028	CHRM1, CHRM2, DRD1, DRD2, HTR2C	ERK1 and ERK2 cascade, G-protein coupled receptor signaling pathway, amine transport, cAMP biosynthetic process, cAMP metabolic process, cell development, cell migration, cell proliferation, cellular component organization, circadian sleep/wake cycle, sleep, dopamine uptake involved in synaptic transmission, insulin secretion, ion transport, locomotion, multicellular organism growth, neuroblast p…	ENSG00000147246, ENSG00000149295, ENSG00000168539, ENSG00000181072, ENSG00000184845
Adenosine monophosphate	70	1	0.0015	FBP1, PRKAA1	Ras protein signal transduction, cell growth, cellular carbohydrate metabolic process, cellular catabolic process, glycolysis, lipid catabolic process	ENSG00000132356, ENSG00000165140

## Sheet: OV
Drugs	Insensitive	Sensitive	Rank	genes	GOs	Ensembl
Dinaciclib	34	356	3.9696	CDK1, CDK2, CDK5, CDK9	DNA replication, G1/S transition of mitotic cell cycle, MAPK cascade, apoptotic process, calcium ion-dependent exocytosis, cardiac muscle cell proliferation, cell cycle arrest, cell proliferation, gene expression, innate immune response, mitotic cell cycle, mitotic cell cycle phase transition, protein import into nucleus, translocation, protein phosphorylation, protein targeting to membrane, prot…	ENSG00000123374, ENSG00000136807, ENSG00000164885, ENSG00000170312
Alsterpaullone	82	308	2.4685	CDK1	DNA replication, MAPK cascade, apoptotic process, cardiac muscle cell proliferation, gene expression, innate immune response, mitotic cell cycle, mitotic cell cycle phase transition, protein import into nucleus, translocation, protein phosphorylation, protein ubiquitination	ENSG00000170312
Bosutinib	49	341	1.7474	ABL1, BCR, CDK2, MAP2K1, MAP3K2, SRC	G1/S transition of mitotic cell cycle, MAPK cascade, Ras protein signal transduction, apoptotic process, cell cycle, cell cycle arrest, cell differentiation, cell migration, cell proliferation, cellular component organization, immune response, inflammatory response, innate immune response, integrin activation, muscle cell differentiation, neutrophil degranulation, peptidyl-tyrosine phosphorylatio…	ENSG00000097007, ENSG00000123374, ENSG00000169032, ENSG00000169967, ENSG00000186716, ENSG00000197122
Ibalizumab	295	95	1.5449	CD4	T cell activation, calcium-mediated signaling, cellular biosynthetic process, immune response, interleukin-2 biosynthetic process, macromolecule biosynthetic process, peptidyl-tyrosine phosphorylation	ENSG00000010610
Hymenialdisine, Indirubin-3'-Monoxime, Olomoucine, SU9516	45	345	1.5011	CDK2, CDK5	G1/S transition of mitotic cell cycle, calcium ion-dependent exocytosis, cell cycle arrest, cell proliferation, protein targeting to membrane, transcription, DNA-dependent	ENSG00000123374, ENSG00000164885
Flavopiridol	55	335	1.1495	CDK2	G1/S transition of mitotic cell cycle, cell cycle arrest, cell proliferation, transcription, DNA-dependent	ENSG00000123374
Pazopanib hydrochloride	293	97	0.6895	FGF1, FGFR3, FLT1, ITK, KDR, KIT, PDGFRA, PDGFRB	ERK1 and ERK2 cascade, MAPK cascade, angiogenesis, apoptotic process, astrocyte differentiation, behavior, calcium ion import, canonical Wnt receptor signaling pathway, cell development, cell differentiation, cell migration, cell proliferation, chemotaxis, developmental growth, endothelial cell migration, endothelial cell proliferation, epithelial cell proliferation, focal adhesion assembly, gene…	ENSG00000068078, ENSG00000102755, ENSG00000113263, ENSG00000113578, ENSG00000113721, ENSG00000128052, ENSG00000134853, ENSG00000157404
Anakinra	329	61	0.5472	IL1RN	MAPK cascade, amine transport, apoptotic process, heterotypic cell-cell adhesion, protein phosphorylation	ENSG00000136689
Pimasertib, Selumetinib, Trametinib	359	31	0.4955	MAP2K1	MAPK cascade, Ras protein signal transduction, cell cycle, cell differentiation, cell migration, cell proliferation, innate immune response, protein phosphorylation, transcription elongation from RNA polymerase II promoter	ENSG00000169032
Procaine	305	85	0.4716	RYR2, SCN5A	cardiac muscle contraction, cellular process, epithelial cell proliferation, sodium ion transport, transport	ENSG00000183873, ENSG00000198626
Dantrolene sodium hydrate	305	85	0.4716	RYR2	cardiac muscle contraction, transport	ENSG00000198626
Adenosine triphosphate	325	65	0.3867	ABL1, ABL2	apoptotic process, immune response, muscle cell differentiation, neuron projection development, peptidyl-tyrosine phosphorylation, protein phosphorylation	ENSG00000097007, ENSG00000143322
Amiloride	284	106	0.3867	ASIC2, PLAU, SLC9A1	blood coagulation, intracellular protein kinase cascade, synapse assembly	ENSG00000090020, ENSG00000108684, ENSG00000122861
Ketoconazole	310	80	0.3838	CYP17A1, CYP26A1	cellular biosynthetic process, hormone biosynthetic process, retinoic acid receptor signaling pathway	ENSG00000095596, ENSG00000148795
Regorafenib	349	41	0.3638	ABL1, DDR2, EPHA2, FGFR1, FLT1, FRK, KDR, KIT, NTRK1, PDGFRA, PDGFRB, RET	ERK1 and ERK2 cascade, MAPK cascade, Ras protein signal transduction, angiogenesis, apoptotic process, behavior, cAMP biosynthetic process, calcium ion import, cardiac muscle cell proliferation, cell cycle, cell differentiation, cell migration, cell proliferation, cellular process, chemotaxis, endothelial cell migration, endothelial cell proliferation, establishment of protein localization to pla…	ENSG00000077782, ENSG00000097007, ENSG00000102755, ENSG00000111816, ENSG00000113721, ENSG00000128052, ENSG00000134853, ENSG00000142627, ENSG00000157404, ENSG00000162733, ENSG00000165731, ENSG00000198400
Ellagic Acid	313	77	0.3511	CA2, CSNK2A1, PRKACA, PRKCB, SYK	B cell differentiation, B cell receptor signaling pathway, I-kappaB kinase/NF-kappaB cascade, MAPK cascade, Wnt receptor signaling pathway, angiogenesis, bone resorption, calcium-mediated signaling, cell adhesion mediated by integrin, cell cycle arrest, cell growth, cell proliferation, cellular biosynthetic process, cytokine secretion, immune response, insulin receptor signaling pathway, intracel…	ENSG00000072062, ENSG00000101266, ENSG00000104267, ENSG00000165025, ENSG00000166501
Fostamatinib, Fostamatinib disodium	340	50	0.3398	SYK	B cell differentiation, MAPK cascade, bone resorption, calcium-mediated signaling, cell adhesion mediated by integrin, cellular biosynthetic process, cytokine secretion, macromolecule biosynthetic process, mast cell degranulation, peptidyl-tyrosine phosphorylation	ENSG00000165025
Cabozantinib	359	31	0.3196	FLT1, KDR, KIT, MET, PDGFRA, PDGFRB, RET	ERK1 and ERK2 cascade, MAPK cascade, angiogenesis, behavior, calcium ion import, cell differentiation, cell migration, cell proliferation, chemotaxis, endothelial cell migration, endothelial cell proliferation, focal adhesion assembly, gene expression, lipid metabolic process, mesenchymal cell proliferation, metanephric glomerulus development, phosphatidylinositol 3-kinase cascade, platelet activ…	ENSG00000102755, ENSG00000105976, ENSG00000113721, ENSG00000128052, ENSG00000134853, ENSG00000157404, ENSG00000165731
Dovitinib lactate	361	29	0.315	FGFR1, FGFR3, FLT1, KDR, PDGFRB	ERK1 and ERK2 cascade, MAPK cascade, angiogenesis, apoptotic process, astrocyte differentiation, behavior, calcium ion import, canonical Wnt receptor signaling pathway, cardiac muscle cell proliferation, cell cycle, cell development, cell differentiation, cell migration, cell proliferation, chemotaxis, developmental growth, endothelial cell migration, endothelial cell proliferation, epithelial ce…	ENSG00000068078, ENSG00000077782, ENSG00000102755, ENSG00000113721, ENSG00000128052
Lenvatinib	362	28	0.3083	FGFR1, FGFR3, FLT1, PDGFRA, PDGFRB	ERK1 and ERK2 cascade, MAPK cascade, angiogenesis, apoptotic process, astrocyte differentiation, calcium ion import, canonical Wnt receptor signaling pathway, cardiac muscle cell proliferation, cell cycle, cell development, cell differentiation, cell migration, cell proliferation, chemotaxis, developmental growth, endothelial cell proliferation, epithelial cell proliferation, lipid metabolic proc…	ENSG00000068078, ENSG00000077782, ENSG00000102755, ENSG00000113721, ENSG00000134853
Sorafenib	371	19	0.3027	FGFR1, FLT1, FLT3, KDR, KIT, PDGFRB, RET	B cell differentiation, ERK1 and ERK2 cascade, MAPK cascade, angiogenesis, apoptotic process, behavior, calcium ion import, cardiac muscle cell proliferation, cell cycle, cell differentiation, cell migration, cell proliferation, chemotaxis, endothelial cell migration, endothelial cell proliferation, focal adhesion assembly, gene expression, lipid metabolic process, mesenchymal cell proliferation,…	ENSG00000077782, ENSG00000102755, ENSG00000113721, ENSG00000122025, ENSG00000128052, ENSG00000157404, ENSG00000165731
Nintedanib esylate	372	18	0.2904	FGFR1, FLT1, FLT3, KDR, PDGFRA, PDGFRB	B cell differentiation, ERK1 and ERK2 cascade, MAPK cascade, angiogenesis, apoptotic process, behavior, calcium ion import, cardiac muscle cell proliferation, cell cycle, cell migration, cell proliferation, chemotaxis, endothelial cell migration, endothelial cell proliferation, focal adhesion assembly, lipid metabolic process, mesenchymal cell proliferation, neuron projection development, phospha…	ENSG00000077782, ENSG00000102755, ENSG00000113721, ENSG00000122025, ENSG00000128052, ENSG00000134853
Metoclopramide	318	72	0.2842	CHRM1, CYP17A1, DRD2, HTR4	cAMP metabolic process, cellular biosynthetic process, dopamine receptor signaling pathway, growth hormone secretion, hormone biosynthetic process, ion transport	ENSG00000148795, ENSG00000149295, ENSG00000164270, ENSG00000168539
Abiraterone acetate, Galeterone, Liarozole fumarate, Liarozole hydrochloride, Mitotane, Orteronel, Progesterone	340	50	0.2741	CYP17A1	cellular biosynthetic process, hormone biosynthetic process	ENSG00000148795
Dexamethasone	340	50	0.2741	ANXA1, CYP17A1, NOS2	acute inflammatory response, apoptotic process, cellular biosynthetic process, gene expression, hormone biosynthetic process, killing of cells of other organism, leukocyte mediated cytotoxicity, prostaglandin biosynthetic process, protein catabolic process, protein secretion, response to external stimulus, vasodilation	ENSG00000007171, ENSG00000135046, ENSG00000148795
Palbociclib	315	75	0.2718	CDK4, CDK6	apoptotic process, cellular senescence, fibroblast proliferation, translation	ENSG00000105810, ENSG00000135446
Hydroxychloroquine	374	16	0.2641	TLR7, TLR9	JNK cascade, cellular biosynthetic process, chemokine production, inflammatory response, innate immune response, interferon-gamma biosynthetic process, interleukin-10 production, interleukin-12 production, interleukin-6 production, macromolecule biosynthetic process, protein phosphorylation, response to external stimulus, transcription from RNA polymerase II promoter	ENSG00000196664, ENSG00000239732
Lonafarnib, Tipifarnib	320	70	0.2587	FNTB	cell cycle, cell proliferation, cellular process, fibroblast proliferation	ENSG00000257365
Cilengitide	310	80	0.2432	ITGAV, ITGB3	apoptotic process, cell adhesion, cell migration, cellular component organization, endothelial cell migration, endothelial cell proliferation, lipid storage, lipid transport, macrophage derived foam cell differentiation, osteoblast proliferation, peptidyl-tyrosine phosphorylation, phagocytosis, vascular endothelial growth factor receptor signaling pathway	ENSG00000138448, ENSG00000259207
Pentosan Polysulfate	342	48	0.2329	FGF1, FGF4	ERK1 and ERK2 cascade, apoptotic process, cell differentiation, cell division, cell proliferation, intracellular protein kinase cascade, protein phosphorylation, transcription from RNA polymerase II promoter	ENSG00000075388, ENSG00000113578
Sunitinib	347	43	0.2289	CSF1, FLT1, FLT3, KDR, KIT, PDGFRA, PDGFRB, RET	B cell differentiation, ERK1 and ERK2 cascade, MAPK cascade, angiogenesis, behavior, calcium ion import, cell differentiation, cell migration, cell proliferation, chemotaxis, endothelial cell migration, endothelial cell proliferation, focal adhesion assembly, gene expression, lipid metabolic process, mesenchymal cell proliferation, metanephric glomerulus development, monocyte differentiation, pho…	ENSG00000102755, ENSG00000113721, ENSG00000122025, ENSG00000128052, ENSG00000134853, ENSG00000157404, ENSG00000165731, ENSG00000184371
Calcium valproate, Divalproex sodium, Sodium valproate	319	71	0.2271	CACNA1H, HDAC10, HDAC2, HDAC3, HDAC5, HDAC6, HDAC7, HDAC8	JNK cascade, acrosome reaction, apoptotic process, canonical Wnt receptor signaling pathway, cardiac muscle cell proliferation, cell cycle, cell development, cell migration involved in sprouting angiogenesis, cell proliferation, cellular protein metabolic process, collagen biosynthetic process, epithelial cell migration, interleukin-2 production, microtubule depolymerization, myotube differentiat…	ENSG00000061273, ENSG00000094631, ENSG00000100429, ENSG00000108840, ENSG00000147099, ENSG00000171720, ENSG00000196557, ENSG00000196591
Valproic acid	319	71	0.2271	CACNA1H, HDAC10, HDAC2, HDAC3, HDAC5, HDAC6, HDAC7, HDAC8, SLC22A5	JNK cascade, acrosome reaction, apoptotic process, canonical Wnt receptor signaling pathway, cardiac muscle cell proliferation, cell cycle, cell development, cell migration involved in sprouting angiogenesis, cell proliferation, cellular protein metabolic process, collagen biosynthetic process, epithelial cell migration, interleukin-2 production, intestinal epithelial structure maintenance, micro…	ENSG00000061273, ENSG00000094631, ENSG00000100429, ENSG00000108840, ENSG00000147099, ENSG00000171720, ENSG00000196557, ENSG00000196591, ENSG00000197375
Vorinostat	319	71	0.2271	HDAC2, HDAC3, HDAC6	JNK cascade, apoptotic process, canonical Wnt receptor signaling pathway, cardiac muscle cell proliferation, cell cycle, cell development, cell proliferation, cellular protein metabolic process, collagen biosynthetic process, epithelial cell migration, microtubule depolymerization, neuron projection development, proteolysis, receptor biosynthetic process, signal transduction, transcription from R…	ENSG00000094631, ENSG00000171720, ENSG00000196591
Abexinostat, Belinostat, Panobinostat, Romidepsin	319	71	0.2271	HDAC10, HDAC2, HDAC3, HDAC5, HDAC6, HDAC7, HDAC8	JNK cascade, apoptotic process, canonical Wnt receptor signaling pathway, cardiac muscle cell proliferation, cell cycle, cell development, cell migration involved in sprouting angiogenesis, cell proliferation, cellular protein metabolic process, collagen biosynthetic process, epithelial cell migration, interleukin-2 production, microtubule depolymerization, myotube differentiation, neuron project…	ENSG00000061273, ENSG00000094631, ENSG00000100429, ENSG00000108840, ENSG00000147099, ENSG00000171720, ENSG00000196591
Amlexanox	344	46	0.2244	FGF1	intracellular protein kinase cascade	ENSG00000113578
Ronacaleret hydrochloride	339	51	0.2171	CASR	cell proliferation, cellular process, gene expression	ENSG00000036828
Linifanib	348	42	0.2166	CSF1, FLT1, KDR, PDGFRA, PDGFRB	ERK1 and ERK2 cascade, MAPK cascade, angiogenesis, behavior, calcium ion import, cell migration, cell proliferation, chemotaxis, endothelial cell migration, endothelial cell proliferation, focal adhesion assembly, lipid metabolic process, mesenchymal cell proliferation, monocyte differentiation, phosphatidylinositol 3-kinase cascade, platelet activation, positive chemotaxis, protein phosphorylati…	ENSG00000102755, ENSG00000113721, ENSG00000128052, ENSG00000134853, ENSG00000184371
Axitinib, Vatalanib	375	15	0.2163	FLT1, KDR, KIT, PDGFRB	ERK1 and ERK2 cascade, MAPK cascade, angiogenesis, behavior, calcium ion import, cell differentiation, cell migration, cell proliferation, chemotaxis, endothelial cell migration, endothelial cell proliferation, focal adhesion assembly, gene expression, lipid metabolic process, mesenchymal cell proliferation, phosphatidylinositol 3-kinase cascade, positive chemotaxis, programmed cell death, protei…	ENSG00000102755, ENSG00000113721, ENSG00000128052, ENSG00000157404
Motesanib	375	15	0.2163	FLT1, KDR, KIT, PDGFRA, PDGFRB, RET	ERK1 and ERK2 cascade, MAPK cascade, angiogenesis, behavior, calcium ion import, cell differentiation, cell migration, cell proliferation, chemotaxis, endothelial cell migration, endothelial cell proliferation, focal adhesion assembly, gene expression, lipid metabolic process, mesenchymal cell proliferation, metanephric glomerulus development, phosphatidylinositol 3-kinase cascade, platelet activ…	ENSG00000102755, ENSG00000113721, ENSG00000128052, ENSG00000134853, ENSG00000157404, ENSG00000165731
Toceranib	375	15	0.2163	FLT1, FLT3, KDR, KIT, PDGFRA, PDGFRB	B cell differentiation, ERK1 and ERK2 cascade, MAPK cascade, angiogenesis, behavior, calcium ion import, cell differentiation, cell migration, cell proliferation, chemotaxis, endothelial cell migration, endothelial cell proliferation, focal adhesion assembly, gene expression, lipid metabolic process, mesenchymal cell proliferation, phosphatidylinositol 3-kinase cascade, platelet activation, posit…	ENSG00000102755, ENSG00000113721, ENSG00000122025, ENSG00000128052, ENSG00000134853, ENSG00000157404
Cediranib	375	15	0.2163	FLT1, KDR, KIT, PDGFRA, PDGFRB	ERK1 and ERK2 cascade, MAPK cascade, angiogenesis, behavior, calcium ion import, cell differentiation, cell migration, cell proliferation, chemotaxis, endothelial cell migration, endothelial cell proliferation, focal adhesion assembly, gene expression, lipid metabolic process, mesenchymal cell proliferation, phosphatidylinositol 3-kinase cascade, platelet activation, positive chemotaxis, programm…	ENSG00000102755, ENSG00000113721, ENSG00000128052, ENSG00000134853, ENSG00000157404
Tivozanib	377	13	0.1996	FLT1, KDR	ERK1 and ERK2 cascade, MAPK cascade, angiogenesis, behavior, cell migration, cell proliferation, endothelial cell migration, endothelial cell proliferation, focal adhesion assembly, lipid metabolic process, mesenchymal cell proliferation, phosphatidylinositol 3-kinase cascade, positive chemotaxis, protein phosphorylation, vascular endothelial growth factor receptor signaling pathway	ENSG00000102755, ENSG00000128052
Ilorasertib	377	13	0.1974	AURKB, AURKC, FLT1, PDGFRA, PDGFRB, SRC	MAPK cascade, angiogenesis, calcium ion import, cell migration, cell proliferation, chemotaxis, cytokinesis, integrin activation, lipid metabolic process, phosphatidylinositol 3-kinase cascade, platelet activation, protein phosphorylation, transcription from RNA polymerase II promoter, vascular endothelial growth factor receptor signaling pathway	ENSG00000102755, ENSG00000105146, ENSG00000113721, ENSG00000134853, ENSG00000178999, ENSG00000197122
Sotrastaurin	313	77	0.1655	PRKCD, PRKCE, PRKCQ	I-kappaB kinase/NF-kappaB cascade, MAPK cascade, T cell apoptotic process, T cell proliferation, T-helper 17 type immune response, actin filament polymerization, apoptotic process, cellular biosynthetic process, cellular carbohydrate metabolic process, cellular glucuronidation, ceramide biosynthetic process, cytokinesis, epithelial cell migration, fibroblast migration, innate immune response, ins…	ENSG00000065675, ENSG00000163932, ENSG00000171132
Talarozole	347	43	0.1526	CYP26A1, CYP26B1, CYP26C1	gene expression, retinoic acid receptor signaling pathway	ENSG00000003137, ENSG00000095596, ENSG00000187553
Ibipinabant, Rimonabant	376	14	0.1426	CNR1	amine transport, apoptotic process, fever generation, neuron projection development, response to external stimulus	ENSG00000118432
Ponatinib	366	24	0.1314	ABL1, BCR, CSK, FGFR1, FGFR3, FLT3, KDR, KIT, LYN, PDGFRA, RET, SRC	B cell differentiation, ERK1 and ERK2 cascade, Golgi to plasma membrane protein transport, MAPK cascade, angiogenesis, apoptotic process, astrocyte differentiation, behavior, canonical Wnt receptor signaling pathway, cardiac muscle cell proliferation, cell cycle, cell development, cell differentiation, cell migration, cell proliferation, cellular component organization, developmental growth, endo…	ENSG00000068078, ENSG00000077782, ENSG00000097007, ENSG00000103653, ENSG00000122025, ENSG00000128052, ENSG00000134853, ENSG00000157404, ENSG00000165731, ENSG00000186716, ENSG00000197122, ENSG00000254087
Bortezomib	155	235	0.1267	PSMB1, PSMD1, PSMD2	G1/S transition of mitotic cell cycle, cell cycle arrest, protein ubiquitination	ENSG00000008018, ENSG00000173692, ENSG00000175166
Trebananib	341	49	0.1261	ANGPT1, ANGPT2	ERK1 and ERK2 cascade, angiogenesis, behavior, blood vessel endothelial cell migration, cell adhesion, cellular component organization, peptidyl-serine phosphorylation, peptidyl-tyrosine phosphorylation, phosphatidylinositol 3-kinase cascade, positive chemotaxis, protein kinase B signaling cascade, protein ubiquitination, receptor internalization	ENSG00000091879, ENSG00000154188
Asenapine maleate	312	78	0.1257	ADRA1A, ADRA1B, ADRA1D, ADRA2A, ADRA2B, ADRB1, DRD1, DRD2, DRD3, DRD4, HRH2, HTR1A, HTR1B, HTR1F, HTR2A, HTR2B, HTR2C, HTR6	G-protein coupled receptor signaling pathway, I-kappaB kinase/NF-kappaB cascade, MAPK cascade, adrenergic receptor signaling pathway, amine transport, apoptotic process, autophagy, cAMP biosynthetic process, cAMP metabolic process, calcium ion-dependent exocytosis, cardiac muscle contraction, cell division, cell growth involved in cardiac muscle cell development, cell migration, cell proliferatio…	ENSG00000043591, ENSG00000069696, ENSG00000102468, ENSG00000113749, ENSG00000120907, ENSG00000135312, ENSG00000135914, ENSG00000147246, ENSG00000149295, ENSG00000150594, ENSG00000151577, ENSG00000158748, ENSG00000170214, ENSG00000171873, ENSG00000178394, ENSG00000179097, ENSG00000184845, ENSG00000222040
Foretinib, Golvatinib	371	19	0.1099	KDR, MET	ERK1 and ERK2 cascade, MAPK cascade, angiogenesis, behavior, endothelial cell migration, endothelial cell proliferation, focal adhesion assembly, mesenchymal cell proliferation, phosphatidylinositol 3-kinase cascade, positive chemotaxis, protein phosphorylation, transcription from RNA polymerase II promoter	ENSG00000105976, ENSG00000128052
Clozapine, Olanzapine	341	49	0.1067	ADRA1A, ADRA1B, ADRA1D, ADRA2A, ADRA2B, CHRM1, CHRM2, DRD1, DRD2, DRD3, DRD4, HTR1A, HTR1B, HTR2A, HTR2C, HTR6	G-protein coupled receptor signaling pathway, MAPK cascade, adrenergic receptor signaling pathway, amine transport, cAMP biosynthetic process, cAMP metabolic process, calcium ion-dependent exocytosis, cardiac muscle contraction, cell migration, cell proliferation, cellular carbohydrate metabolic process, cellular catabolic process, cellular process, diacylglycerol biosynthetic process, dopamine r…	ENSG00000069696, ENSG00000102468, ENSG00000120907, ENSG00000135312, ENSG00000147246, ENSG00000149295, ENSG00000150594, ENSG00000151577, ENSG00000158748, ENSG00000168539, ENSG00000170214, ENSG00000171873, ENSG00000178394, ENSG00000181072, ENSG00000184845, ENSG00000222040
Quetiapine fumarate	341	49	0.1067	ADRA1A, ADRA1B, ADRA1D, ADRA2A, ADRA2B, CHRM1, CHRM2, DRD1, DRD2, DRD3, DRD4, HTR1A, HTR2A, HTR2C, HTR6	MAPK cascade, adrenergic receptor signaling pathway, amine transport, cAMP biosynthetic process, cAMP metabolic process, calcium ion-dependent exocytosis, cardiac muscle contraction, cell migration, cell proliferation, cellular carbohydrate metabolic process, cellular catabolic process, cellular process, diacylglycerol biosynthetic process, dopamine receptor signaling pathway, dopamine uptake inv…	ENSG00000069696, ENSG00000102468, ENSG00000120907, ENSG00000147246, ENSG00000149295, ENSG00000150594, ENSG00000151577, ENSG00000158748, ENSG00000168539, ENSG00000170214, ENSG00000171873, ENSG00000178394, ENSG00000181072, ENSG00000184845, ENSG00000222040
Ziprasidone	338	52	0.1044	ADRA1A, ADRA1B, ADRA2A, ADRA2B, CHRM1, CHRM2, DRD1, DRD2, DRD3, DRD4, HTR1A, HTR1B, HTR2A, HTR2B, HTR2C, HTR6	G-protein coupled receptor signaling pathway, I-kappaB kinase/NF-kappaB cascade, MAPK cascade, adrenergic receptor signaling pathway, amine transport, apoptotic process, autophagy, cAMP biosynthetic process, cAMP metabolic process, calcium ion-dependent exocytosis, cardiac muscle contraction, cell division, cell migration, cell proliferation, cellular carbohydrate metabolic process, cellular cata…	ENSG00000069696, ENSG00000102468, ENSG00000120907, ENSG00000135312, ENSG00000135914, ENSG00000147246, ENSG00000149295, ENSG00000150594, ENSG00000151577, ENSG00000158748, ENSG00000168539, ENSG00000170214, ENSG00000178394, ENSG00000181072, ENSG00000184845, ENSG00000222040
Tivantinib	373	17	0.1033	MET	MAPK cascade, protein phosphorylation, transcription from RNA polymerase II promoter	ENSG00000105976
Levomepromazine	340	50	0.1013	ADRA1A, ADRA1B, ADRA1D, ADRA2A, ADRA2B, CHRM1, CHRM2, DRD1, DRD2, DRD3, DRD4, HTR2A, HTR2B, HTR2C	G-protein coupled receptor signaling pathway, I-kappaB kinase/NF-kappaB cascade, MAPK cascade, adrenergic receptor signaling pathway, amine transport, apoptotic process, autophagy, cAMP biosynthetic process, cAMP metabolic process, calcium ion-dependent exocytosis, cardiac muscle contraction, cell division, cell migration, cell proliferation, cellular carbohydrate metabolic process, cellular cata…	ENSG00000069696, ENSG00000102468, ENSG00000120907, ENSG00000135914, ENSG00000147246, ENSG00000149295, ENSG00000150594, ENSG00000151577, ENSG00000168539, ENSG00000170214, ENSG00000171873, ENSG00000181072, ENSG00000184845, ENSG00000222040
Lenalidomide	361	29	0.097	CRBN, TNF, TNFSF11	ERK1 and ERK2 cascade, I-kappaB kinase/NF-kappaB cascade, JNK cascade, L-glutamate transport, T cell activation, amine transport, apoptotic process, bone resorption, cell proliferation, cellular catabolic process, cytokine secretion, fat cell differentiation, fever generation, glucose import, growth of symbiont in host, hair follicle development, heterotypic cell-cell adhesion, interferon-gamma p…	ENSG00000113851, ENSG00000120659, ENSG00000232810
Paliperidone	343	47	0.0951	ADRA1A, ADRA1B, ADRA2A, ADRA2B, DRD1, DRD2, DRD3, DRD4, HTR1A, HTR2A, HTR2C	MAPK cascade, adrenergic receptor signaling pathway, amine transport, cAMP biosynthetic process, calcium ion-dependent exocytosis, cardiac muscle contraction, cell migration, cell proliferation, cellular carbohydrate metabolic process, cellular catabolic process, cellular process, diacylglycerol biosynthetic process, dopamine receptor signaling pathway, dopamine uptake involved in synaptic transm…	ENSG00000069696, ENSG00000102468, ENSG00000120907, ENSG00000147246, ENSG00000149295, ENSG00000150594, ENSG00000151577, ENSG00000170214, ENSG00000178394, ENSG00000184845, ENSG00000222040
Chlorpromazine	341	49	0.0937	ADRA1A, ADRA1B, ADRA2A, ADRA2B, CHRM1, CHRM2, DRD1, DRD2, HTR1A, HTR2A, HTR2B, HTR2C	G-protein coupled receptor signaling pathway, I-kappaB kinase/NF-kappaB cascade, MAPK cascade, adrenergic receptor signaling pathway, amine transport, apoptotic process, autophagy, cAMP biosynthetic process, cAMP metabolic process, calcium ion-dependent exocytosis, cardiac muscle contraction, cell division, cell migration, cell proliferation, cellular carbohydrate metabolic process, cellular cata…	ENSG00000102468, ENSG00000120907, ENSG00000135914, ENSG00000147246, ENSG00000149295, ENSG00000150594, ENSG00000168539, ENSG00000170214, ENSG00000178394, ENSG00000181072, ENSG00000184845, ENSG00000222040
Mianserin	335	55	0.0936	ADRA1A, ADRA1B, ADRA1D, ADRA2A, ADRA2B, HTR1A, HTR1B, HTR1F, HTR2A, HTR2B, HTR2C	G-protein coupled receptor signaling pathway, I-kappaB kinase/NF-kappaB cascade, MAPK cascade, adrenergic receptor signaling pathway, amine transport, apoptotic process, autophagy, cAMP biosynthetic process, cAMP metabolic process, calcium ion-dependent exocytosis, cardiac muscle contraction, cell division, cell proliferation, cellular carbohydrate metabolic process, cellular catabolic process, c…	ENSG00000102468, ENSG00000120907, ENSG00000135312, ENSG00000135914, ENSG00000147246, ENSG00000150594, ENSG00000170214, ENSG00000171873, ENSG00000178394, ENSG00000179097, ENSG00000222040
Brivanib, Brivanib alaninate	384	6	0.093	FGFR1, KDR	ERK1 and ERK2 cascade, MAPK cascade, angiogenesis, apoptotic process, behavior, cardiac muscle cell proliferation, cell cycle, endothelial cell migration, endothelial cell proliferation, focal adhesion assembly, mesenchymal cell proliferation, neuron projection development, phosphatidylinositol 3-kinase cascade, positive chemotaxis, protein phosphorylation, specification of organ identity, transc…	ENSG00000077782, ENSG00000128052
Dasatinib	366	24	0.0882	ABL1, EPHA2, KIT, PDGFRB, SRC, STAT5B, YES1	MAPK cascade, T cell activation, apoptotic process, calcium ion import, cell differentiation, cell proliferation, chemotaxis, establishment of protein localization to plasma membrane, gene expression, immune response, integrin activation, lipid metabolic process, muscle cell differentiation, natural killer cell differentiation, natural killer cell mediated cytotoxicity, peptidyl-tyrosine phosphor…	ENSG00000097007, ENSG00000113721, ENSG00000142627, ENSG00000157404, ENSG00000173757, ENSG00000176105, ENSG00000197122
Doxepin	343	47	0.0867	ADRA1A, ADRA1B, ADRA1D, ADRA2A, ADRA2B, CHRM1, CHRM2, DRD2, HRH2, HTR1A, HTR2A, HTR2B, HTR2C	G-protein coupled receptor signaling pathway, I-kappaB kinase/NF-kappaB cascade, MAPK cascade, adrenergic receptor signaling pathway, amine transport, apoptotic process, autophagy, cAMP metabolic process, calcium ion-dependent exocytosis, cardiac muscle contraction, cell division, cell proliferation, cellular carbohydrate metabolic process, cellular catabolic process, cellular process, cytokine s…	ENSG00000102468, ENSG00000113749, ENSG00000120907, ENSG00000135914, ENSG00000147246, ENSG00000149295, ENSG00000150594, ENSG00000168539, ENSG00000170214, ENSG00000171873, ENSG00000178394, ENSG00000181072, ENSG00000222040
Imatinib	380	10	0.0841	ABL1, CSF1R, KIT, NTRK1, PDGFRA, PDGFRB	ERK1 and ERK2 cascade, MAPK cascade, Ras protein signal transduction, angiogenesis, apoptotic process, cAMP biosynthetic process, calcium ion import, cell differentiation, cell migration, cell proliferation, chemotaxis, gene expression, immune response, lipid metabolic process, muscle cell differentiation, neuron apoptotic process, neuron projection development, peptidyl-tyrosine phosphorylation,…	ENSG00000097007, ENSG00000113721, ENSG00000134853, ENSG00000157404, ENSG00000182578, ENSG00000198400
Chlorpromazine tannate	344	46	0.0793	ADRA2A, ADRA2B, CHRM1, CHRM2, DRD2, HTR2A, HTR2B, HTR2C	G-protein coupled receptor signaling pathway, I-kappaB kinase/NF-kappaB cascade, MAPK cascade, adrenergic receptor signaling pathway, amine transport, apoptotic process, autophagy, cAMP metabolic process, calcium ion-dependent exocytosis, cell division, cell proliferation, cellular carbohydrate metabolic process, cytokine secretion, diacylglycerol biosynthetic process, dopamine receptor signaling…	ENSG00000102468, ENSG00000135914, ENSG00000147246, ENSG00000149295, ENSG00000150594, ENSG00000168539, ENSG00000181072, ENSG00000222040
Aripiprazole	367	23	0.0777	ADRA1A, ADRA1B, ADRA2A, ADRA2B, CHRM1, CHRM2, DRD1, DRD2, DRD3, DRD4, HTR1A, HTR1B, HTR2A, HTR2C, HTR6	G-protein coupled receptor signaling pathway, MAPK cascade, adrenergic receptor signaling pathway, amine transport, cAMP biosynthetic process, cAMP metabolic process, calcium ion-dependent exocytosis, cardiac muscle contraction, cell migration, cell proliferation, cellular carbohydrate metabolic process, cellular catabolic process, cellular process, diacylglycerol biosynthetic process, dopamine r…	ENSG00000069696, ENSG00000102468, ENSG00000120907, ENSG00000135312, ENSG00000147246, ENSG00000149295, ENSG00000150594, ENSG00000151577, ENSG00000158748, ENSG00000168539, ENSG00000170214, ENSG00000178394, ENSG00000181072, ENSG00000184845, ENSG00000222040
Yohimbine	348	42	0.0773	ADRA2A, ADRA2B, DRD2, DRD3, HTR1A, HTR1B, HTR2A, HTR2C	G-protein coupled receptor signaling pathway, MAPK cascade, adrenergic receptor signaling pathway, amine transport, cAMP biosynthetic process, calcium ion-dependent exocytosis, cell proliferation, cellular carbohydrate metabolic process, cellular process, diacylglycerol biosynthetic process, dopamine receptor signaling pathway, epidermal growth factor receptor signaling pathway, growth hormone se…	ENSG00000102468, ENSG00000135312, ENSG00000147246, ENSG00000149295, ENSG00000150594, ENSG00000151577, ENSG00000178394, ENSG00000222040
Setiptiline	367	23	0.0766	ADRA1A, ADRA1B, ADRA1D, ADRA2A, ADRA2B, HTR2A, HTR2B, HTR2C	G-protein coupled receptor signaling pathway, I-kappaB kinase/NF-kappaB cascade, MAPK cascade, adrenergic receptor signaling pathway, amine transport, apoptotic process, autophagy, calcium ion-dependent exocytosis, cardiac muscle contraction, cell division, cell proliferation, cellular carbohydrate metabolic process, cellular catabolic process, cellular process, cytokine secretion, diacylglycerol…	ENSG00000102468, ENSG00000120907, ENSG00000135914, ENSG00000147246, ENSG00000150594, ENSG00000170214, ENSG00000171873, ENSG00000222040
Mirtazapine	369	21	0.0692	ADRA2A, ADRA2B, HTR2A, HTR2B, HTR2C	G-protein coupled receptor signaling pathway, I-kappaB kinase/NF-kappaB cascade, MAPK cascade, adrenergic receptor signaling pathway, amine transport, apoptotic process, autophagy, calcium ion-dependent exocytosis, cell division, cell proliferation, cellular carbohydrate metabolic process, cytokine secretion, diacylglycerol biosynthetic process, endothelial cell proliferation, epidermal growth fa…	ENSG00000102468, ENSG00000135914, ENSG00000147246, ENSG00000150594, ENSG00000222040
Erismodegib, Saridegib, Vismodegib	383	7	0.0657	SMO	apoptotic process, branching involved in ureteric bud morphogenesis, cell development, epithelial cell differentiation, epithelial cell proliferation, hair follicle development, mesenchymal cell proliferation, neuroblast proliferation, protein import into nucleus, smoothened signaling pathway, transcription from RNA polymerase II promoter	ENSG00000128602
Aclarubicin, Amonafide, Amrubicin, Amsacrine, Berubicin hydrochloride, Ciprofloxacin, Crisnatol mesylate, Daunorubicin, Dexrazoxane, Doxorubicin, Enoxacin, Epirubicin, Etoposide, Fleroxacin, Idarubicin, Idronoxil, Ledoxantrone trihydrochloride, Levofloxacin, Lucanthone, Lucanthone hydrochloride, Mitoxantrone, Moxifloxacin, Pefloxacin, Pirarubicin, Pixantrone, Podofilox, Quarfloxin, Sedoxantrone t…	338	52	0.0657	TOP2A	apoptotic process, transcription from RNA polymerase II promoter	ENSG00000131747
Lomefloxacin, Norfloxacin, Ofloxacin, Sparfloxacin	338	52	0.0657	SLC22A5, TOP2A	apoptotic process, intestinal epithelial structure maintenance, transcription from RNA polymerase II promoter	ENSG00000131747, ENSG00000197375
Pegvisomant	328	62	0.0622	GHR, GLUL	epithelial cell proliferation, insulin secretion, neuron death, synaptic transmission, glutamatergic	ENSG00000112964, ENSG00000135821
Lestaurtinib	383	7	0.0602	FLT3, JAK2, NTRK1	B cell differentiation, ERK1 and ERK2 cascade, MAPK cascade, Ras protein signal transduction, angiogenesis, cAMP biosynthetic process, cell activation, cell proliferation, cell-substrate adhesion, growth hormone receptor signaling pathway, lipid metabolic process, neuron apoptotic process, neuron projection development, phosphatidylinositol 3-kinase cascade, programmed cell death, protein phospho…	ENSG00000096968, ENSG00000122025, ENSG00000198400
Abatacept	379	11	0.0593	CD80, CD86	T-helper 1 cell differentiation, T-helper 2 cell differentiation, alpha-beta T cell proliferation, cell proliferation, innate immune response, interleukin-2 biosynthetic process, transcription, DNA-dependent	ENSG00000114013, ENSG00000121594
Iloperidone	352	38	0.0588	ADRA1A, DRD1, DRD2, DRD3, DRD4, HTR1A, HTR2A, HTR6	MAPK cascade, amine transport, cAMP biosynthetic process, cardiac muscle contraction, cell migration, cell proliferation, cellular carbohydrate metabolic process, cellular process, dopamine receptor signaling pathway, dopamine uptake involved in synaptic transmission, growth hormone secretion, inositol trisphosphate biosynthetic process, oligodendrocyte differentiation, potassium ion transport, p…	ENSG00000069696, ENSG00000102468, ENSG00000120907, ENSG00000149295, ENSG00000151577, ENSG00000158748, ENSG00000178394, ENSG00000184845
Risperidone	353	37	0.0556	ADRA1A, ADRA1B, ADRA1D, ADRA2A, ADRA2B, DRD1, DRD2, DRD3, DRD4, HTR1A, HTR2A, HTR2C	MAPK cascade, adrenergic receptor signaling pathway, amine transport, cAMP biosynthetic process, calcium ion-dependent exocytosis, cardiac muscle contraction, cell migration, cell proliferation, cellular carbohydrate metabolic process, cellular catabolic process, cellular process, diacylglycerol biosynthetic process, dopamine receptor signaling pathway, dopamine uptake involved in synaptic transm…	ENSG00000069696, ENSG00000102468, ENSG00000120907, ENSG00000147246, ENSG00000149295, ENSG00000150594, ENSG00000151577, ENSG00000170214, ENSG00000171873, ENSG00000178394, ENSG00000184845, ENSG00000222040
Promazine hydrochloride, Propiomazine	353	37	0.0556	ADRA1A, ADRA1B, ADRA1D, CHRM1, CHRM2, DRD1, DRD2, DRD4, HTR2A, HTR2C	MAPK cascade, amine transport, cAMP biosynthetic process, cAMP metabolic process, cardiac muscle contraction, cell migration, cell proliferation, cellular carbohydrate metabolic process, cellular catabolic process, cellular process, diacylglycerol biosynthetic process, dopamine receptor signaling pathway, dopamine uptake involved in synaptic transmission, glycogen catabolic process, growth hormon…	ENSG00000069696, ENSG00000102468, ENSG00000120907, ENSG00000147246, ENSG00000149295, ENSG00000168539, ENSG00000170214, ENSG00000171873, ENSG00000181072, ENSG00000184845
Phenoxybenzamine	374	16	0.0511	ADRA1A, ADRA1B, ADRA1D, ADRA2A, ADRA2B, CALM1, CALM2, CALM3	MAPK cascade, adrenergic receptor signaling pathway, amine transport, calcium ion-dependent exocytosis, cardiac muscle contraction, cell proliferation, cellular catabolic process, cellular process, cyclic nucleotide metabolic process, epidermal growth factor receptor signaling pathway, glycogen catabolic process, heart contraction, lipid catabolic process, neuron differentiation, peptidyl-tyrosin…	ENSG00000120907, ENSG00000143933, ENSG00000150594, ENSG00000160014, ENSG00000170214, ENSG00000171873, ENSG00000198668, ENSG00000222040
Phentolamine, Tolazoline	374	16	0.0511	ADRA1A, ADRA1B, ADRA1D, ADRA2A, ADRA2B	MAPK cascade, adrenergic receptor signaling pathway, amine transport, calcium ion-dependent exocytosis, cardiac muscle contraction, cell proliferation, cellular catabolic process, cellular process, epidermal growth factor receptor signaling pathway, glycogen catabolic process, heart contraction, lipid catabolic process, neuron differentiation, peptidyl-tyrosine phosphorylation	ENSG00000120907, ENSG00000150594, ENSG00000170214, ENSG00000171873, ENSG00000222040
Diazoxide	330	60	0.0507	CA2, GLUL	epithelial cell proliferation, insulin secretion, intracellular pH reduction, synaptic transmission, glutamatergic	ENSG00000104267, ENSG00000135821
Ethyl biscoumacetate	330	60	0.0507	GLUL, NQO1	epithelial cell proliferation, insulin secretion, neuron apoptotic process, synaptic transmission, glutamatergic	ENSG00000135821, ENSG00000181019
L-Methionine, Picrotoxin	330	60	0.0507	GLUL	epithelial cell proliferation, insulin secretion, synaptic transmission, glutamatergic	ENSG00000135821
Metergoline	346	44	0.0498	HTR1A, HTR1B, HTR1F, HTR2A, HTR2B, HTR2C, HTR4, HTR6	G-protein coupled receptor signaling pathway, I-kappaB kinase/NF-kappaB cascade, MAPK cascade, amine transport, apoptotic process, autophagy, cAMP biosynthetic process, cAMP metabolic process, cell division, cell proliferation, cellular carbohydrate metabolic process, cellular process, cytokine secretion, diacylglycerol biosynthetic process, endothelial cell proliferation, inositol trisphosphate …	ENSG00000102468, ENSG00000135312, ENSG00000135914, ENSG00000147246, ENSG00000158748, ENSG00000164270, ENSG00000178394, ENSG00000179097
Bleomycin	377	13	0.0487	LIG3	DNA recombination	ENSG00000005156
Naloxone	380	10	0.0484	OPRM1, TLR4	B cell proliferation, ERK1 and ERK2 cascade, JNK cascade, cAMP biosynthetic process, cell development, cell proliferation, chemokine production, immune effector process, inflammatory response, innate immune response, interferon-gamma production, interleukin-10 production, interleukin-6 production, neurogenesis, nitric oxide biosynthetic process, osteoclast differentiation, protein phosphorylation…	ENSG00000112038, ENSG00000136869
Eritoran sodium, Eritoran tetrasodium	380	10	0.0484	TLR4	B cell proliferation, ERK1 and ERK2 cascade, JNK cascade, chemokine production, immune effector process, inflammatory response, innate immune response, interferon-gamma production, interleukin-10 production, interleukin-6 production, nitric oxide biosynthetic process, osteoclast differentiation, protein phosphorylation, response to external stimulus, transcription from RNA polymerase II promoter	ENSG00000136869
Sertindole	354	36	0.0484	ADRA1A, ADRA1B, ADRA1D, DRD2, HTR2A, HTR2C, HTR6	MAPK cascade, amine transport, cardiac muscle contraction, cell proliferation, cellular carbohydrate metabolic process, cellular catabolic process, cellular process, diacylglycerol biosynthetic process, dopamine receptor signaling pathway, glycogen catabolic process, growth hormone secretion, heart contraction, inositol trisphosphate biosynthetic process, locomotion, potassium ion transport, prot…	ENSG00000102468, ENSG00000120907, ENSG00000147246, ENSG00000149295, ENSG00000158748, ENSG00000170214, ENSG00000171873
Acepromazine, Thioproperazine	355	35	0.048	ADRA1A, ADRA1B, DRD1, DRD2, HTR1A, HTR2A	MAPK cascade, cAMP biosynthetic process, cardiac muscle contraction, cell migration, cell proliferation, cellular carbohydrate metabolic process, cellular catabolic process, cellular process, dopamine receptor signaling pathway, glycogen catabolic process, growth hormone secretion, heart contraction, inositol trisphosphate biosynthetic process, potassium ion transport, protein phosphorylation, re…	ENSG00000102468, ENSG00000120907, ENSG00000149295, ENSG00000170214, ENSG00000178394, ENSG00000184845
Flupentixol	355	35	0.048	ADRA1A, CHRM1, DRD1, DRD2, HTR2A	MAPK cascade, cAMP biosynthetic process, cardiac muscle contraction, cell migration, cell proliferation, cellular carbohydrate metabolic process, dopamine receptor signaling pathway, growth hormone secretion, inositol trisphosphate biosynthetic process, ion transport, potassium ion transport, protein phosphorylation, response to external stimulus, sequestering of calcium ion, synaptic transmissio…	ENSG00000102468, ENSG00000120907, ENSG00000149295, ENSG00000168539, ENSG00000184845
Zuclopenthixol	355	35	0.048	ADRA1A, ADRA2A, DRD1, DRD2, HTR2A	MAPK cascade, adrenergic receptor signaling pathway, cAMP biosynthetic process, calcium ion-dependent exocytosis, cardiac muscle contraction, cell migration, cell proliferation, cellular carbohydrate metabolic process, dopamine receptor signaling pathway, growth hormone secretion, inositol trisphosphate biosynthetic process, lipid catabolic process, potassium ion transport, protein phosphorylatio…	ENSG00000102468, ENSG00000120907, ENSG00000149295, ENSG00000150594, ENSG00000184845
Thioridazine	355	35	0.048	ADRA1A, ADRA1B, DRD1, DRD2, HTR2A	MAPK cascade, cAMP biosynthetic process, cardiac muscle contraction, cell migration, cell proliferation, cellular carbohydrate metabolic process, cellular catabolic process, dopamine receptor signaling pathway, glycogen catabolic process, growth hormone secretion, heart contraction, inositol trisphosphate biosynthetic process, potassium ion transport, protein phosphorylation, response to external…	ENSG00000102468, ENSG00000120907, ENSG00000149295, ENSG00000170214, ENSG00000184845
Sepantronium bromide	223	167	0.047	BIRC5	cell cycle phase transition, cell proliferation, neuron apoptotic process, transcription, DNA-dependent	ENSG00000089685
Chlorprothixene	353	37	0.0468	CHRM1, CHRM2, DRD1, DRD2, DRD3, HTR2A, HTR2B, HTR2C	G-protein coupled receptor signaling pathway, I-kappaB kinase/NF-kappaB cascade, MAPK cascade, apoptotic process, autophagy, cAMP biosynthetic process, cAMP metabolic process, cell division, cell migration, cell proliferation, cellular carbohydrate metabolic process, cytokine secretion, diacylglycerol biosynthetic process, dopamine receptor signaling pathway, endothelial cell proliferation, growt…	ENSG00000102468, ENSG00000135914, ENSG00000147246, ENSG00000149295, ENSG00000151577, ENSG00000168539, ENSG00000181072, ENSG00000184845
Cipemastat	371	19	0.0461	ADAM8	MAPK cascade, T cell differentiation in thymus, acute inflammatory response, bone resorption, cell adhesion, cellular catabolic process, eosinophil migration, innate immune response, membrane protein ectodomain proteolysis, neuron apoptotic process, neutrophil extravasation, protein catabolic process, protein kinase B signaling cascade, protein phosphorylation, protein processing, protein secreti…	ENSG00000151651
Loxapine	356	34	0.0449	DRD1, DRD2, HTR2A, HTR2C	MAPK cascade, cAMP biosynthetic process, cell migration, cell proliferation, cellular carbohydrate metabolic process, diacylglycerol biosynthetic process, dopamine receptor signaling pathway, growth hormone secretion, inositol trisphosphate biosynthetic process, locomotion, potassium ion transport, protein phosphorylation, response to external stimulus, sequestering of calcium ion, synaptic trans…	ENSG00000102468, ENSG00000147246, ENSG00000149295, ENSG00000184845
Pipotiazine	356	34	0.0449	DRD1, DRD2, HTR1A, HTR2A	MAPK cascade, cAMP biosynthetic process, cell migration, cell proliferation, cellular carbohydrate metabolic process, cellular process, dopamine receptor signaling pathway, growth hormone secretion, inositol trisphosphate biosynthetic process, potassium ion transport, protein phosphorylation, response to external stimulus, sequestering of calcium ion, synaptic transmission, synaptic transmission,…	ENSG00000102468, ENSG00000149295, ENSG00000178394, ENSG00000184845
Thiothixene	356	34	0.0449	DRD1, DRD2, HTR2A	MAPK cascade, cAMP biosynthetic process, cell migration, cell proliferation, cellular carbohydrate metabolic process, dopamine receptor signaling pathway, growth hormone secretion, inositol trisphosphate biosynthetic process, potassium ion transport, protein phosphorylation, response to external stimulus, sequestering of calcium ion, synaptic transmission, synaptic transmission, glutamatergic, va…	ENSG00000102468, ENSG00000149295, ENSG00000184845
Ribavirin	372	18	0.044	ENPP1	cell growth, fat cell differentiation, glucose import, glycogen biosynthetic process, insulin receptor signaling pathway, ossification, protein autophosphorylation	ENSG00000197594
Aprotinin solution, Ecallantide, Gabexate	372	18	0.0438	KLKB1	fibrinolysis	ENSG00000164344
Piribedil	376	14	0.0437	ADRA2A, ADRA2B, DRD2, DRD3	MAPK cascade, adrenergic receptor signaling pathway, amine transport, calcium ion-dependent exocytosis, dopamine receptor signaling pathway, epidermal growth factor receptor signaling pathway, growth hormone secretion, lipid catabolic process, neuron differentiation, oligodendrocyte differentiation, peptidyl-tyrosine phosphorylation	ENSG00000149295, ENSG00000150594, ENSG00000151577, ENSG00000222040
Fenoldopam mesylate	376	14	0.0437	ADRA2A, ADRA2B, DRD1	MAPK cascade, adrenergic receptor signaling pathway, amine transport, cAMP biosynthetic process, calcium ion-dependent exocytosis, cell migration, epidermal growth factor receptor signaling pathway, lipid catabolic process, neuron differentiation, peptidyl-tyrosine phosphorylation, potassium ion transport, response to external stimulus, synaptic transmission, synaptic transmission, glutamatergic	ENSG00000150594, ENSG00000184845, ENSG00000222040
Cabergoline	376	14	0.0437	ADRA2A, ADRA2B, DRD1, DRD2, DRD3, DRD4, HTR1A, HTR1B, HTR2A, HTR2B, HTR2C	G-protein coupled receptor signaling pathway, I-kappaB kinase/NF-kappaB cascade, MAPK cascade, adrenergic receptor signaling pathway, amine transport, apoptotic process, autophagy, cAMP biosynthetic process, calcium ion-dependent exocytosis, cell division, cell migration, cell proliferation, cellular carbohydrate metabolic process, cellular process, cytokine secretion, diacylglycerol biosynthetic…	ENSG00000069696, ENSG00000102468, ENSG00000135312, ENSG00000135914, ENSG00000147246, ENSG00000149295, ENSG00000150594, ENSG00000151577, ENSG00000178394, ENSG00000184845, ENSG00000222040
Aptazapine maleate, Atipamezole, Delequamine hydrochloride, Fluparoxan hydrochloride	376	14	0.0437	ADRA2A, ADRA2B	MAPK cascade, adrenergic receptor signaling pathway, amine transport, calcium ion-dependent exocytosis, epidermal growth factor receptor signaling pathway, lipid catabolic process, neuron differentiation, peptidyl-tyrosine phosphorylation	ENSG00000150594, ENSG00000222040
Imiloxan hydrochloride	376	14	0.0437	ADRA2B	MAPK cascade, amine transport, epidermal growth factor receptor signaling pathway, neuron differentiation, peptidyl-tyrosine phosphorylation	ENSG00000222040
Rotigotine	376	14	0.0437	ADRA2B, DRD1, DRD2, DRD3, DRD4, HTR1A	MAPK cascade, amine transport, cAMP biosynthetic process, cell migration, cell proliferation, cellular process, dopamine receptor signaling pathway, dopamine uptake involved in synaptic transmission, epidermal growth factor receptor signaling pathway, growth hormone secretion, neuron differentiation, oligodendrocyte differentiation, peptidyl-tyrosine phosphorylation, potassium ion transport, prot…	ENSG00000069696, ENSG00000149295, ENSG00000151577, ENSG00000178394, ENSG00000184845, ENSG00000222040
Fluoxymesterone	383	7	0.0422	AR, PRLR	MAPK cascade, apoptotic process, cell proliferation, epithelial cell proliferation, insulin-like growth factor receptor signaling pathway, intracellular estrogen receptor signaling pathway, phosphorylation, protein phosphorylation, transcription from RNA polymerase II promoter	ENSG00000113494, ENSG00000169083
Quinacrine	386	4	0.0414	PLA2G6	arachidonic acid secretion, exocytosis, immune response, protein kinase C signaling cascade, protein phosphorylation, release of cytochrome c from mitochondria, synaptic transmission, glutamatergic, vasodilation	ENSG00000184381
Pizotifen malate, Pizotyline	353	37	0.0405	HTR1A, HTR1B, HTR1F, HTR2A, HTR2C	G-protein coupled receptor signaling pathway, MAPK cascade, cAMP biosynthetic process, cAMP metabolic process, cell proliferation, cellular carbohydrate metabolic process, cellular process, diacylglycerol biosynthetic process, inositol trisphosphate biosynthetic process, locomotion, potassium ion transport, protein phosphorylation, sequestering of calcium ion, synaptic transmission, GABAergic, sy…	ENSG00000102468, ENSG00000135312, ENSG00000147246, ENSG00000178394, ENSG00000179097
Arsenic trioxide	322	68	0.0394	AKT1, CCND1, JUN, MAPK1, MAPK3, TXNRD1	DNA replication, ERK1 and ERK2 cascade, G1/S transition of mitotic cell cycle, JNK cascade, T cell activation, Wnt receptor signaling pathway, autophagy, blood vessel endothelial cell migration, cell cycle, cell death, cell growth, cell proliferation, endothelial cell proliferation, epithelial cell differentiation, establishment of protein localization to plasma membrane, fat cell differentiation…	ENSG00000100030, ENSG00000102882, ENSG00000110092, ENSG00000142208, ENSG00000177606, ENSG00000198431
Opipramol	355	35	0.0356	DRD2, HTR2A, HTR2B, HTR2C	G-protein coupled receptor signaling pathway, I-kappaB kinase/NF-kappaB cascade, MAPK cascade, apoptotic process, autophagy, cell division, cell proliferation, cellular carbohydrate metabolic process, cytokine secretion, diacylglycerol biosynthetic process, dopamine receptor signaling pathway, endothelial cell proliferation, growth hormone secretion, inositol trisphosphate biosynthetic process, l…	ENSG00000102468, ENSG00000135914, ENSG00000147246, ENSG00000149295
Lurasidone hydrochloride	355	35	0.0356	DRD2, HTR1A, HTR2A, HTR2B, HTR2C	G-protein coupled receptor signaling pathway, I-kappaB kinase/NF-kappaB cascade, MAPK cascade, apoptotic process, autophagy, cell division, cell proliferation, cellular carbohydrate metabolic process, cellular process, cytokine secretion, diacylglycerol biosynthetic process, dopamine receptor signaling pathway, endothelial cell proliferation, growth hormone secretion, inositol trisphosphate biosy…	ENSG00000102468, ENSG00000135914, ENSG00000147246, ENSG00000149295, ENSG00000178394
Promethazine	359	31	0.0336	CALM1, CALM2, CALM3, CHRM1, CHRM2, DRD2, HTR2A	MAPK cascade, cAMP metabolic process, cell proliferation, cellular carbohydrate metabolic process, cyclic nucleotide metabolic process, dopamine receptor signaling pathway, growth hormone secretion, inositol trisphosphate biosynthetic process, ion transport, potassium ion transport, protein dephosphorylation, protein phosphorylation, sequestering of calcium ion, synaptic transmission, glutamaterg…	ENSG00000102468, ENSG00000143933, ENSG00000149295, ENSG00000160014, ENSG00000168539, ENSG00000181072, ENSG00000198668
Molindone, Spiperone	359	31	0.0336	DRD2, HTR1A, HTR2A	MAPK cascade, cell proliferation, cellular carbohydrate metabolic process, cellular process, dopamine receptor signaling pathway, growth hormone secretion, inositol trisphosphate biosynthetic process, potassium ion transport, protein phosphorylation, sequestering of calcium ion, synaptic transmission, glutamatergic, vasoconstriction	ENSG00000102468, ENSG00000149295, ENSG00000178394
Blonanserin, Fluspirilene, Mesoridazine, Mosapramine, Paliperidone palmitate, Perospirone hydrochloride hydrate, Pipamperone, Zotepine	359	31	0.0336	DRD2, HTR2A	MAPK cascade, cell proliferation, cellular carbohydrate metabolic process, dopamine receptor signaling pathway, growth hormone secretion, inositol trisphosphate biosynthetic process, potassium ion transport, protein phosphorylation, sequestering of calcium ion, synaptic transmission, glutamatergic, vasoconstriction	ENSG00000102468, ENSG00000149295
Amisulpride	359	31	0.0336	DRD2, DRD3, HTR2A	MAPK cascade, cell proliferation, cellular carbohydrate metabolic process, dopamine receptor signaling pathway, growth hormone secretion, inositol trisphosphate biosynthetic process, oligodendrocyte differentiation, potassium ion transport, protein phosphorylation, sequestering of calcium ion, synaptic transmission, glutamatergic, vasoconstriction	ENSG00000102468, ENSG00000149295, ENSG00000151577
Navitoclax	374	16	0.033	BCL2A1, BCL2L1, MCL1	anoikis, apoptotic process, autophagy, cell proliferation, establishment of protein localization to plasma membrane, execution phase of apoptosis, intrinsic apoptotic signaling pathway, mitotic cell cycle phase transition, neuron apoptotic process, release of cytochrome c from mitochondria	ENSG00000140379, ENSG00000143384, ENSG00000171552
Pelanserin hydrochloride	379	11	0.0329	ADRA1A, ADRA1B, ADRA1D, HTR2A, HTR2B, HTR2C	G-protein coupled receptor signaling pathway, I-kappaB kinase/NF-kappaB cascade, MAPK cascade, apoptotic process, autophagy, cardiac muscle contraction, cell division, cell proliferation, cellular carbohydrate metabolic process, cellular catabolic process, cellular process, cytokine secretion, diacylglycerol biosynthetic process, endothelial cell proliferation, glycogen catabolic process, heart c…	ENSG00000102468, ENSG00000120907, ENSG00000135914, ENSG00000147246, ENSG00000170214, ENSG00000171873
Cenicriviroc	360	30	0.0318	CCR2, CCR5	T-helper 1 type immune response, angiogenesis, behavior, cAMP biosynthetic process, cellular biosynthetic process, inflammatory response, interferon-gamma production, interleukin-2 production, macromolecule biosynthetic process, sequestering of calcium ion, type 2 immune response	ENSG00000121807, ENSG00000160791
Imipramine	383	7	0.0309	ADRA1A, ADRA1D, CHRM1, CHRM2, HTR2A	MAPK cascade, cAMP metabolic process, cardiac muscle contraction, cell proliferation, cellular carbohydrate metabolic process, cellular process, heart contraction, inositol trisphosphate biosynthetic process, ion transport, potassium ion transport, protein phosphorylation, sequestering of calcium ion, synaptic transmission, glutamatergic, vasoconstriction	ENSG00000102468, ENSG00000120907, ENSG00000168539, ENSG00000171873, ENSG00000181072
Nortriptyline	383	7	0.0309	ADRA1A, ADRA1D, CHRM1, CHRM2, HTR1A, HTR2A	MAPK cascade, cAMP metabolic process, cardiac muscle contraction, cell proliferation, cellular carbohydrate metabolic process, cellular process, heart contraction, inositol trisphosphate biosynthetic process, ion transport, potassium ion transport, protein phosphorylation, sequestering of calcium ion, synaptic transmission, glutamatergic, vasoconstriction	ENSG00000102468, ENSG00000120907, ENSG00000168539, ENSG00000171873, ENSG00000178394, ENSG00000181072
Amitriptyline	383	7	0.0309	ADRA1A, ADRA1D, ADRA2A, CHRM1, CHRM2, HTR2A, NTRK1, NTRK2	ERK1 and ERK2 cascade, MAPK cascade, Ras protein signal transduction, adrenergic receptor signaling pathway, angiogenesis, anoikis, axonogenesis, cAMP biosynthetic process, cAMP metabolic process, calcium ion-dependent exocytosis, cardiac muscle contraction, cell proliferation, cellular carbohydrate metabolic process, cellular process, gene expression, heart contraction, inositol trisphosphate bi…	ENSG00000102468, ENSG00000120907, ENSG00000148053, ENSG00000150594, ENSG00000168539, ENSG00000171873, ENSG00000181072, ENSG00000198400
Ketanserin	383	7	0.0309	ADRA1A, ADRA1B, ADRA1D, HTR2A	MAPK cascade, cardiac muscle contraction, cell proliferation, cellular carbohydrate metabolic process, cellular catabolic process, cellular process, glycogen catabolic process, heart contraction, inositol trisphosphate biosynthetic process, potassium ion transport, protein phosphorylation, sequestering of calcium ion, synaptic transmission, glutamatergic, vasoconstriction	ENSG00000102468, ENSG00000120907, ENSG00000170214, ENSG00000171873
Conivaptan, Tolvaptan	384	6	0.0278	AVPR1A, AVPR2	amine transport, cAMP biosynthetic process, cell growth, cell proliferation, gene expression, heart contraction, prostaglandin biosynthetic process, protein ubiquitination, secretion, vasoconstriction	ENSG00000126895, ENSG00000166148
Lixivaptan, Mozavaptane hydrochloride	384	6	0.0278	AVPR2	cAMP biosynthetic process, cell proliferation, gene expression, protein ubiquitination, secretion	ENSG00000126895
Fananserin	385	5	0.0269	DRD4, HTR2A	MAPK cascade, amine transport, cAMP biosynthetic process, cell proliferation, cellular carbohydrate metabolic process, dopamine uptake involved in synaptic transmission, inositol trisphosphate biosynthetic process, potassium ion transport, protein phosphorylation, protein secretion, sequestering of calcium ion, synaptic transmission, glutamatergic, vasoconstriction	ENSG00000069696, ENSG00000102468
Desipramine	384	6	0.0267	ADRA1A, CHRM1, CHRM2, HTR2A, SLC22A5	MAPK cascade, cAMP metabolic process, cardiac muscle contraction, cell proliferation, cellular carbohydrate metabolic process, inositol trisphosphate biosynthetic process, intestinal epithelial structure maintenance, ion transport, potassium ion transport, protein phosphorylation, sequestering of calcium ion, synaptic transmission, glutamatergic, vasoconstriction	ENSG00000102468, ENSG00000120907, ENSG00000168539, ENSG00000181072, ENSG00000197375
Nefazodone, Trazodone	384	6	0.0267	ADRA1A, ADRA2A, HTR1A, HTR2A, HTR2C	MAPK cascade, adrenergic receptor signaling pathway, calcium ion-dependent exocytosis, cardiac muscle contraction, cell proliferation, cellular carbohydrate metabolic process, cellular process, diacylglycerol biosynthetic process, inositol trisphosphate biosynthetic process, lipid catabolic process, locomotion, potassium ion transport, protein phosphorylation, sequestering of calcium ion, synapti…	ENSG00000102468, ENSG00000120907, ENSG00000147246, ENSG00000150594, ENSG00000178394
Methysergide	382	8	0.0255	HTR1A, HTR1B, HTR2A, HTR2B, HTR2C	G-protein coupled receptor signaling pathway, I-kappaB kinase/NF-kappaB cascade, MAPK cascade, apoptotic process, autophagy, cAMP biosynthetic process, cell division, cell proliferation, cellular carbohydrate metabolic process, cellular process, cytokine secretion, diacylglycerol biosynthetic process, endothelial cell proliferation, inositol trisphosphate biosynthetic process, locomotion, potassi…	ENSG00000102468, ENSG00000135312, ENSG00000135914, ENSG00000147246, ENSG00000178394
Clomipramine	382	8	0.0255	GSTP1, HTR2A, HTR2B, HTR2C	G-protein coupled receptor signaling pathway, I-kappaB kinase/NF-kappaB cascade, MAPK cascade, apoptotic process, autophagy, cell division, cell proliferation, cellular carbohydrate metabolic process, cytokine secretion, diacylglycerol biosynthetic process, endothelial cell proliferation, inositol trisphosphate biosynthetic process, leukocyte proliferation, locomotion, potassium ion transport, pr…	ENSG00000084207, ENSG00000102468, ENSG00000135914, ENSG00000147246
Cinanserin hydrochloride, Dimetotiazine, Glemanserin, Metrenperone, Tropanserin hydrochloride	382	8	0.0255	HTR2A, HTR2B, HTR2C	G-protein coupled receptor signaling pathway, I-kappaB kinase/NF-kappaB cascade, MAPK cascade, apoptotic process, autophagy, cell division, cell proliferation, cellular carbohydrate metabolic process, cytokine secretion, diacylglycerol biosynthetic process, endothelial cell proliferation, inositol trisphosphate biosynthetic process, locomotion, potassium ion transport, protein phosphorylation, se…	ENSG00000102468, ENSG00000135914, ENSG00000147246
Adatanserin hydrochloride, Flibanserin	382	8	0.0255	HTR1A, HTR2A, HTR2B, HTR2C	G-protein coupled receptor signaling pathway, I-kappaB kinase/NF-kappaB cascade, MAPK cascade, apoptotic process, autophagy, cell division, cell proliferation, cellular carbohydrate metabolic process, cellular process, cytokine secretion, diacylglycerol biosynthetic process, endothelial cell proliferation, inositol trisphosphate biosynthetic process, locomotion, potassium ion transport, protein p…	ENSG00000102468, ENSG00000135914, ENSG00000147246, ENSG00000178394
Tegaserod	382	8	0.0255	HTR2A, HTR2B, HTR2C, HTR4	G-protein coupled receptor signaling pathway, I-kappaB kinase/NF-kappaB cascade, MAPK cascade, apoptotic process, autophagy, cAMP metabolic process, cell division, cell proliferation, cellular carbohydrate metabolic process, cytokine secretion, diacylglycerol biosynthetic process, endothelial cell proliferation, inositol trisphosphate biosynthetic process, locomotion, potassium ion transport, pro…	ENSG00000102468, ENSG00000135914, ENSG00000147246, ENSG00000164270
Minaprine	382	8	0.0255	ACHE, CHRM1, DRD1, DRD2, HTR2A, HTR2B, HTR2C	G-protein coupled receptor signaling pathway, I-kappaB kinase/NF-kappaB cascade, MAPK cascade, apoptotic process, autophagy, cAMP biosynthetic process, cell division, cell migration, cell proliferation, cellular carbohydrate metabolic process, cytokine secretion, diacylglycerol biosynthetic process, dopamine receptor signaling pathway, endothelial cell proliferation, growth hormone secretion, ino…	ENSG00000087085, ENSG00000102468, ENSG00000135914, ENSG00000147246, ENSG00000149295, ENSG00000168539, ENSG00000184845
Oxiperomide	359	31	0.0247	DRD1, DRD2, DRD3, DRD4	MAPK cascade, amine transport, cAMP biosynthetic process, cell migration, dopamine receptor signaling pathway, dopamine uptake involved in synaptic transmission, growth hormone secretion, oligodendrocyte differentiation, potassium ion transport, protein phosphorylation, protein secretion, response to external stimulus, synaptic transmission, synaptic transmission, glutamatergic	ENSG00000069696, ENSG00000149295, ENSG00000151577, ENSG00000184845
Thiethylperazine	359	31	0.0247	DRD1, DRD2, DRD4	MAPK cascade, amine transport, cAMP biosynthetic process, cell migration, dopamine receptor signaling pathway, dopamine uptake involved in synaptic transmission, growth hormone secretion, potassium ion transport, protein phosphorylation, protein secretion, response to external stimulus, synaptic transmission, synaptic transmission, glutamatergic	ENSG00000069696, ENSG00000149295, ENSG00000184845
Amoxapine	359	31	0.0245	ADRA1A, ADRA2A, CHRM1, DRD1, DRD2	adrenergic receptor signaling pathway, cAMP biosynthetic process, calcium ion-dependent exocytosis, cardiac muscle contraction, cell migration, dopamine receptor signaling pathway, growth hormone secretion, ion transport, lipid catabolic process, potassium ion transport, response to external stimulus, synaptic transmission, synaptic transmission, glutamatergic	ENSG00000120907, ENSG00000149295, ENSG00000150594, ENSG00000168539, ENSG00000184845
Bosentan, Macitentan, Sitaxentan	370	20	0.0242	EDNRA, EDNRB	kidney development, neuron maturation, odontogenesis, penile erection, release of sequestered calcium ion into cytosol	ENSG00000136160, ENSG00000151617
Cinitapride	386	4	0.0235	HTR1A, HTR2A, HTR4	MAPK cascade, cAMP metabolic process, cell proliferation, cellular carbohydrate metabolic process, cellular process, inositol trisphosphate biosynthetic process, potassium ion transport, protein phosphorylation, sequestering of calcium ion, synaptic transmission, glutamatergic, vasoconstriction	ENSG00000102468, ENSG00000164270, ENSG00000178394
Amesergide, Ritanserin	386	4	0.0235	HTR2A, HTR2C	MAPK cascade, cell proliferation, cellular carbohydrate metabolic process, diacylglycerol biosynthetic process, inositol trisphosphate biosynthetic process, locomotion, potassium ion transport, protein phosphorylation, sequestering of calcium ion, synaptic transmission, glutamatergic, vasoconstriction	ENSG00000102468, ENSG00000147246
Cyproheptadine hydrochloride	386	4	0.0235	CHRM1, CHRM2, HTR2A, HTR2C	MAPK cascade, cAMP metabolic process, cell proliferation, cellular carbohydrate metabolic process, diacylglycerol biosynthetic process, inositol trisphosphate biosynthetic process, ion transport, locomotion, potassium ion transport, protein phosphorylation, sequestering of calcium ion, synaptic transmission, glutamatergic, vasoconstriction	ENSG00000102468, ENSG00000147246, ENSG00000168539, ENSG00000181072
Epinastine	386	4	0.0235	HRH2, HTR2A	MAPK cascade, cell proliferation, cellular carbohydrate metabolic process, inositol trisphosphate biosynthetic process, potassium ion transport, protein phosphorylation, sequestering of calcium ion, synaptic transmission, glutamatergic, vasoconstriction	ENSG00000102468, ENSG00000113749
Altanserin tartrate, Aripiprazole cavoxil, Aripiprazole lauroxil, Cyclobenzaprine, Eplivanserin, Lubazodone hydrochloride, Nafronyl oxalate, Naftidrofuryl, Pruvanserin, Sarpogrelate, Temanogrel	386	4	0.0235	HTR2A	MAPK cascade, cell proliferation, cellular carbohydrate metabolic process, inositol trisphosphate biosynthetic process, potassium ion transport, protein phosphorylation, sequestering of calcium ion, synaptic transmission, glutamatergic, vasoconstriction	ENSG00000102468
Midostaurin	386	4	0.0234	FLT3, KDR, KIT, PDGFRB	B cell differentiation, ERK1 and ERK2 cascade, MAPK cascade, angiogenesis, behavior, calcium ion import, cell differentiation, cell proliferation, chemotaxis, endothelial cell migration, endothelial cell proliferation, focal adhesion assembly, gene expression, lipid metabolic process, mesenchymal cell proliferation, phosphatidylinositol 3-kinase cascade, positive chemotaxis, programmed cell death…	ENSG00000113721, ENSG00000122025, ENSG00000128052, ENSG00000157404
Triflupromazine	357	33	0.0233	CHRM1, CHRM2, DRD1, DRD2, HTR2B	G-protein coupled receptor signaling pathway, I-kappaB kinase/NF-kappaB cascade, MAPK cascade, apoptotic process, autophagy, cAMP biosynthetic process, cAMP metabolic process, cell division, cell migration, cellular carbohydrate metabolic process, cytokine secretion, dopamine receptor signaling pathway, endothelial cell proliferation, growth hormone secretion, inositol trisphosphate biosynthetic …	ENSG00000135914, ENSG00000149295, ENSG00000168539, ENSG00000181072, ENSG00000184845
Haloperidol	360	30	0.0214	DRD1, DRD2, DRD3	cAMP biosynthetic process, cell migration, dopamine receptor signaling pathway, growth hormone secretion, oligodendrocyte differentiation, potassium ion transport, response to external stimulus, synaptic transmission, synaptic transmission, glutamatergic	ENSG00000149295, ENSG00000151577, ENSG00000184845
Acetophenazine, Butaclamol hydrochloride, Carphenazine, Clebopride, Clebopride malate, Clopenthixol, Flupentixol decanoate, Thiothixene hydrochloride, Tiotixene, Zuclopenthixol acetate, Zuclopenthixol decanoate	360	30	0.0214	DRD1, DRD2	cAMP biosynthetic process, cell migration, dopamine receptor signaling pathway, growth hormone secretion, potassium ion transport, response to external stimulus, synaptic transmission, synaptic transmission, glutamatergic	ENSG00000149295, ENSG00000184845
Fluphenazine, Perphenazine	360	30	0.0214	CALM1, CALM2, CALM3, DRD1, DRD2	cAMP biosynthetic process, cell migration, cyclic nucleotide metabolic process, dopamine receptor signaling pathway, growth hormone secretion, potassium ion transport, protein dephosphorylation, response to external stimulus, synaptic transmission, synaptic transmission, glutamatergic, transport	ENSG00000143933, ENSG00000149295, ENSG00000160014, ENSG00000184845, ENSG00000198668
Propericiazine	360	30	0.0214	ADRA1B, ADRA2A, DRD1, DRD2	MAPK cascade, adrenergic receptor signaling pathway, cAMP biosynthetic process, calcium ion-dependent exocytosis, cell migration, cellular catabolic process, dopamine receptor signaling pathway, glycogen catabolic process, growth hormone secretion, heart contraction, lipid catabolic process, potassium ion transport, response to external stimulus, synaptic transmission, synaptic transmission, glut…	ENSG00000149295, ENSG00000150594, ENSG00000170214, ENSG00000184845
Lipoic Acid	383	7	0.021	POR	apoptotic process, cellular biosynthetic process, cholesterol biosynthetic process, chondrocyte differentiation, hormone biosynthetic process, smoothened signaling pathway	ENSG00000127948
Cobimetinib, Purvalanol	361	29	0.021	MAPK1, MAPK3	ERK1 and ERK2 cascade, histone acetylation, innate immune response, peptidyl-threonine phosphorylation, transcription from RNA polymerase II promoter	ENSG00000100030, ENSG00000102882
Amrinone	365	25	0.0198	PDE3A, PDE3B, TNF	ERK1 and ERK2 cascade, JNK cascade, L-glutamate transport, amine transport, angiogenesis, apoptotic process, cell adhesion mediated by integrin, cell proliferation, cellular catabolic process, cytokine secretion, fat cell differentiation, fever generation, glucose import, growth of symbiont in host, hair follicle development, heterotypic cell-cell adhesion, interferon-gamma production, interleuki…	ENSG00000152270, ENSG00000172572, ENSG00000232810
Semaxanib	387	3	0.0189	FLT3, KDR, KIT	B cell differentiation, ERK1 and ERK2 cascade, MAPK cascade, angiogenesis, behavior, cell differentiation, cell proliferation, endothelial cell migration, endothelial cell proliferation, focal adhesion assembly, gene expression, lipid metabolic process, mesenchymal cell proliferation, phosphatidylinositol 3-kinase cascade, positive chemotaxis, programmed cell death, protein phosphorylation, tyros…	ENSG00000122025, ENSG00000128052, ENSG00000157404
Acamprosate calcium	388	2	0.0179	GRIN2A, GRIN2C, GRM1, GRM5	G-protein coupled receptor signaling pathway, MAPK cascade, apoptotic process, cell development, neurogenesis, protein catabolic process, protein phosphorylation	ENSG00000152822, ENSG00000161509, ENSG00000168959, ENSG00000183454
Fenobam, Rufinamide	388	2	0.0179	GRM5	G-protein coupled receptor signaling pathway, cell development, neurogenesis, protein phosphorylation	ENSG00000168959
Pimozide	360	30	0.0175	ADRA1A, ADRA1B, ADRA1D, CALM1, CALM2, CALM3, DRD2, DRD3	MAPK cascade, cardiac muscle contraction, cell proliferation, cellular catabolic process, cellular process, cyclic nucleotide metabolic process, dopamine receptor signaling pathway, glycogen catabolic process, growth hormone secretion, heart contraction, oligodendrocyte differentiation, protein dephosphorylation, transport	ENSG00000120907, ENSG00000143933, ENSG00000149295, ENSG00000151577, ENSG00000160014, ENSG00000170214, ENSG00000171873, ENSG00000198668
Nilotinib	388	2	0.0167	ABL1, KIT, PDGFRA, PDGFRB	MAPK cascade, apoptotic process, calcium ion import, cell differentiation, cell proliferation, chemotaxis, gene expression, immune response, lipid metabolic process, muscle cell differentiation, peptidyl-tyrosine phosphorylation, phosphatidylinositol 3-kinase cascade, platelet activation, programmed cell death, protein phosphorylation, tyrosine phosphorylation of Stat1 protein, tyrosine phosphory…	ENSG00000097007, ENSG00000113721, ENSG00000134853, ENSG00000157404
Tandutinib	388	2	0.0167	FLT3, KIT, PDGFRB	B cell differentiation, MAPK cascade, calcium ion import, cell differentiation, cell proliferation, chemotaxis, gene expression, lipid metabolic process, phosphatidylinositol 3-kinase cascade, programmed cell death, tyrosine phosphorylation of Stat1 protein, tyrosine phosphorylation of Stat3 protein, tyrosine phosphorylation of Stat5 protein	ENSG00000113721, ENSG00000122025, ENSG00000157404
Icosapent	384	6	0.0167	ACSL3, PPARD, PPARG, SLC8A1	acute inflammatory response, apoptotic process, cell development, cell growth, cell proliferation, epithelial cell proliferation, fat cell differentiation, fatty acid oxidation, fibroblast migration, interferon-gamma-mediated signaling pathway, macrophage derived foam cell differentiation, phosphatidylinositol 3-kinase cascade, receptor biosynthetic process, response to external stimulus, secreti…	ENSG00000112033, ENSG00000123983, ENSG00000132170, ENSG00000183023
Thalidomide	376	14	0.0151	CRBN, NFKB1, TNF	ERK1 and ERK2 cascade, JNK cascade, L-glutamate transport, amine transport, apoptotic process, carbohydrate metabolic process, cell proliferation, cellular catabolic process, cholesterol transport, cytokine secretion, fat cell differentiation, fever generation, glucose import, growth of symbiont in host, hair follicle development, heterotypic cell-cell adhesion, hyaluronan biosynthetic process, i…	ENSG00000109320, ENSG00000113851, ENSG00000232810
Pomalidomide	376	14	0.0151	CRBN, TNF	ERK1 and ERK2 cascade, JNK cascade, L-glutamate transport, amine transport, apoptotic process, cell proliferation, cellular catabolic process, cytokine secretion, fat cell differentiation, fever generation, glucose import, growth of symbiont in host, hair follicle development, heterotypic cell-cell adhesion, interferon-gamma production, interleukin-6 production, ion transmembrane transport, lipid…	ENSG00000113851, ENSG00000232810
Certolizumab pegol, Infliximab, Lenalidomide hydrate	378	12	0.0137	TNF	ERK1 and ERK2 cascade, JNK cascade, L-glutamate transport, amine transport, apoptotic process, cell proliferation, cellular catabolic process, cytokine secretion, fat cell differentiation, fever generation, glucose import, growth of symbiont in host, hair follicle development, heterotypic cell-cell adhesion, interferon-gamma production, interleukin-6 production, lipid storage, membrane protein ec…	ENSG00000232810
Nemonapride, Remoxipride	362	28	0.0134	DRD2, DRD3, DRD4	MAPK cascade, amine transport, cAMP biosynthetic process, dopamine receptor signaling pathway, dopamine uptake involved in synaptic transmission, growth hormone secretion, oligodendrocyte differentiation, protein phosphorylation, protein secretion	ENSG00000069696, ENSG00000149295, ENSG00000151577
Lisuride	383	7	0.0133	DRD1, DRD2, DRD3, DRD4, HTR1A, HTR1B, HTR2A, HTR2B, HTR2C	G-protein coupled receptor signaling pathway, I-kappaB kinase/NF-kappaB cascade, MAPK cascade, amine transport, apoptotic process, autophagy, cAMP biosynthetic process, cell division, cell migration, cell proliferation, cellular carbohydrate metabolic process, cellular process, cytokine secretion, diacylglycerol biosynthetic process, dopamine receptor signaling pathway, dopamine uptake involved i…	ENSG00000069696, ENSG00000102468, ENSG00000135312, ENSG00000135914, ENSG00000147246, ENSG00000149295, ENSG00000151577, ENSG00000178394, ENSG00000184845
Droperidol	362	28	0.0132	ADRA1A, DRD2	cardiac muscle contraction, dopamine receptor signaling pathway, growth hormone secretion	ENSG00000120907, ENSG00000149295
Trifluoperazine	362	28	0.0132	ADRA1A, CALM1, CALM2, CALM3, CALY, DRD2	cardiac muscle contraction, cellular component organization, cyclic nucleotide metabolic process, dopamine receptor signaling pathway, endocytosis, growth hormone secretion, protein dephosphorylation, transport	ENSG00000120907, ENSG00000130643, ENSG00000143933, ENSG00000149295, ENSG00000160014, ENSG00000198668
Amuvatinib	389	1	0.0122	AXL, KIT	MAPK cascade, cell differentiation, cell proliferation, gene expression, lipid metabolic process, lymphocyte activation, natural killer cell differentiation, phosphatidylinositol 3-kinase cascade, programmed cell death, tyrosine phosphorylation of Stat1 protein, tyrosine phosphorylation of Stat3 protein, tyrosine phosphorylation of Stat5 protein	ENSG00000157404, ENSG00000167601
Masitinib	389	1	0.0122	KIT	MAPK cascade, cell differentiation, cell proliferation, gene expression, lipid metabolic process, phosphatidylinositol 3-kinase cascade, programmed cell death, tyrosine phosphorylation of Stat1 protein, tyrosine phosphorylation of Stat3 protein, tyrosine phosphorylation of Stat5 protein	ENSG00000157404
Afatinib, Canertinib dihydrochloride, Dacomitinib, Varlitinib	385	5	0.012	ERBB2, ERBB4	ERK1 and ERK2 cascade, MAPK cascade, apoptotic process, cardiac muscle cell proliferation, cell adhesion, cell growth, cell proliferation, epithelial cell proliferation, lipid metabolic process, protein phosphorylation, transcription from RNA polymerase I promoter, transcription, DNA-dependent, translation, tyrosine phosphorylation of Stat5 protein	ENSG00000141736, ENSG00000178568
Lapatinib	385	5	0.012	ERBB2, TAP1	MAPK cascade, T cell mediated cytotoxicity, cell adhesion, cell growth, epithelial cell proliferation, protein phosphorylation, transcription from RNA polymerase I promoter, translation	ENSG00000141736, ENSG00000168394
Mubritinib, Neratinib	385	5	0.012	ERBB2	MAPK cascade, cell adhesion, cell growth, epithelial cell proliferation, protein phosphorylation, transcription from RNA polymerase I promoter, translation	ENSG00000141736
Ecopipam hydrochloride, Methylergometrine	386	4	0.0113	DRD1	cAMP biosynthetic process, cell migration, potassium ion transport, response to external stimulus, synaptic transmission, synaptic transmission, glutamatergic	ENSG00000184845
Avasimibe, Eldacimibe, Ezetimibe, Hesperetin	384	6	0.0106	SOAT1	glycoprotein biosynthetic process	ENSG00000057252
Tetrabenazine	363	27	0.0101	DRD2, SLC18A2	dopamine receptor signaling pathway, growth hormone secretion, neurotransmitter transport	ENSG00000149295, ENSG00000165646
Cariprazine, Domperidone, Levosulpiride, Sulpiride	363	27	0.0101	DRD2, DRD3	dopamine receptor signaling pathway, growth hormone secretion, oligodendrocyte differentiation	ENSG00000149295, ENSG00000151577
Alizapride, Bromopride, Bromperidol, Bromperidol decanoate, Clocapramine, Dihydroergotamine tartrate, Haloperidol lactate, Mazapertine succinate, Methoxypromazine maleate, Metopimazine, Moperone, Perphenazine decanoate, Perphenazine enantate, Piquindone hydrochloride, Prochlorperazine, Raclopride C11, Sultopride, Tiapride, Timiperone, Tiospirone hydrochloride, Trifluperidol, Trifluperidol hydroch…	363	27	0.0101	DRD2	dopamine receptor signaling pathway, growth hormone secretion	ENSG00000149295
Bifeprunox, Buspirone	363	27	0.0101	DRD2, HTR1A	cell proliferation, cellular process, dopamine receptor signaling pathway, growth hormone secretion	ENSG00000149295, ENSG00000178394
Fiboflapon, Fiboflapon sodium	388	2	0.01	ALOX5AP	acute inflammatory response, response to external stimulus	ENSG00000132965
Tacrolimus	388	2	0.0099	CHP1, CHP2, FKBP1A, PPP3CB	I-kappaB kinase/NF-kappaB cascade, T cell mediated cytotoxicity, calcineurin-NFAT signaling cascade, cell proliferation, protein autophosphorylation, protein import into nucleus, protein ubiquitination, transcription from RNA polymerase II promoter, transcription, DNA-dependent	ENSG00000088832, ENSG00000107758, ENSG00000166869, ENSG00000187446
Ciclosporin, Voclosporin	388	2	0.0099	CHP1, CHP2, PPP3CB	T cell mediated cytotoxicity, calcineurin-NFAT signaling cascade, cell proliferation, protein autophosphorylation, protein import into nucleus, protein ubiquitination, transcription from RNA polymerase II promoter, transcription, DNA-dependent	ENSG00000107758, ENSG00000166869, ENSG00000187446
Pimecrolimus	388	2	0.0099	CHP1, CHP2, FKBP1A, MTOR, PPP3CB	I-kappaB kinase/NF-kappaB cascade, T cell activation, T cell mediated cytotoxicity, actin filament polymerization, calcineurin-NFAT signaling cascade, cell proliferation, endothelial cell proliferation, macroautophagy, myotube differentiation, peptidyl-tyrosine phosphorylation, protein autophosphorylation, protein import into nucleus, protein kinase B signaling cascade, protein ubiquitination, st…	ENSG00000088832, ENSG00000107758, ENSG00000166869, ENSG00000187446, ENSG00000198793
Velneperit	384	6	0.0095	NPY5R	acute inflammatory response, amine transport, cellular process, response to external stimulus, smooth muscle cell proliferation, synaptic transmission, GABAergic	ENSG00000164129
Enoxaparin sodium, Fondaparinux sodium	389	1	0.0084	F10, SERPINC1	cell migration, inflammatory response, protein kinase B signaling cascade, response to external stimulus	ENSG00000117601, ENSG00000126218
Apixaban, Betrixaban, Darexaban maleate, Edoxaban, Eribaxaban, Fidexaban, Letaxaban, Razaxaban hydrochloride, Rivaroxaban	389	1	0.0084	F10	cell migration, protein kinase B signaling cascade	ENSG00000126218
Heparin	389	1	0.0084	F10, SELP, SERPINC1	cell migration, inflammatory response, leukocyte migration, phosphatidylinositol 3-kinase cascade, protein kinase B signaling cascade, response to external stimulus	ENSG00000117601, ENSG00000126218, ENSG00000174175
Ancriviroc, Aplaviroc hydrochloride, Maraviroc, Vicriviroc maleate	364	26	0.0083	CCR5	cAMP biosynthetic process, sequestering of calcium ion	ENSG00000160791
Enzastaurin hydrochloride	388	2	0.0083	PRKCB	B cell receptor signaling pathway, I-kappaB kinase/NF-kappaB cascade, angiogenesis, immune response, insulin receptor signaling pathway, vascular endothelial growth factor receptor signaling pathway	ENSG00000166501
Latrepirdine	385	5	0.0074	ACHE, GRIN2A, GRIN2C, HTR6	amine transport, apoptotic process, protein catabolic process, protein secretion, synaptic transmission, synaptic transmission, cholinergic	ENSG00000087085, ENSG00000158748, ENSG00000161509, ENSG00000183454
Cerlapirdine	385	5	0.0074	HTR6	amine transport, synaptic transmission	ENSG00000158748
Nicardipine	386	4	0.0074	ADRA1A, ADRA1B, ADRA1D, CACNA1D, CACNB2, CHRM1, CHRM2	MAPK cascade, cAMP metabolic process, calcium ion transport, cardiac muscle contraction, cell proliferation, cellular catabolic process, cellular process, glycogen catabolic process, heart contraction, ion transport	ENSG00000120907, ENSG00000157388, ENSG00000165995, ENSG00000168539, ENSG00000170214, ENSG00000171873, ENSG00000181072
Carvedilol	386	4	0.0074	ADRA1A, ADRA1B, ADRA1D, ADRB1, VCAM1	MAPK cascade, T cell proliferation, cAMP biosynthetic process, cardiac muscle contraction, cell growth involved in cardiac muscle cell development, cell proliferation, cellular catabolic process, cellular process, glycogen catabolic process, heart contraction, multicellular organism growth, multicellular organismal metabolic process, muscle organ development, saliva secretion, smooth muscle contr…	ENSG00000043591, ENSG00000120907, ENSG00000162692, ENSG00000170214, ENSG00000171873
Amosulalol, Arotinolol, Bunitrolol hydrochloride, Labetalol hydrochloride, Levobunolol, Medroxalol, Nipradilol	386	4	0.0074	ADRA1A, ADRA1B, ADRA1D, ADRB1	MAPK cascade, cAMP biosynthetic process, cardiac muscle contraction, cell growth involved in cardiac muscle cell development, cell proliferation, cellular catabolic process, cellular process, glycogen catabolic process, heart contraction, multicellular organism growth, multicellular organismal metabolic process, muscle organ development, saliva secretion, smooth muscle contraction	ENSG00000043591, ENSG00000120907, ENSG00000170214, ENSG00000171873
Bunazosin, Doxazosin, Ifenprodil, Ifenprodil tartrate, Indoramin, Moxisylyte, Naftopidil, Prazosin, Silodosin, Tamsulosin, Terazosin, Trimazosin, Urapidil	386	4	0.0074	ADRA1A, ADRA1B, ADRA1D	MAPK cascade, cardiac muscle contraction, cell proliferation, cellular catabolic process, cellular process, glycogen catabolic process, heart contraction	ENSG00000120907, ENSG00000170214, ENSG00000171873
Suramin hexasodium	386	4	0.007	CFTR, P2RX2, P2RX7, RYR2	calcium ion transport into cytosol, calcium-mediated signaling, cardiac muscle contraction, cytolysis, cytoskeleton organization, gamma-aminobutyric acid secretion, glutamate secretion, mitochondrial depolarization, transport, vasodilation	ENSG00000001626, ENSG00000089041, ENSG00000187848, ENSG00000198626
Talnetant hydrochloride	383	7	0.0069	TACR3	heart contraction	ENSG00000169836
L-Tryptophan	350	40	0.0067	WARS	cell proliferation, cellular process	ENSG00000140105
Vandetanib	388	2	0.0066	KDR, PTK6, VEGFA	ERK1 and ERK2 cascade, angiogenesis, behavior, endothelial cell chemotaxis, endothelial cell migration, endothelial cell proliferation, focal adhesion assembly, growth, mast cell chemotaxis, mesenchymal cell proliferation, peptidyl-tyrosine autophosphorylation, phosphatidylinositol 3-kinase cascade, positive chemotaxis, protein phosphorylation	ENSG00000101213, ENSG00000112715, ENSG00000128052
Pegdinetanib	388	2	0.0066	KDR	ERK1 and ERK2 cascade, angiogenesis, behavior, endothelial cell migration, endothelial cell proliferation, focal adhesion assembly, mesenchymal cell proliferation, phosphatidylinositol 3-kinase cascade, positive chemotaxis, protein phosphorylation	ENSG00000128052
Fomepizole	386	4	0.0065	CAT	apoptotic process, cell division, phosphatidylinositol 3-kinase cascade	ENSG00000121691
Fasudil, Fasudil hydrochloride hydrate	387	3	0.0064	ROCK1, ROCK2	angiogenesis, neuron apoptotic process	ENSG00000067900, ENSG00000134318
Beradilol monoethyl maleate	377	13	0.0061	ADRB1, PDE3A, PDE3B	angiogenesis, apoptotic process, cAMP biosynthetic process, cell adhesion mediated by integrin, cell growth involved in cardiac muscle cell development, heart contraction, multicellular organism growth, multicellular organismal metabolic process, muscle organ development, saliva secretion, smooth muscle contraction	ENSG00000043591, ENSG00000152270, ENSG00000172572
Proxyphylline	377	13	0.0061	ADORA1, ADORA2A, PDE2A, PDE3A, PDE3B	alpha-beta T cell activation, angiogenesis, apoptotic process, cAMP biosynthetic process, cardiac muscle contraction, cell adhesion mediated by integrin, glutamate secretion, hormone secretion, inflammatory response, lipid catabolic process, locomotion, protein import into nucleus, translocation, response to external stimulus, transcription from RNA polymerase II promoter	ENSG00000128271, ENSG00000152270, ENSG00000163485, ENSG00000172572, ENSG00000186642
Ibudilast	377	13	0.0061	PDE3A, PDE3B, PTGIR	angiogenesis, apoptotic process, cAMP biosynthetic process, cell adhesion mediated by integrin, platelet-derived growth factor receptor signaling pathway, smooth muscle cell proliferation	ENSG00000152270, ENSG00000160013, ENSG00000172572
Moxaverine, Papaverine, Papaverine sulfate, Propentofylline, Tibenelast sodium, Trapidil	377	13	0.0061	PDE2A, PDE3A, PDE3B	angiogenesis, apoptotic process, cAMP biosynthetic process, cell adhesion mediated by integrin, inflammatory response, protein import into nucleus, translocation, response to external stimulus, transcription from RNA polymerase II promoter	ENSG00000152270, ENSG00000172572, ENSG00000186642
Anagrelide, Cilostazol, Enoximone, Imazodan hydrochloride, Inamrinone lactate, Indolidan, Isomazole hydrochloride, Levosimendan, Lixazinone sulfate, Milrinone, Olprinone, Pimobendan, Toborinone, Vesnarinone	377	13	0.0061	PDE3A, PDE3B	angiogenesis, apoptotic process, cell adhesion mediated by integrin	ENSG00000152270, ENSG00000172572
Flavoxate	377	13	0.0061	CHRM1, CHRM2, PDE2A, PDE3A, PDE3B	angiogenesis, apoptotic process, cAMP biosynthetic process, cAMP metabolic process, cell adhesion mediated by integrin, inflammatory response, ion transport, protein import into nucleus, translocation, response to external stimulus, transcription from RNA polymerase II promoter	ENSG00000152270, ENSG00000168539, ENSG00000172572, ENSG00000181072, ENSG00000186642
Theophylline	377	13	0.0061	ADA, ADORA1, ADORA2A, ADORA2B, HDAC2, PDE2A, PDE3A, PDE3B, PDE5A	B cell proliferation, MAPK cascade, T cell differentiation in thymus, T cell proliferation, T cell receptor signaling pathway, adenosine receptor signaling pathway, alpha-beta T cell activation, angiogenesis, apoptotic process, cAMP biosynthetic process, cGMP biosynthetic process, calcium-mediated signaling, canonical Wnt receptor signaling pathway, cardiac muscle cell proliferation, cardiac musc…	ENSG00000128271, ENSG00000138735, ENSG00000152270, ENSG00000163485, ENSG00000170425, ENSG00000172572, ENSG00000186642, ENSG00000196591, ENSG00000196839
Aminophylline, Choline theophylline	377	13	0.0061	ADORA1, ADORA2A, HDAC2, PDE2A, PDE3A, PDE3B	alpha-beta T cell activation, angiogenesis, apoptotic process, cAMP biosynthetic process, canonical Wnt receptor signaling pathway, cardiac muscle cell proliferation, cardiac muscle contraction, cell adhesion mediated by integrin, cell cycle, cell development, cell proliferation, cellular protein metabolic process, collagen biosynthetic process, glutamate secretion, hormone secretion, inflammator…	ENSG00000128271, ENSG00000152270, ENSG00000163485, ENSG00000172572, ENSG00000186642, ENSG00000196591
Testosterone propionate	386	4	0.0061	AR, COMT	MAPK cascade, apoptotic process, cell proliferation, cellular amine metabolic process, dopamine metabolic process, epithelial cell proliferation, insulin-like growth factor receptor signaling pathway, intracellular estrogen receptor signaling pathway, phosphorylation, smooth muscle cell proliferation, transcription from RNA polymerase II promoter	ENSG00000093010, ENSG00000169083
Entacapone, Flopropione, Nitecapone, Phloroglucinol, Polyphloroglucinol phosphate, Tolcapone	386	4	0.0061	COMT	cellular amine metabolic process, dopamine metabolic process, smooth muscle cell proliferation	ENSG00000093010
Anhydrous caffeine	377	13	0.0061	ADORA1, ADORA2A, ADORA2B, PDE2A, PDE3A, PDE3B	alpha-beta T cell activation, angiogenesis, apoptotic process, cAMP biosynthetic process, cGMP biosynthetic process, cardiac muscle contraction, cell adhesion mediated by integrin, glutamate secretion, hormone secretion, inflammatory response, lipid catabolic process, locomotion, protein import into nucleus, translocation, response to external stimulus, transcription from RNA polymerase II promot…	ENSG00000128271, ENSG00000152270, ENSG00000163485, ENSG00000170425, ENSG00000172572, ENSG00000186642
Ibuprofen	387	3	0.0059	CFTR, PPARG	acute inflammatory response, apoptotic process, cell development, cell growth, fat cell differentiation, fatty acid oxidation, interferon-gamma-mediated signaling pathway, macrophage derived foam cell differentiation, receptor biosynthetic process, response to external stimulus, sequestering of triglyceride, smooth muscle cell proliferation, transcription from RNA polymerase II promoter, vasodila…	ENSG00000001626, ENSG00000132170
Bumetanide, Crofelemer, Glibenclamide	387	3	0.0059	CFTR	vasodilation	ENSG00000001626
Topiramate	382	8	0.005	CA2, CACNA1D, GRIK1, SCN5A	calcium ion transport, cellular process, epithelial cell proliferation, gamma-aminobutyric acid secretion, intracellular pH reduction, sodium ion transport	ENSG00000104267, ENSG00000157388, ENSG00000171189, ENSG00000183873
Tezampanel	382	8	0.005	GRIK1	gamma-aminobutyric acid secretion	ENSG00000171189
Crenolanib	389	1	0.0045	PDGFRA, PDGFRB	calcium ion import, chemotaxis, platelet activation	ENSG00000113721, ENSG00000134853
Carfilzomib	378	12	0.0043	PSMB1, PSMB8, PSMB9	G1/S transition of mitotic cell cycle, cell cycle arrest, protein ubiquitination	ENSG00000008018, ENSG00000204264, ENSG00000240065
Tyloxapol	387	3	0.0043	LPL	macrophage derived foam cell differentiation, sequestering of triglyceride	ENSG00000175445
Nicergoline	388	2	0.0043	ADRA1A, ADRA1B, ADRA1D	MAPK cascade, cardiac muscle contraction, cell proliferation, cellular catabolic process, cellular process, glycogen catabolic process, heart contraction	ENSG00000120907, ENSG00000170214, ENSG00000171873
Dapiprazole hydrochloride	388	2	0.0043	ADRA1A, ADRA1B, ADRA1D, ADRA2A, ADRA2B	MAPK cascade, adrenergic receptor signaling pathway, amine transport, calcium ion-dependent exocytosis, cardiac muscle contraction, cell proliferation, cellular catabolic process, cellular process, epidermal growth factor receptor signaling pathway, glycogen catabolic process, heart contraction, lipid catabolic process, neuron differentiation, peptidyl-tyrosine phosphorylation	ENSG00000120907, ENSG00000150594, ENSG00000170214, ENSG00000171873, ENSG00000222040
Sonepiprazole mesylate	389	1	0.0034	DRD4	MAPK cascade, amine transport, cAMP biosynthetic process, dopamine uptake involved in synaptic transmission, protein phosphorylation, protein secretion	ENSG00000069696
Bromocriptine	389	1	0.0034	ADRA1A, ADRA1B, ADRA1D, ADRA2A, ADRA2B, DRD1, DRD2, DRD3, DRD4, HTR1A, HTR1B, HTR2A, HTR2B, HTR2C	G-protein coupled receptor signaling pathway, I-kappaB kinase/NF-kappaB cascade, MAPK cascade, adrenergic receptor signaling pathway, amine transport, apoptotic process, autophagy, cAMP biosynthetic process, calcium ion-dependent exocytosis, cardiac muscle contraction, cell division, cell migration, cell proliferation, cellular carbohydrate metabolic process, cellular catabolic process, cellular …	ENSG00000069696, ENSG00000102468, ENSG00000120907, ENSG00000135312, ENSG00000135914, ENSG00000147246, ENSG00000149295, ENSG00000150594, ENSG00000151577, ENSG00000170214, ENSG00000171873, ENSG00000178394, ENSG00000184845, ENSG00000222040
Guvacine, Tiagabine	385	5	0.0032	SLC6A1	gamma-aminobutyric acid secretion	ENSG00000157103
Trimipramine	388	2	0.0031	ADRA1A, ADRA1B, HTR1A, HTR2A	MAPK cascade, cardiac muscle contraction, cell proliferation, cellular carbohydrate metabolic process, cellular catabolic process, cellular process, glycogen catabolic process, heart contraction, inositol trisphosphate biosynthetic process, potassium ion transport, protein phosphorylation, sequestering of calcium ion, synaptic transmission, glutamatergic, vasoconstriction	ENSG00000102468, ENSG00000120907, ENSG00000170214, ENSG00000178394
Maprotiline	388	2	0.0031	ADRA1A, CHRM1, CHRM2	cAMP metabolic process, cardiac muscle contraction, ion transport	ENSG00000120907, ENSG00000168539, ENSG00000181072
Citalopram	388	2	0.0031	ADRA1A, CHRM1	cardiac muscle contraction, ion transport	ENSG00000120907, ENSG00000168539
Dihydroergotoxine mesilate	388	2	0.0031	ADRA1A, ADRA2A	adrenergic receptor signaling pathway, calcium ion-dependent exocytosis, cardiac muscle contraction, lipid catabolic process	ENSG00000120907, ENSG00000150594
Fiduxosin hydrochloride	388	2	0.0031	ADRA1A	cardiac muscle contraction	ENSG00000120907
Dihydroergotoxine	388	2	0.0031	ADRA1A, ADRA2A, DRD1, GLUL, HTR2A	MAPK cascade, adrenergic receptor signaling pathway, cAMP biosynthetic process, calcium ion-dependent exocytosis, cardiac muscle contraction, cell migration, cell proliferation, cellular carbohydrate metabolic process, epithelial cell proliferation, inositol trisphosphate biosynthetic process, insulin secretion, lipid catabolic process, potassium ion transport, protein phosphorylation, response t…	ENSG00000102468, ENSG00000120907, ENSG00000135821, ENSG00000150594, ENSG00000184845
Bevantolol	388	2	0.0031	ADRA1A, ADRB1	cAMP biosynthetic process, cardiac muscle contraction, cell growth involved in cardiac muscle cell development, heart contraction, multicellular organism growth, multicellular organismal metabolic process, muscle organ development, saliva secretion, smooth muscle contraction	ENSG00000043591, ENSG00000120907
Azilsartan, Azilsartan kamedoxomil, Azilsartan medoxomil, Candesartan, Eprosartan, Forasartan, Irbesartan, Losartan potassium, Olmesartan, Olmesartan medoxomil, Pratosartan, Saprisartan, Saralasin acetate, Tasosartan, Valsartan	385	5	0.0026	AGTR1	cholesterol esterification	ENSG00000144891
Telmisartan	385	5	0.0026	AGTR1, PPARG	acute inflammatory response, apoptotic process, cell development, cell growth, cholesterol esterification, fat cell differentiation, fatty acid oxidation, interferon-gamma-mediated signaling pathway, macrophage derived foam cell differentiation, receptor biosynthetic process, response to external stimulus, sequestering of triglyceride, smooth muscle cell proliferation, transcription from RNA poly…	ENSG00000132170, ENSG00000144891
Dilmapimod, Doramapimod, Losmapimod	389	1	0.0026	MAPK12, MAPK13, MAPK14	MAPK cascade, cell cycle, cell cycle phase transition, erythrocyte differentiation, inflammatory response, innate immune response, interleukin-6 production, muscle cell differentiation, protein import into nucleus, protein phosphorylation, reactive oxygen species metabolic process, response to external stimulus, transcription from RNA polymerase II promoter	ENSG00000112062, ENSG00000156711, ENSG00000188130
Pamapimod, Talmapimod	389	1	0.0026	MAPK14	MAPK cascade, cell cycle phase transition, erythrocyte differentiation, innate immune response, muscle cell differentiation, protein import into nucleus, protein phosphorylation, reactive oxygen species metabolic process, transcription from RNA polymerase II promoter	ENSG00000112062
Atorvastatin	389	1	0.0023	AHR, DPP4, HMGCR	extracellular matrix disassembly, striated muscle cell apoptotic process, transcription from RNA polymerase II promoter	ENSG00000106546, ENSG00000113161, ENSG00000197635
Atorvastatin calcium, Atorvastatin calcium hydrate, Cerivastatin sodium, Crilvastatin, Dalvastatin, Fluvastatin sodium, Lovastatin, Mevastatin, Pitavastatin calcium, Pravastatin sodium, Rosuvastatin calcium, Simvastatin, Tenivastatin calcium	389	1	0.0023	HMGCR	striated muscle cell apoptotic process	ENSG00000113161
Clodronate	380	10	0.0023	SLC25A4, SLC25A5	cell proliferation, cellular process, necrotic cell death	ENSG00000005022, ENSG00000151729
Gallium nitrate	389	1	0.0022	IL1B	JNK cascade, MAPK cascade, T cell proliferation, angiogenesis, apoptotic process, cell division, cell proliferation, cellular catabolic process, fever generation, heterotypic cell-cell adhesion, histone acetylation, insulin receptor signaling pathway, interferon-gamma production, interleukin-2 biosynthetic process, membrane protein ectodomain proteolysis, mitosis, nitric oxide biosynthetic proces…	ENSG00000125538
Ginseng	388	2	0.0019	AHR, IL6	B cell activation, DNA replication, ERK1 and ERK2 cascade, T cell proliferation, T-helper 2 cell differentiation, acute inflammatory response, apoptotic process, behavior, cell proliferation, cellular biosynthetic process, cellular carbohydrate metabolic process, chemokine production, collagen biosynthetic process, cytokine secretion, epithelial cell proliferation, fat cell differentiation, inter…	ENSG00000106546, ENSG00000136244
Delanzomib, Marizomib	386	4	0.0016	PSMB1	G1/S transition of mitotic cell cycle, cell cycle arrest, protein ubiquitination	ENSG00000008018
Navarixin, Reparixin	389	1	0.001	CXCR1, CXCR2	cAMP biosynthetic process, cell proliferation, cellular process	ENSG00000163464, ENSG00000180871
Leflunomide	378	12	0.0008	AHR, DHODH, PTK2B	B cell chemotaxis, JAK-STAT cascade, apoptotic process, protein ubiquitination involved in ubiquitin-dependent protein catabolic process, transcription from RNA polymerase II promoter	ENSG00000102967, ENSG00000106546, ENSG00000120899
Atovaquone, Brequinar sodium, Teriflunomide	378	12	0.0008	DHODH	apoptotic process	ENSG00000102967
Miconazole	389	1	0.0005	KCNN4, NOS2, NOS3	T cell receptor signaling pathway, gene expression, killing of cells of other organism, leukocyte mediated cytotoxicity, platelet activation, protein catabolic process, protein secretion, vasodilation	ENSG00000007171, ENSG00000104783, ENSG00000164867
Halothane	389	1	0.0005	GRIN2A, KCNN4	T cell receptor signaling pathway, apoptotic process, protein catabolic process, protein secretion	ENSG00000104783, ENSG00000183454
Quinine	389	1	0.0005	KCNN4, SLC22A5	T cell receptor signaling pathway, intestinal epithelial structure maintenance, protein secretion	ENSG00000104783, ENSG00000197375
Clotrimazole	389	1	0.0005	KCNN4	T cell receptor signaling pathway, protein secretion	ENSG00000104783
Tofisopam	380	10	0.0004	PDE2A, PDE3A	apoptotic process, cAMP biosynthetic process, inflammatory response, protein import into nucleus, translocation, response to external stimulus, transcription from RNA polymerase II promoter	ENSG00000172572, ENSG00000186642
Adenosine monophosphate	389	1	0.0003	CREB1, FBP1, PRKAA1, PRKAB1	Ras protein signal transduction, cell cycle, cell growth, cellular carbohydrate metabolic process, cellular catabolic process, gene expression, glycolysis, hormone secretion, lipid biosynthetic process, lipid catabolic process	ENSG00000111725, ENSG00000118260, ENSG00000132356, ENSG00000165140
Zonisamide	389	1	0.0001	CA2, CACNA1H, MAOB, SCN4B, SCN5A	acrosome reaction, cellular amine metabolic process, cellular process, dopamine metabolic process, epithelial cell proliferation, intracellular pH reduction, serotonin secretion, sodium ion transport	ENSG00000069535, ENSG00000104267, ENSG00000177098, ENSG00000183873, ENSG00000196557
